# Supplementary material for: Methyl N-{(1R)-2-[(meth­oxy­carbon­yl)­oxy]-1-phenyleth­yl}carbamate
Source: IUCrdata. 2024 Mar 21;9(Pt 3):x240222. doi: 10.1107/S2414314624002220 (PMC10993560; doi:10.1107/S2414314624002220)
Supplement: Supplementary file 1 [file x-09-x240222-sup1.cif]

##############################################################################
#                                                                            #
# This CIF contains the data for a data article accepted for                 #
# publication in IUCrData. It conforms to the requirements of                #
# Notes for Authors for IUCrData, and has been                               #
# peer reviewed under the auspices of IUCrData.                              #
#                                                                            #
# Full details of the Crystallographic Information File format               #
# are given in the paper "The Crystallographic Information File (CIF):       #
# a New Standard Archive File for Crystallography" by S. R. Hall, F. H.      #
# Allen and I. D. Brown [Acta Cryst. (1991), A47, 655-685].                  #
#                                                                            #
# The current version of the core CIF dictionary is obtainable from          #
# ftp://ftp.iucr.org/pub/cif_core.dic.                                       #
#                                                                            #
# Software is freely available for graphical display of the structure(s)     #
# in this CIF. For information consult the CIF software page                 #
# http://www.iucr.org/resources/cif/software.                                #
#                                                                            #
# This file may be used for bona fide research purposes within the           #
# scientific community so long as proper attribution is given to the data    # 
# article from which it was obtained.                                        #
#                                                                            #
##############################################################################
data_I
_audit_creation_method     SHELXL-2018/3
_journal_date_recd_electronic     2024-03-06
_journal_date_accepted     2024-03-07
_journal_name_full     'IUCrData'
_journal_year     2024
_journal_volume     9
_journal_issue      1
_journal_page_first     0
_journal_page_last     0
_journal_paper_category     HO
_journal_paper_doi     10.1107/S2414314624002220
_journal_coeditor_code     HB4464
_publ_contact_author_name     'Bern\`es, Sylvain'
_publ_contact_author_address
;
Instituto de F\'isica
Universidad Aut\'onoma de Puebla
Av. San Claudio y 18 Sur
72570 Puebla, Pue.
Mexico
;
_publ_contact_author_email     sylvain_bernes@hotmail.com
_publ_contact_author_fax     ?
_publ_contact_author_phone     '(+52)(222) 229 55 00 x 2037'
_publ_section_title
;
Methyl <i>N</i>-{(1<i>R</i>)-2-[(methoxycarbonyl)oxy]-1-phenylethyl}carbamate
;
loop_
    _publ_author_name
    _publ_author_footnote
    _publ_author_address
    'Mendoza Herrera, Mar\'ia del Consuelo' .
;
Facultad de Ingenier\'ia Qu\'imica
Benem\'erita Universidad Aut\'onoma de Puebla
72570 Puebla, Pue.
Mexico
;
    'Sampedro Cruz, Mario' .
;
Facultad de Ingenier\'ia Qu\'imica
Benem\'erita Universidad Aut\'onoma de Puebla
72570 Puebla, Pue.
Mexico
;
    'P\'erez D\'iaz, Lydia Mar\'ia' .
;
Facultad de Ingenier\'ia Qu\'imica
Benem\'erita Universidad Aut\'onoma de Puebla
72570 Puebla, Pue.
Mexico
;
    'Rivera M\'arquez, Jos\'e Antonio' .
;
Facultad de Ingenier\'ia Qu\'imica
Benem\'erita Universidad Aut\'onoma de Puebla
72570 Puebla, Pue.
Mexico
;
    'Orea Flores, Laura' .
;
Instituto de Ciencias
Benem\'erita Universidad Aut\'onoma de Puebla
72570 Puebla, Pue.
Mexico
;
    'Bern\`es, Sylvain' .
;
Instituto de F\'isica Luis Rivera Terrazas
Benem\'erita Universidad Aut\'onoma de Puebla
72570 Puebla, Pue.
Mexico
;
_publ_section_synopsis
;
The chiral title compound forms supramolecular chains, through N---H...O
hydrogen bonds between the amide and carboxylate groups.
;
_database_code_CSD     ?
_chemical_name_systematic
;
Methyl <i>N</i>-{(1<i>R</i>)-2-[(methoxycarbonyl)oxy]-1-phenylethyl}carbamate
;
_chemical_name_common     ?
_chemical_formula_moiety     'C12 H15 N O5'
_chemical_formula_sum     'C12 H15 N O5'
_chemical_formula_iupac     'C12 H15 N O5'
_chemical_formula_weight     253.25
_chemical_melting_point     345
_chemical_absolute_configuration     syn
_space_group_crystal_system     orthorhombic
_space_group_name_H-M_alt     'P 21 21 21'
_space_group_name_Hall     'P 2ac 2ab'
loop_
    _space_group_symop_operation_xyz
    'x, y, z'
    '-x+1/2, -y, z+1/2'
    'x+1/2, -y+1/2, -z'
    '-x, y+1/2, -z+1/2'
_cell_length_a     6.2497(2)
_cell_length_b     13.8633(6)
_cell_length_c     14.6254(5)
_cell_angle_alpha     90
_cell_angle_beta     90
_cell_angle_gamma     90
_cell_volume     1267.17(8)
_cell_formula_units_Z     4
_cell_measurement_reflns_used     4907
_cell_measurement_theta_min     3.2710
_cell_measurement_theta_max     26.0610
_cell_measurement_temperature     295.0(10)
_exptl_crystal_description     block
_exptl_crystal_colour     colourless
_exptl_crystal_size_max     0.670
_exptl_crystal_size_mid     0.288
_exptl_crystal_size_min     0.159
_exptl_crystal_density_diffrn     1.327
_exptl_crystal_density_meas     ?
_exptl_crystal_density_method     ?
_exptl_crystal_F_000     536
loop_
    _exptl_crystal_face_index_h
    _exptl_crystal_face_index_k
    _exptl_crystal_face_index_l
    _exptl_crystal_face_perp_dist
    0 12 16 0.1328
    -8 6 5 0.3170
    -7 11 -1 0.2773
    0 -20 -1 0.1396
    0 -1 -21 0.0509
    -9 2 4 0.3458
    1 19 1 0.1196
    8 6 2 0.2664
    0 -18 7 0.1367
    0 -12 16 0.0997
    0 12 -16 0.0773
    -7 7 -9 0.2436
    7 7 -9 0.2324
    9 -2 2 0.3050
    0 -1 21 0.1023
    7 7 10 0.2449
_exptl_absorpt_coefficient_mu     0.104
_exptl_absorpt_correction_type     multi-scan
_exptl_absorpt_process_details
;
(CrysAlisPro; Rigaku OD, 2022)
;
_exptl_absorpt_correction_T_min     0.96675
_exptl_absorpt_correction_T_max     1.00000
_diffrn_ambient_temperature     295.0(10)
_diffrn_source     'fine-focus sealed X-ray tube'
_diffrn_radiation_type     MoK\a
_diffrn_radiation_wavelength     0.71073
_diffrn_radiation_monochromator     graphite
_diffrn_measurement_device_type     'Xcalibur, Atlas, Gemini'
_diffrn_measurement_device     'four-circle diffractometer'
_diffrn_measurement_method     '\w scans'
_diffrn_detector     'CCD plate'
_diffrn_detector_area_resol_mean     10.5564
_diffrn_reflns_number     24119
_diffrn_reflns_av_R_equivalents     0.0350
_diffrn_reflns_av_unetI/netI     0.0216
_diffrn_reflns_theta_min     2.939
_diffrn_reflns_theta_max     30.504
_diffrn_reflns_theta_full     25.242
_diffrn_measured_fraction_theta_max     0.999
_diffrn_measured_fraction_theta_full     0.999
_diffrn_reflns_limit_h_min     -8
_diffrn_reflns_limit_h_max     8
_diffrn_reflns_limit_k_min     -19
_diffrn_reflns_limit_k_max     19
_diffrn_reflns_limit_l_min     -20
_diffrn_reflns_limit_l_max     20
_diffrn_radiation_probe     x-ray
_refine_special_details     ?
_reflns_number_total     3859
_reflns_number_gt     2841
_reflns_threshold_expression     'I > 2\s(I)'
_refine_ls_structure_factor_coef     Fsqd
_refine_ls_matrix_type     full
_refine_ls_R_factor_all     0.0667
_refine_ls_R_factor_gt     0.0464
_refine_ls_wR_factor_gt     0.1072
_refine_ls_wR_factor_ref     0.1183
_refine_ls_goodness_of_fit_ref     1.026
_refine_ls_restrained_S_all     1.026
_refine_ls_number_reflns     3859
_refine_ls_number_parameters     169
_refine_ls_number_restraints     0
_refine_ls_number_constraints     0
_refine_ls_hydrogen_treatment     mixed
_refine_ls_weighting_scheme     calc
_refine_ls_weighting_details
              'w=1/[\s^2^(Fo^2^)+(0.0587P)^2^+0.0520P] where P=(Fo^2^+2Fc^2^)/3'
_atom_sites_solution_hydrogens     mixed
_atom_sites_solution_primary     dual
_atom_sites_solution_secondary     difmap
_refine_ls_shift/su_max     0.000
_refine_ls_shift/su_mean     0.000
_refine_diff_density_max     0.137
_refine_diff_density_min     -0.163
_refine_ls_extinction_method     none
_refine_ls_extinction_coef     .
_refine_ls_abs_structure_details     ?
_refine_ls_abs_structure_Flack     ?
loop_
    _atom_type_symbol
    _atom_type_description
    _atom_type_scat_dispersion_real
    _atom_type_scat_dispersion_imag
    _atom_type_scat_source
    'C' 'C' 0.0033 0.0016
                         'International Tables Vol C Tables 4.2.6.8 and 6.1.1.4'
    'H' 'H' 0.0000 0.0000
                         'International Tables Vol C Tables 4.2.6.8 and 6.1.1.4'
    'N' 'N' 0.0061 0.0033
                         'International Tables Vol C Tables 4.2.6.8 and 6.1.1.4'
    'O' 'O' 0.0106 0.0060
                         'International Tables Vol C Tables 4.2.6.8 and 6.1.1.4'
_computing_data_collection
;
CrysAlisPro (Rigaku OD, 2022)
;
_computing_cell_refinement
;
CrysAlisPro (Rigaku OD, 2022)
;
_computing_data_reduction
;
CrysAlisPro (Rigaku OD, 2022)
;
_computing_structure_solution
;
<i>SHELXT2018/2</i> (Sheldrick, 2015a)
;
_computing_structure_refinement
;
<i>SHELXL2018/3</i> (Sheldrick, 2015b)
;
_computing_molecular_graphics
;
XP in SHELXTL-Plus (Sheldrick, 2008) and Mercury (Macrae <i>et al.</i>,
2020)
;
_computing_publication_material
;
PublCif (Westrip, 2010)
;
loop_
    _atom_site_type_symbol
    _atom_site_label
    _atom_site_fract_x
    _atom_site_fract_y
    _atom_site_fract_z
    _atom_site_U_iso_or_equiv
    _atom_site_adp_type
    _atom_site_calc_flag
    _atom_site_occupancy
    _atom_site_disorder_assembly
    _atom_site_disorder_group
    O O1 -0.2085(3) 0.43365(12) 0.59140(10) 0.0598(4) Uani d 1 . .
    O O2 0.1160(3) 0.49818(13) 0.62348(10) 0.0670(5) Uani d 1 . .
    O O3 0.2905(2) 0.37368(12) 0.36207(12) 0.0607(4) Uani d 1 . .
    O O4 0.6279(2) 0.42897(11) 0.36564(11) 0.0597(4) Uani d 1 . .
    O O5 0.5449(3) 0.27357(12) 0.38930(13) 0.0668(5) Uani d 1 . .
    N N1 -0.0043(3) 0.48073(14) 0.47814(11) 0.0527(4) Uani d 1 . .
    H H1 -0.105(4) 0.4625(18) 0.4474(16) 0.053(6) Uiso d 1 . .
    C C1 -0.2419(5) 0.4127(2) 0.68630(17) 0.0769(8) Uani d 1 . .
    H H1A -0.387398 0.392701 0.695569 0.115 Uiso calc 1 . .
    H H1B -0.213777 0.469417 0.721969 0.115 Uiso calc 1 . .
    H H1C -0.147035 0.361905 0.704931 0.115 Uiso calc 1 . .
    C C2 -0.0183(3) 0.47379(15) 0.56885(13) 0.0475(4) Uani d 1 . .
    C C3 0.1699(3) 0.52669(16) 0.43010(13) 0.0473(5) Uani d 1 . .
    H H3 0.297760 0.524175 0.468833 0.057 Uiso calc 1 . .
    C C4 0.1259(4) 0.63165(16) 0.40547(13) 0.0492(5) Uani d 1 . .
    C C5 -0.0757(4) 0.6723(2) 0.41155(19) 0.0678(7) Uani d 1 . .
    H H5 -0.190104 0.634538 0.430815 0.081 Uiso calc 1 . .
    C C6 -0.1102(5) 0.7682(2) 0.3895(2) 0.0834(8) Uani d 1 . .
    H H6 -0.246934 0.794183 0.394150 0.100 Uiso calc 1 . .
    C C7 0.0544(6) 0.8242(2) 0.36108(19) 0.0790(8) Uani d 1 . .
    H H7 0.030618 0.888693 0.346652 0.095 Uiso calc 1 . .
    C C8 0.2556(6) 0.7862(2) 0.3536(2) 0.0868(9) Uani d 1 . .
    H H8 0.368411 0.824713 0.333876 0.104 Uiso calc 1 . .
    C C9 0.2916(5) 0.6898(2) 0.37548(19) 0.0725(7) Uani d 1 . .
    H H9 0.428547 0.664215 0.369869 0.087 Uiso calc 1 . .
    C C10 0.2142(4) 0.46992(18) 0.34271(14) 0.0541(5) Uani d 1 . .
    H H10A 0.083947 0.465903 0.306877 0.065 Uiso calc 1 . .
    H H10B 0.320390 0.503898 0.306596 0.065 Uiso calc 1 . .
    C C11 0.5013(4) 0.36477(15) 0.37178(13) 0.0492(4) Uani d 1 . .
    C C12 0.7676(4) 0.2503(2) 0.4027(2) 0.0787(8) Uani d 1 . .
    H H12A 0.850042 0.275381 0.352705 0.118 Uiso calc 1 . .
    H H12B 0.784356 0.181520 0.405485 0.118 Uiso calc 1 . .
    H H12C 0.816598 0.278478 0.458896 0.118 Uiso calc 1 . .
loop_
    _atom_site_aniso_label
    _atom_site_aniso_U_11
    _atom_site_aniso_U_22
    _atom_site_aniso_U_33
    _atom_site_aniso_U_12
    _atom_site_aniso_U_13
    _atom_site_aniso_U_23
    O1 0.0627(9) 0.0623(9) 0.0543(8) -0.0127(8) 0.0094(7) -0.0026(7)
    O2 0.0727(10) 0.0791(12) 0.0492(8) -0.0157(9) -0.0091(8) -0.0040(8)
    O3 0.0484(8) 0.0545(9) 0.0791(10) -0.0078(7) 0.0020(8) -0.0061(8)
    O4 0.0521(8) 0.0539(9) 0.0732(10) -0.0146(7) -0.0156(8) 0.0141(8)
    O5 0.0597(9) 0.0467(9) 0.0940(12) -0.0059(7) 0.0045(8) 0.0026(8)
    N1 0.0464(9) 0.0661(11) 0.0457(9) -0.0137(9) -0.0059(8) 0.0020(8)
    C1 0.098(2) 0.0742(19) 0.0583(13) -0.0119(15) 0.0262(14) -0.0041(12)
    C2 0.0533(11) 0.0412(10) 0.0479(10) 0.0005(9) -0.0004(9) -0.0013(8)
    C3 0.0395(9) 0.0585(12) 0.0439(9) -0.0055(9) -0.0062(7) 0.0019(8)
    C4 0.0512(11) 0.0560(12) 0.0403(9) -0.0038(10) -0.0048(9) -0.0002(9)
    C5 0.0576(14) 0.0716(17) 0.0742(15) 0.0022(12) -0.0028(11) 0.0071(14)
    C6 0.0823(19) 0.0727(19) 0.095(2) 0.0178(16) -0.0093(17) 0.0056(15)
    C7 0.107(3) 0.0602(15) 0.0697(16) 0.0062(16) -0.0161(15) 0.0083(13)
    C8 0.102(2) 0.069(2) 0.0893(19) -0.0242(17) -0.0026(18) 0.0189(15)
    C9 0.0614(14) 0.0686(16) 0.0873(17) -0.0081(12) 0.0014(14) 0.0136(14)
    C10 0.0488(10) 0.0626(14) 0.0508(10) 0.0009(10) -0.0021(9) 0.0004(10)
    C11 0.0524(11) 0.0489(11) 0.0464(10) -0.0090(10) -0.0008(10) -0.0009(9)
    C12 0.0703(16) 0.0606(16) 0.105(2) 0.0071(12) -0.0097(17) 0.0120(15)
_geom_special_details     ?
loop_
    _geom_bond_atom_site_label_1
    _geom_bond_atom_site_label_2
    _geom_bond_site_symmetry_2
    _geom_bond_distance
    _geom_bond_publ_flag
    O1 C2 . 1.353(3) ?
    O1 C1 . 1.433(3) ?
    O2 C2 . 1.207(2) ?
    O3 C11 . 1.331(3) ?
    O3 C10 . 1.445(3) ?
    O4 C11 . 1.194(2) ?
    O5 C11 . 1.318(3) ?
    O5 C12 . 1.442(3) ?
    N1 C2 . 1.333(3) ?
    N1 C3 . 1.444(3) ?
    N1 H1 . 0.82(3) ?
    C1 H1A . 0.9600 ?
    C1 H1B . 0.9600 ?
    C1 H1C . 0.9600 ?
    C3 C4 . 1.524(3) ?
    C3 C10 . 1.526(3) ?
    C3 H3 . 0.9800 ?
    C4 C5 . 1.383(3) ?
    C4 C9 . 1.384(3) ?
    C5 C6 . 1.385(4) ?
    C5 H5 . 0.9300 ?
    C6 C7 . 1.355(4) ?
    C6 H6 . 0.9300 ?
    C7 C8 . 1.368(5) ?
    C7 H7 . 0.9300 ?
    C8 C9 . 1.392(4) ?
    C8 H8 . 0.9300 ?
    C9 H9 . 0.9300 ?
    C10 H10A . 0.9700 ?
    C10 H10B . 0.9700 ?
    C12 H12A . 0.9600 ?
    C12 H12B . 0.9600 ?
    C12 H12C . 0.9600 ?
loop_
    _geom_angle_atom_site_label_1
    _geom_angle_atom_site_label_2
    _geom_angle_atom_site_label_3
    _geom_angle_site_symmetry_1
    _geom_angle_site_symmetry_3
    _geom_angle
    _geom_angle_publ_flag
    C2 O1 C1 . . 116.6(2) ?
    C11 O3 C10 . . 115.66(17) ?
    C11 O5 C12 . . 116.11(19) ?
    C2 N1 C3 . . 124.45(18) ?
    C2 N1 H1 . . 118.4(17) ?
    C3 N1 H1 . . 116.9(17) ?
    O1 C1 H1A . . 109.5 ?
    O1 C1 H1B . . 109.5 ?
    H1A C1 H1B . . 109.5 ?
    O1 C1 H1C . . 109.5 ?
    H1A C1 H1C . . 109.5 ?
    H1B C1 H1C . . 109.5 ?
    O2 C2 N1 . . 126.4(2) ?
    O2 C2 O1 . . 124.37(19) ?
    N1 C2 O1 . . 109.27(18) ?
    N1 C3 C4 . . 113.60(18) ?
    N1 C3 C10 . . 108.46(18) ?
    C4 C3 C10 . . 109.09(17) ?
    N1 C3 H3 . . 108.5 ?
    C4 C3 H3 . . 108.5 ?
    C10 C3 H3 . . 108.5 ?
    C5 C4 C9 . . 117.7(2) ?
    C5 C4 C3 . . 122.6(2) ?
    C9 C4 C3 . . 119.8(2) ?
    C4 C5 C6 . . 121.2(3) ?
    C4 C5 H5 . . 119.4 ?
    C6 C5 H5 . . 119.4 ?
    C7 C6 C5 . . 120.3(3) ?
    C7 C6 H6 . . 119.9 ?
    C5 C6 H6 . . 119.9 ?
    C6 C7 C8 . . 120.1(3) ?
    C6 C7 H7 . . 120.0 ?
    C8 C7 H7 . . 120.0 ?
    C7 C8 C9 . . 120.0(3) ?
    C7 C8 H8 . . 120.0 ?
    C9 C8 H8 . . 120.0 ?
    C4 C9 C8 . . 120.7(3) ?
    C4 C9 H9 . . 119.6 ?
    C8 C9 H9 . . 119.6 ?
    O3 C10 C3 . . 111.83(17) ?
    O3 C10 H10A . . 109.2 ?
    C3 C10 H10A . . 109.2 ?
    O3 C10 H10B . . 109.2 ?
    C3 C10 H10B . . 109.2 ?
    H10A C10 H10B . . 107.9 ?
    O4 C11 O5 . . 126.4(2) ?
    O4 C11 O3 . . 125.3(2) ?
    O5 C11 O3 . . 108.30(18) ?
    O5 C12 H12A . . 109.5 ?
    O5 C12 H12B . . 109.5 ?
    H12A C12 H12B . . 109.5 ?
    O5 C12 H12C . . 109.5 ?
    H12A C12 H12C . . 109.5 ?
    H12B C12 H12C . . 109.5 ?
loop_
    _geom_torsion_atom_site_label_1
    _geom_torsion_atom_site_label_2
    _geom_torsion_atom_site_label_3
    _geom_torsion_atom_site_label_4
    _geom_torsion_site_symmetry_1
    _geom_torsion_site_symmetry_2
    _geom_torsion_site_symmetry_3
    _geom_torsion_site_symmetry_4
    _geom_torsion
    _geom_torsion_publ_flag
    C3 N1 C2 O2 . . . . -5.4(4) ?
    C3 N1 C2 O1 . . . . 175.16(19) ?
    C1 O1 C2 O2 . . . . -5.0(3) ?
    C1 O1 C2 N1 . . . . 174.4(2) ?
    C2 N1 C3 C4 . . . . -95.0(2) ?
    C2 N1 C3 C10 . . . . 143.5(2) ?
    N1 C3 C4 C5 . . . . -12.6(3) ?
    C10 C3 C4 C5 . . . . 108.5(2) ?
    N1 C3 C4 C9 . . . . 167.6(2) ?
    C10 C3 C4 C9 . . . . -71.3(3) ?
    C9 C4 C5 C6 . . . . -0.8(4) ?
    C3 C4 C5 C6 . . . . 179.4(2) ?
    C4 C5 C6 C7 . . . . 0.2(5) ?
    C5 C6 C7 C8 . . . . 0.4(5) ?
    C6 C7 C8 C9 . . . . -0.2(5) ?
    C5 C4 C9 C8 . . . . 0.9(4) ?
    C3 C4 C9 C8 . . . . -179.3(2) ?
    C7 C8 C9 C4 . . . . -0.4(5) ?
    C11 O3 C10 C3 . . . . -88.4(2) ?
    N1 C3 C10 O3 . . . . -65.0(2) ?
    C4 C3 C10 O3 . . . . 170.79(16) ?
    C12 O5 C11 O4 . . . . 0.4(4) ?
    C12 O5 C11 O3 . . . . -179.5(2) ?
    C10 O3 C11 O4 . . . . -0.1(3) ?
    C10 O3 C11 O5 . . . . 179.81(17) ?
loop_
    _geom_hbond_atom_site_label_D
    _geom_hbond_atom_site_label_H
    _geom_hbond_atom_site_label_A
    _geom_hbond_site_symmetry_A
    _geom_hbond_distance_DH
    _geom_hbond_distance_HA
    _geom_hbond_distance_DA
    _geom_hbond_angle_DHA
    _geom_hbond_publ_flag
    N1 H1 O4 1_455 0.82(3) 2.10(3) 2.917(2) 175(2) yes
    C1 H1B O4 2_565 0.96 2.59 3.494(3) 158 yes
    C1 H1C O5 3_456 0.96 2.62 3.332(4) 131 yes
_shelx_space_group_comment     ?
_shelx_estimated_absorpt_T_min     0.934
_shelx_estimated_absorpt_T_max     0.984
_shelx_hkl_file
;
   0   0  -3 18.2345 19.9335   5
   0   0   3 57.8062 21.0861   1
   0   0   3 31.4406 22.5254   7
   0   0  -4 997198. 2184.28   5
   0   0   4 999999. 2065.32   1
   0   0  -5 92.8103 40.7846   5
   0   0   5 15.1915 28.2581   1
   0   0   5 26.8821 34.3613   7
   0   0  -5 23.7617 20.4804   1
   0   0  -6 12253.1 279.287   1
   0   0   6 12254.2 301.448   7
   0   0  -6 11334.5 290.190   5
   0   0   6 11336.1 268.871   1
   0   0  -7 9.53461 12.7709   4
   0   0  -7 1.06058 33.0245   5
   0   0   7-18.1536 29.8140   1
   0   0   7 23.2401 32.8184   7
   0   0   8 44296.9 674.966   7
   0   0   8 44346.3 618.479   1
   0   0  -8 43635.8 661.270   5
   0   0  -9 13.9902 47.4197   5
   0   0   9-59.4493 50.7789   1
   0   0   9 53.8402 53.3773   7
   0   0  -9 30.5262 18.0339   4
   0   0  10 1311.16 140.086   7
   0   0  10 1143.56 117.597   1
   0   0 -10 1138.76 128.046   5
   0   0 -10 1224.53 74.6631   4
   0   0  11-22.3292 59.1039   7
   0   0 -11 23.6736 51.7384   5
   0   0  11-17.9095 34.9862   1
   0   0 -11 15.1519 19.3722   4
   0   0 -11-0.41123 43.0545   8
   0   0 -12 400.241 91.5975   5
   0   0  12 405.470 86.7454   1
   0   0 -12 501.275 51.4259   4
   0   0  12 310.157 86.9941   7
   0   0 -12 499.415 89.3092   8
   0   0 -13-15.1107 19.7730   4
   0   0  13-17.3578 61.1780   1
   0   0  13-6.03102 58.1105   7
   0   0 -13-17.7690 62.5380   5
   0   0 -13 5.98840 47.1730   8
   0   0 -14 740.878 127.642   5
   0   0  14 683.765 131.154   7
   0   0 -14 594.892 106.556   8
   0   0  14 640.098 110.374   1
   0   0 -14 743.286 62.8035   4
   0   0  15 13.8392 63.5656   7
   0   0 -15 31.7270 65.9532   5
   0   0 -15-63.4682 58.9694   8
   0   0  15 20.9649 41.8991   1
   0   0 -16 5.38504 58.8832   5
   0   0 -16-64.7111 69.6244   8
   0   0  16 75.4954 64.4781   7
   0   0  16 13.3424 54.0172   1
   0   0 -17-24.8144 81.8580   5
   0   0 -17-66.7417 66.2777   8
   0   0  17 11.5968 45.5690   1
   0   0  17-71.0592 78.8868   7
   0   0  18 590.200 125.661   1
   0   0 -18 621.411 127.657   8
   0   0  18 594.029 144.964   7
   0   0 -18 904.025 165.747   5
   0   0  19 78.0370 86.9287   7
   0   0  19 12.8597 56.0743   1
   0   0 -19 22.4452 67.8711   5
   0   0 -19 64.5004 62.7960   8
   0   0 -20 133.429 66.4286   8
   0   0  20 192.099 105.488   7
   0   0  20 3.51924 55.0833   1
   0   0 -20 280.939 122.107   5
   0   0  21 40.1188 61.6443   1
   0   0 -21-157.833 80.5836   8
   0   0 -21-62.2030 88.2912   5
   0   0  21-144.848 92.6131   7
   0   0 -22 151.365 89.5545   8
   0   0  22-4.97460 86.4958   7
   0   0  22 38.7269 50.3074   1
   0  -1  -2 35728.9 291.693   8
   0  -1   2 35390.9 302.084   7
   0  -1  -2 34926.0 294.922   5
   0  -1   2 35328.6 291.887   1
   0   1   2 35084.0 309.185   7
   0   1   2 35007.1 293.237   1
   0   1  -2 36002.5 289.357   2
   0  -1  -3 1361.24 70.8338   5
   0   1  -3 1525.55 78.9571   5
   0   1   3 1411.53 77.2798   7
   0  -1  -3 1423.82 70.4902   8
   0   1   3 1452.99 71.0632   1
   0  -1   3 1432.28 70.9262   1
   0  -1   3 1440.60 75.1335   7
   0   1  -4 2451.53 116.892   5
   0  -1   4 2356.13 110.742   7
   0  -1  -4 2479.02 105.105   8
   0  -1  -4 2336.72 108.454   5
   0   1   4 2346.41 101.708   1
   0  -1   4 2628.55 102.612   2
   0   1   4 2553.42 118.045   7
   0  -1   4 2467.44 105.965   1
   0   1   5 882.178 45.8015   6
   0  -1  -5 748.809 67.3333   8
   0   1  -5 866.321 69.8634   1
   0  -1  -5 797.993 35.4457   4
   0  -1  -5 821.511 74.9165   5
   0  -1   5 769.869 67.9285   1
   0   1   5 814.440 76.5010   7
   0  -1  -5 741.015 65.8285   1
   0  -1   5 866.800 66.5411   2
   0   1   5 785.020 68.2225   1
   0  -1   5 741.558 71.6352   7
   0   1  -5 746.263 73.2517   5
   0   1   6 1545.68 103.016   1
   0   1   6 1642.44 62.0966   6
   0  -1   6 1643.19 97.7285   2
   0  -1   6 1462.04 99.7805   1
   0  -1   6 1676.78 114.199   7
   0   1   6 1585.23 111.611   7
   0   1  -6 1609.98 113.265   5
   0  -1  -6 1525.83 108.043   5
   0  -1  -6 1541.60 53.6896   4
   0   1  -6 1785.10 109.714   1
   0  -1  -6 1637.29 104.505   8
   0  -1  -6 1566.86 102.445   1
   0   1  -7 36.3948 38.4723   5
   0  -1   7 62.4252 33.1109   1
   0  -1  -7 106.548 40.4936   8
   0  -1   7 78.5908 27.2962   2
   0   1   7 77.2931 16.5331   6
   0   1   7 120.566 45.9567   7
   0   1   7 65.8155 36.5163   1
   0  -1   7 77.9799 41.8069   7
   0  -1  -7 103.946 17.8249   4
   0  -1  -7 127.282 46.5407   5
   0   1  -8 21052.8 465.994   5
   0   1   8 18896.0 214.972   6
   0  -1   8 19836.0 422.489   1
   0  -1   8 20902.4 464.611   7
   0   1   8 21238.5 471.348   7
   0   1   8 19886.5 415.098   1
   0  -1  -8 20095.5 444.412   5
   0  -1  -8 19533.0 223.665   4
   0  -1  -8 19663.4 414.523   8
   0  -1  -9 508.014 93.6425   5
   0  -1   9 471.147 79.0909   1
   0   1   9 466.494 94.1055   7
   0  -1  -9 452.167 78.3974   8
   0   1   9 584.702 83.6773   1
   0   1  -9 588.567 102.239   5
   0  -1   9 567.431 100.647   7
   0  -1  -9 471.640 38.9596   4
   0   1   9 476.680 35.1931   6
   0  -1 -10 3299.68 210.086   5
   0   1  10 3304.51 82.2357   6
   0  -1  10 3544.76 204.800   1
   0  -1 -10 3717.63 204.584   8
   0   1 -10 3586.98 222.765   5
   0  -1 -10 3508.90 105.486   4
   0   1  10 3719.55 229.837   7
   0   1 -10 3550.05 142.473   4
   0   1  10 3906.60 209.390   1
   0  -1  10 4037.34 235.296   7
   0  -1  11 28.8776 38.9709   1
   0   1  11 37.9026 52.0290   7
   0   1  11 38.1857 41.4179   1
   0   1 -11 30.9300 48.0674   5
   0  -1 -11 49.6477 44.0566   5
   0   1 -11 63.7093 25.1855   4
   0  -1 -11 54.8606 16.4616   4
   0  -1 -11 26.7477 37.9997   8
   0  -1  11 45.9866 62.6998   7
   0  -1 -12 496.259 88.0439   8
   0   1 -12 542.053 104.750   5
   0   1  12 413.333 82.8896   1
   0   1  12 438.792 98.3676   7
   0  -1 -12 536.190 42.6776   4
   0  -1  12 421.405 84.1357   1
   0  -1  12 491.620 100.568   7
   0   1 -12 564.221 63.3841   4
   0  -1 -12 442.765 87.5733   5
   0  -1 -13 577.787 43.4258   4
   0  -1  13 510.261 108.877   7
   0   1  13 484.089 95.9563   1
   0  -1 -13 607.965 101.977   8
   0   1 -13 573.978 64.0826   4
   0  -1  13 583.405 108.663   1
   0   1 -13 556.523 111.304   5
   0  -1 -13 559.159 108.757   5
   0   1  13 797.361 134.053   7
   0  -1  14 658.925 121.154   7
   0   1 -14 821.188 125.095   8
   0   1  14 691.176 128.127   7
   0  -1 -14 616.161 108.603   8
   0  -1  14 650.110 109.399   1
   0   1 -14 840.061 140.164   5
   0   1  14 653.548 110.581   1
   0  -1 -14 926.097 141.233   5
   0   1 -14 771.231 74.0962   4
   0   1  15 132.945 71.9767   7
   0  -1  15 109.722 75.6988   7
   0   1  15 45.4700 43.8005   1
   0   1 -15 60.2189 67.9760   5
   0   1 -15 145.522 35.2814   4
   0  -1 -15 146.020 63.7260   8
   0   1 -15 15.4044 51.1044   8
   0  -1  15 108.775 62.6114   1
   0  -1 -15 53.1430 65.2793   5
   0  -1  16 301.702 86.9109   1
   0  -1 -16 324.760 88.5268   8
   0  -1  16 342.171 115.276   7
   0   1  16 303.359 91.2518   1
   0  -1 -16 127.951 76.7038   5
   0   1 -16 275.795 88.0602   8
   0   1 -16 408.464 117.331   5
   0   1  16 277.551 88.3123   7
   0   1  17 97.2153 83.4973   7
   0   1 -17 88.7788 54.1251   8
   0  -1 -17 147.534 91.9999   5
   0   1  17-20.1286 51.1735   1
   0  -1 -17 96.0307 60.4153   8
   0   1 -17 57.9794 62.5005   5
   0  -1  17 137.853 74.8181   1
   0  -1  17 132.066 91.7015   7
   0   1  18-36.3230 65.2494   1
   0   1  18 26.9022 78.8631   7
   0  -1 -18 92.7505 73.3480   8
   0  -1  18 6.22999 71.8248   7
   0   1 -18 44.5697 61.6143   5
   0  -1  18-40.4911 58.0616   1
   0  -1 -18 120.438 80.9150   5
   0   1 -18-71.3505 64.3045   8
   0   1 -19-32.9559 94.2105   5
   0   1  19-31.7332 61.7569   1
   0  -1 -19 66.1895 82.5359   5
   0  -1  19 118.847 101.002   7
   0   1  19 67.8016 91.6655   7
   0   1 -19-18.6030 50.1610   8
   0  -1  19 45.3899 55.0624   1
   0  -1 -19 72.7112 62.2721   8
   0   1  20 20.1101 54.6935   1
   0   1 -20 134.460 93.7645   5
   0  -1  20-10.1584 76.6618   7
   0   1 -20-8.66073 63.1553   8
   0   1  20 69.9997 89.6652   7
   0  -1  20 15.9045 57.5943   1
   0  -1 -20-35.8633 55.5911   8
   0   1  21-133.836 78.0426   1
   0   1 -21-53.7346 64.1035   8
   0   1 -21 39.7712 93.4521   5
   0  -1  21-54.0798 66.1914   1
   0  -1  21 81.9720 99.4182   7
   0  -1 -21 53.7312 71.8556   8
   0   1  21 91.5143 103.256   7
   0   1 -22 146.853 100.864   5
   0   1 -22 83.4670 64.7569   8
   0   1  22-124.563 94.2773   7
   0   1  22 12.4573 47.7157   1
   0  -1 -22 5.18085 55.2717   8
   0  -1  22 72.6507 64.0696   1
   0   2   0 20924.4 219.953   2
   0   2   1 9532.42 140.627   2
   0  -2  -1 9110.29 156.482   8
   0   2  -1 9704.38 163.922   2
   0  -2   1 9316.85 148.316   7
   0  -2   1 9376.29 158.882   8
   0   2   2 10836.3 153.222   2
   0  -2   2 10985.3 187.662   1
   0  -2   2 10765.9 182.812   7
   0  -2  -2 11133.1 188.347   8
   0   2  -2 10612.8 189.398   2
   0   2  -3 569.787 50.7089   2
   0   2   3 565.549 40.0444   2
   0  -2   3 634.918 52.2689   1
   0   2   3 519.773 47.9017   1
   0  -2  -3 559.490 49.2034   8
   0  -2   3 530.752 50.0308   7
   0   2   3 531.368 52.3998   7
   0   2   4 46098.7 470.035   1
   0   2   4 45992.5 379.723   2
   0   2  -4 45006.4 464.705   2
   0  -2  -4 46347.7 473.529   8
   0  -2   4 46600.7 477.068   1
   0   2   4 45765.6 499.600   7
   0  -2   4 46837.1 494.495   7
   0  -2   4 47870.8 480.377   2
   0   2  -5 118662. 842.599   1
   0  -2  -5 113745. 833.533   5
   0  -2   5 118956. 810.434   2
   0   2   5 113678. 870.222   7
   0  -2   5 114649. 823.591   1
   0  -2  -5 118672. 835.856   1
   0   2  -5 114956. 887.866   5
   0  -2   5 110592. 859.086   7
   0  -2  -5 113891. 811.827   8
   0   2   5 114103. 813.161   1
   0   2   5 119949. 862.197   5
   0   2   6 4077.96 168.432   1
   0  -2  -6 3978.50 166.187   8
   0  -2   6 3912.30 168.953   1
   0  -2   6 4155.97 181.038   7
   0  -2   6 4216.15 163.661   2
   0   2  -6 3798.24 181.744   5
   0   2   6 4139.99 182.376   7
   0  -2  -6 4060.23 173.906   5
   0  -2  -7 460.082 67.0728   8
   0   2   7 461.217 75.3812   7
   0   2  -7 451.834 74.0127   5
   0  -2   7 540.060 72.6515   1
   0   2   7 510.910 46.7697   6
   0  -2   7 419.834 69.3620   7
   0   2   7 387.636 61.0494   1
   0  -2  -7 310.548 59.7756   5
   0   2   8 10479.2 308.120   1
   0  -2   8 10209.9 305.936   1
   0  -2   8 9954.02 327.133   7
   0   2   8 10342.6 332.885   7
   0   2   8 9589.53 194.126   6
   0  -2  -8 9931.63 299.221   8
   0  -2  -8 10302.1 319.266   5
   0   2  -8 9969.04 332.830   5
   0   2   9 64429.8 501.332   6
   0  -2   9 67032.3 889.470   7
   0  -2  -9 66613.8 818.747   8
   0  -2  -9 67146.8 870.836   5
   0  -2   9 65553.1 825.596   1
   0   2  -9 63363.0 892.210   5
   0   2   9 67251.7 907.192   7
   0   2   9 67250.1 824.676   1
   0   2  10 1588.50 156.891   7
   0   2  10 1426.80 76.9639   6
   0  -2 -10 1605.79 141.058   8
   0  -2  10 1420.05 130.061   1
   0   2 -10 1528.73 153.497   5
   0  -2  10 1600.56 158.611   7
   0  -2 -10 1681.93 153.867   5
   0   2  10 1497.08 136.382   1
   0   2  11 32.6387 57.2522   7
   0   2  11 44.2093 15.8996   6
   0  -2 -11 55.6088 48.7783   5
   0  -2  11 17.3865 55.4032   7
   0   2  11 38.3488 42.8761   1
   0  -2 -11 32.7947 47.1629   8
   0   2 -11 42.4106 53.4146   5
   0  -2  11 13.0515 39.2922   1
   0   2  12 144.256 54.1448   1
   0   2 -12 24.8756 58.5614   5
   0   2 -12 193.374 44.6099   4
   0  -2 -12 249.599 78.7657   5
   0  -2 -12 276.921 70.3321   8
   0  -2  12 205.970 79.0418   7
   0  -2  12 221.799 70.0007   1
   0   2  12 175.603 79.9835   7
   0   2  12 171.986 24.0131   6
   0  -2 -13 5559.39 292.094   8
   0  -2  13 5751.53 326.445   7
   0   2  13 5403.80 289.793   1
   0   2 -13 5457.31 210.970   4
   0   2  13 5239.52 320.448   7
   0  -2 -13 5243.91 307.802   5
   0  -2  13 5379.48 290.297   1
   0   2 -13 5205.20 314.993   5
   0   2  14 573.691 123.001   7
   0  -2 -14 547.632 104.599   8
   0   2 -14 706.186 78.7321   4
   0  -2  14 787.012 139.599   7
   0   2 -14 628.147 126.084   5
   0  -2 -14 579.450 123.072   5
   0   2  14 597.750 113.965   1
   0  -2  14 551.901 112.740   1
   0  -2 -15 48.0908 54.7865   5
   0   2  15 1.47627 62.7389   7
   0   2 -15-3.02447 25.1187   4
   0  -2 -15-9.28624 44.5675   8
   0   2  15-37.9795 55.5560   1
   0   2 -15 21.2062 57.5495   5
   0  -2  15-2.86832 45.4253   1
   0  -2  16 192.347 72.4751   1
   0   2  16 228.339 74.7934   1
   0  -2 -16 174.878 90.6243   5
   0  -2 -16 252.588 77.7261   8
   0   2  16 236.256 102.233   7
   0   2 -16 130.339 66.3890   8
   0   2 -16 278.431 101.245   5
   0  -2  16 395.888 116.882   7
   0   2 -17 160.469 77.3883   8
   0  -2  17-27.0302 78.2846   7
   0  -2 -17 139.402 91.8124   5
   0   2  17-81.0820 58.8382   1
   0   2  17 69.4856 60.7189   7
   0  -2  17 16.3578 51.2713   1
   0   2 -17-74.1803 71.0270   5
   0  -2 -17 80.3485 63.9580   8
   0   2  18 33.0074 77.8334   7
   0   2 -18-62.4839 75.6385   5
   0   2 -18 97.9170 75.0577   8
   0   2  18-7.67628 60.2075   1
   0  -2  18-19.3930 46.7262   1
   0  -2  18 162.882 91.2193   7
   0  -2 -18-47.6161 50.0862   8
   0  -2  19 66.4491 52.9004   1
   0   2  19 129.041 87.7907   7
   0   2 -19-30.1449 53.5633   8
   0  -2  19-41.5521 70.1908   7
   0   2 -19 63.4817 87.9036   5
   0  -2 -19 41.6826 58.9103   8
   0   2 -20 263.626 99.6789   8
   0   2  20 281.299 101.662   1
   0  -2  20 243.797 97.1921   1
   0  -2 -20 364.695 105.851   8
   0  -2  20 410.513 130.510   7
   0   2 -20 307.444 117.847   5
   0   2  20 312.006 141.209   7
   0   2 -21 1.85346 56.5680   8
   0   2 -21-46.8339 85.6154   5
   0  -2  21 28.1137 58.5503   1
   0  -2 -21-1.22945 51.3267   8
   0  -2  21 21.4457 87.3349   7
   0   2  21 103.788 71.5975   1
   0   2  21 163.922 118.848   7
   0   2 -22 125.533 90.5910   5
   0  -2 -22 285.993 104.683   8
   0  -2  22 192.461 122.840   7
   0   2  22 268.185 101.976   1
   0   2 -22 162.594 90.6076   8
   0   2  22 105.232 101.793   7
   0  -2  22 132.329 69.7345   1
   0  -3   0 33.5871 21.7844   8
   0   3   0 2.78731 18.8969   2
   0  -3   1 93335.2 599.218   8
   0   3  -1 91782.2 603.356   2
   0   3   1 93604.2 549.132   2
   0  -3  -1 92800.2 592.990   8
   0   3   2 66835.4 457.345   2
   0  -3  -2 64849.8 527.719   8
   0   3  -2 66251.3 544.706   2
   0  -3   2 68049.3 507.300   7
   0  -3  -2 68554.6 470.797   2
   0  -3   3 115029. 747.760   1
   0  -3   3 116744. 732.765   7
   0  -3  -3 116178. 747.208   8
   0  -3  -3 117809. 634.371   2
   0   3  -3 113855. 761.751   2
   0   3   3 115021. 615.598   2
   0  -3  -4 27566.8 398.721   8
   0   3   4 27908.8 409.892   7
   0   3   4 29524.2 409.187   5
   0   3   4 28682.9 398.250   1
   0   3   4 27898.9 318.679   2
   0   3  -4 28626.9 406.315   2
   0  -3   4 28397.4 403.626   7
   0  -3   4 27981.3 401.157   1
   0  -3   5 204.165 40.2453   2
   0   3   5 176.532 38.0301   8
   0   3  -5 226.987 44.2633   1
   0   3   5 162.883 30.5425   2
   0  -3   5 181.491 45.4061   1
   0   3   5 153.040 39.0583   1
   0   3   5 89.7425 36.2085   7
   0   3   5 151.762 16.7229   4
   0  -3  -5 158.507 37.4844   1
   0  -3   5 252.311 52.7265   7
   0  -3  -5 275.445 54.3520   8
   0   3  -5 172.552 45.2710   2
   0   3   5 168.428 37.0877   5
   0   3   6 52084.5 492.876   2
   0   3   6 53444.8 626.962   1
   0  -3  -6 52407.3 628.971   8
   0  -3   6 52028.8 646.578   7
   0   3  -6 51734.4 682.743   5
   0   3   6 52827.9 663.509   7
   0  -3   6 53208.9 638.093   1
   0  -3   7 19654.0 432.874   7
   0   3   7 18489.7 399.698   1
   0  -3   7 19194.1 405.959   1
   0   3  -7 18424.8 432.167   5
   0   3   7 18927.8 317.714   2
   0  -3  -7 18468.7 395.922   8
   0   3   7 20068.1 438.791   7
   0  -3   8 28286.2 522.921   1
   0   3   8 27990.1 408.784   2
   0  -3  -8 28741.1 520.814   8
   0   3   8 30471.9 576.804   7
   0   3  -8 29414.7 579.734   5
   0  -3   8 28589.3 556.672   7
   0   3   8 29398.5 526.232   1
   0   3   8 27896.5 389.821   6
   0   3   9 220.654 57.8965   1
   0  -3   9 248.772 75.0521   7
   0   3   9 313.739 46.0316   6
   0  -3  -9 399.686 81.2450   8
   0   3   9 264.017 83.4763   7
   0   3   9 297.887 53.9854   2
   0  -3   9 334.578 75.5805   1
   0   3  -9 431.470 89.6320   5
   0  -3  10 778.693 103.672   1
   0  -3 -10 774.979 105.752   8
   0  -3  10 750.953 111.840   7
   0   3  10 815.170 80.4886   2
   0   3  10 767.704 118.327   7
   0   3  10 874.880 71.9435   6
   0   3  10 756.151 100.903   1
   0   3 -10 842.031 119.384   5
   0   3 -11 1362.61 154.417   5
   0  -3 -11 1502.37 153.418   5
   0  -3 -11 1489.31 147.101   8
   0  -3  11 1570.06 149.547   1
   0   3  11 1470.08 89.1381   6
   0   3  11 1404.43 156.215   7
   0   3  11 1365.89 137.637   1
   0   3  11 1395.72 109.535   2
   0  -3  11 1731.93 164.938   7
   0  -3  12 103.986 60.0450   1
   0  -3 -12 112.432 58.0058   8
   0   3  12 186.396 48.1163   2
   0  -3  12 134.629 67.3438   7
   0   3  12 50.3715 58.1470   7
   0   3  12 142.813 31.2813   6
   0   3 -12 182.958 79.5153   5
   0   3  12 134.133 58.0806   1
   0  -3  13 22.0593 59.9071   7
   0   3  13 12.6459 32.7118   2
   0   3 -13 105.323 75.0419   5
   0  -3 -13 63.2796 59.3274   8
   0   3  13-63.8191 57.6209   1
   0  -3  13 35.0827 50.7354   1
   0   3  13 41.8675 20.7009   6
   0   3  13 102.730 75.4247   7
   0   3  14 1106.50 163.330   7
   0  -3 -14 1209.49 148.500   8
   0   3  14 1083.88 143.264   1
   0   3  14 972.445 104.504   2
   0  -3  14 1146.01 153.531   7
   0   3 -14 1016.50 101.982   4
   0  -3  14 1027.65 140.393   1
   0   3 -14 1062.43 156.397   5
   0   3 -15 223.437 90.2626   5
   0  -3  15 369.488 110.483   7
   0  -3  15 321.810 88.0596   1
   0  -3 -15 460.199 103.169   8
   0   3  15 380.672 99.1827   1
   0   3  15 384.341 111.819   7
   0   3 -15 391.629 65.9200   4
   0   3  15 315.095 63.9211   2
   0  -3 -16 134.262 68.3323   8
   0   3 -16 226.054 101.507   5
   0   3  16 8.13052 74.9455   7
   0  -3  16 112.580 78.5887   7
   0   3  16 110.914 48.2967   2
   0  -3  16 95.8772 62.0076   1
   0   3  16 91.3200 65.1021   1
   0   3 -17 194.608 109.307   5
   0  -3 -17 114.822 73.6192   8
   0   3  17 58.8421 74.7606   7
   0  -3  17 140.664 78.4389   7
   0   3  17 92.4564 65.2975   1
   0  -3  17 100.368 66.3000   1
   0   3  18 67.5335 89.6304   7
   0   3 -18 131.153 76.7983   8
   0  -3 -18 76.6337 63.0674   8
   0   3 -18 148.570 93.9984   5
   0   3  18 46.6055 55.7176   1
   0  -3  18-14.1732 54.5480   1
   0  -3  18-18.8118 77.4106   7
   0  -3  19 43.6108 55.8800   1
   0  -3 -19 110.391 69.6227   8
   0   3  19 87.5043 62.9483   1
   0  -3  19 143.363 91.9264   7
   0   3  19 281.319 119.347   7
   0   3 -19 21.7759 61.3610   5
   0   3 -19 168.459 77.0356   8
   0   3 -20 44.0975 55.4772   8
   0   3  20 184.072 102.776   7
   0  -3 -20 204.846 92.9614   8
   0   3  20 116.937 76.5389   1
   0  -3  20 87.7125 89.2455   7
   0  -3  20 19.8622 57.3788   1
   0   3 -20-17.5039 63.1464   5
   0   3  21 97.7053 82.9293   1
   0   3  21 11.0728 80.1027   7
   0   3 -21 147.395 86.5739   8
   0  -3  21 105.698 81.8827   1
   0   3 -21 5.07894 64.9729   5
   0  -3  21 48.5243 91.3192   7
   0  -3 -21-4.64966 62.7455   8
   0  -3  22 23.2870 58.5631   1
   0   3  22 130.503 73.4306   1
   0   3 -22 104.058 98.1808   5
   0  -3 -22 48.3382 62.6857   8
   0   3  22 84.0696 110.664   7
   0  -3  22 154.243 108.716   7
   0  -4   0 79238.8 628.005   8
   0   4   0 78105.9 616.797   2
   0   4  -1 13276.9 262.622   2
   0  -4  -1 12778.7 255.622   8
   0   4   1 12883.1 239.064   2
   0  -4   1 13170.8 259.624   8
   0  -4   2 35560.6 419.755   7
   0  -4  -2 38478.4 407.986   2
   0  -4   2 36568.4 446.607   8
   0  -4  -2 38170.8 449.011   8
   0   4  -2 37528.0 462.421   2
   0   4   2 36922.5 398.979   2
   0   4  -3 9092.92 241.691   2
   0  -4  -3 9807.04 237.338   7
   0   4  -3 9046.34 222.847   7
   0   4   3 8901.74 195.788   2
   0  -4  -3 8517.72 223.949   8
   0  -4   3 8825.07 220.872   7
   0  -4  -3 9354.98 202.552   2
   0  -4  -4 65.2002 28.1527   8
   0   4  -4 47.8185 25.5999   2
   0   4   4 35.8544 19.0514   2
   0   4  -4 30.2777 20.0358   7
   0  -4   4 55.5921 28.5869   7
   0   4  -4 82.3662 29.2520   8
   0  -4  -4 54.2916 20.8317   2
   0  -4   4 42.7053 26.8795   1
   0   4  -5 1913.48 124.759   2
   0   4   5 1832.91 94.7981   2
   0  -4   5 1816.37 120.838   1
   0  -4  -5 1860.91 119.089   8
   0  -4   5 1808.47 118.972   7
   0   4   6 3641.23 175.133   1
   0   4   6 3933.22 93.5496   4
   0  -4  -6 3889.27 178.989   8
   0  -4   6 3832.78 181.499   1
   0   4   6 4114.91 193.336   7
   0   4   6 3839.82 140.605   2
   0   4  -6 4169.98 190.836   2
   0  -4   6 3941.77 186.976   7
   0  -4   7 1087.97 109.135   7
   0  -4  -7 1101.22 105.516   8
   0   4   7 938.219 104.103   7
   0   4  -7 1062.12 113.154   5
   0  -4   7 887.825 93.9935   1
   0   4   7 923.221 96.4362   1
   0   4   7 935.138 40.4039   4
   0   4   7 1027.07 77.7596   2
   0  -4   8-29.7283 60.0724   7
   0  -4   8-22.7900 42.4655   1
   0  -4  -8 46.0548 44.7824   8
   0   4  -8-68.3655 67.0545   5
   0   4   8-62.8995 66.1185   7
   0   4   8 17.5441 20.8636   2
   0   4   8-17.6390 49.3324   1
   0   4   9 7274.59 285.443   1
   0  -4  -9 7486.07 290.806   8
   0   4   9 7056.99 220.129   2
   0  -4   9 6724.96 296.340   7
   0   4  -9 6895.48 310.444   5
   0  -4   9 7402.14 291.275   1
   0   4   9 6954.22 299.077   7
   0   4   9 7078.13 223.155   6
   0   4  10 57.8757 25.8898   6
   0   4 -10 48.9048 11.1704   3
   0   4  10 13.5672 41.5535   1
   0  -4 -10 56.0237 50.2677   8
   0   4 -10 151.000 69.7009   5
   0  -4  10 50.8826 46.3582   7
   0   4  10 52.3113 29.9888   2
   0   4  10 50.8563 49.2265   7
   0  -4  10 115.418 57.2559   1
   0   4 -11 326.953 28.1383   3
   0   4  11 351.766 59.0944   2
   0   4  11 282.369 77.7515   1
   0   4  11 326.018 53.3757   6
   0   4  11 358.805 90.6187   7
   0   4 -11 295.392 86.6611   5
   0  -4  11 401.956 84.9568   1
   0  -4 -11 475.421 88.0366   8
   0  -4  11 362.290 87.3532   7
   0   4 -12 22.7839 12.0849   3
   0  -4  12 34.5790 54.1232   7
   0  -4 -12 75.5315 55.2782   8
   0   4  12 4.27005 55.8382   7
   0   4 -12 154.077 77.2413   5
   0   4  12 24.9382 42.9473   1
   0   4  12 9.11061 21.5321   6
   0  -4  12-10.8468 50.2527   1
   0   4  12 31.0117 32.0985   2
   0  -4 -13 24.6011 52.0342   8
   0   4 -13-7.43164 53.4792   5
   0  -4  13-49.2759 46.7942   1
   0   4  13-1.66231 21.1191   6
   0  -4  13-11.2233 65.9117   7
   0   4  13-36.2249 59.2147   7
   0   4  13 3.33726 26.8093   2
   0   4  13 12.7765 46.3777   1
   0  -4 -14-51.6900 66.5929   8
   0   4  14-24.9413 70.2364   7
   0   4  14-14.6732 30.7944   2
   0  -4  14 47.0748 55.8581   7
   0   4  14 60.4801 26.3914   6
   0  -4  14-9.42109 47.6505   1
   0   4  14 129.531 64.9665   1
   0  -4  15 85.1284 65.0536   1
   0   4  15 69.8958 72.7763   7
   0   4 -15 88.2992 41.1603   4
   0   4  15 45.3339 32.7259   2
   0  -4 -15-26.2919 62.0055   8
   0   4  15 82.5673 63.0583   1
   0   4 -15 3.87056 57.9906   5
   0  -4  15 5.71903 73.1146   7
   0  -4  16 56.4138 76.0568   7
   0   4  16 24.7905 54.4977   1
   0   4 -16 26.5925 77.6758   5
   0   4  16-11.8701 67.0787   7
   0  -4 -16 2.49710 51.7027   8
   0   4 -16 11.0778 29.5538   4
   0  -4  16 33.9430 57.2160   1
   0   4  17 94.7473 60.6553   1
   0   4 -17 160.647 89.5536   5
   0  -4 -17-29.9241 58.3182   8
   0  -4  17 110.536 61.7053   1
   0   4  17 184.365 94.6787   7
   0  -4  17 175.848 102.132   7
   0   4 -18 221.676 105.450   5
   0  -4 -18 306.663 103.927   8
   0  -4  18 243.525 98.3148   7
   0   4  18 133.122 82.8043   1
   0   4  18 413.576 131.370   7
   0  -4  18 228.699 90.8202   1
   0  -4  19-7.16873 64.7937   7
   0   4  19 82.8471 95.7487   7
   0   4  19 34.7103 58.2727   1
   0  -4 -19-33.1047 53.3740   8
   0   4 -19 36.6082 97.1533   5
   0   4 -19-12.7123 56.2321   8
   0  -4  19-129.263 77.5387   1
   0  -4  20-20.2084 68.9393   7
   0   4  20 310.945 129.019   7
   0   4 -20 518.053 135.365   8
   0  -4  20 294.726 98.3959   1
   0   4  20 66.7996 73.4217   1
   0   4 -20 192.315 106.143   5
   0  -4 -20 345.794 108.469   8
   0  -4 -21-31.9905 62.8947   8
   0   4 -21-82.0204 71.1825   8
   0   4  21-2.21286 56.9932   1
   0  -4  21 85.7625 77.9683   1
   0  -4  21 70.5917 77.2076   7
   0   4  21 15.2136 83.1086   7
   0   4 -21-25.4359 74.4767   5
   0  -4  22 251.215 121.507   7
   0   4 -22 318.431 139.291   5
   0  -4 -22 397.275 126.459   8
   0  -4  22 303.404 108.012   1
   0  -5   0 5.20081 29.6643   8
   0   5   0 59.1261 34.5654   2
   0   5  -1 108464. 833.556   2
   0   5   1 107528. 789.687   2
   0  -5   1 107416. 834.419   8
   0  -5  -1 109819. 830.726   8
   0  -5  -1 111438. 791.734   2
   0  -5  -2 10206.8 260.729   8
   0  -5  -2 10581.7 241.266   2
   0  -5   2 10213.0 264.033   8
   0   5  -2 10366.3 269.136   2
   0  -5   2 10415.0 246.262   7
   0   5   2 10192.3 237.857   2
   0  -5  -3 7484.66 201.810   2
   0   5   3 7264.96 197.609   2
   0   5  -3 7275.86 235.538   2
   0  -5   3 7501.98 217.498   7
   0  -5  -3 7370.15 227.790   8
   0  -5  -4 3495.22 139.694   2
   0  -5  -4 3321.80 161.733   8
   0   5  -4 3481.58 170.954   2
   0  -5   4 3613.01 160.319   7
   0   5   4 3251.97 133.896   2
   0  -5   4 3222.63 161.387   1
   0   5  -5 20027.0 419.726   2
   0  -5   5 19723.6 410.205   1
   0  -5  -5 19930.5 407.874   8
   0  -5   5 19778.8 398.828   7
   0   5   5 19514.1 331.891   2
   0  -5  -5 20445.7 346.286   2
   0  -5   6 40231.5 600.876   7
   0  -5   6 39775.3 607.411   1
   0   5   6 38198.8 475.444   2
   0  -5  -6 39584.3 596.964   8
   0   5  -6 38555.8 611.806   2
   0   5   7 1640.64 67.8998   4
   0  -5   7 1796.36 138.521   7
   0   5  -7 1886.07 145.875   2
   0   5   7 1610.09 102.621   2
   0  -5   7 1636.25 131.489   1
   0  -5  -7 1798.77 138.087   8
   0  -5   8 1465.08 134.621   1
   0  -5   8 1513.25 138.536   7
   0   5  -8 1300.45 136.688   5
   0   5   8 1263.55 51.5585   4
   0   5   8 1392.85 98.1434   2
   0  -5  -8 1288.13 124.658   8
   0  -5  -9 1316.38 132.777   8
   0   5   9 1182.26 93.6476   2
   0   5  -9 1046.83 134.190   5
   0   5   9 1036.31 125.422   7
   0  -5   9 1022.20 123.128   7
   0   5  -9 1088.74 63.9741   6
   0  -5   9 1067.12 120.819   1
   0   5 -10 3775.17 98.9769   6
   0   5  10 4062.06 232.935   1
   0   5 -10 3821.79 99.9664   6
   0  -5  10 4118.16 239.500   1
   0   5  10 4209.14 191.920   6
   0  -5  10 4289.54 251.276   7
   0  -5 -10 4285.25 238.394   8
   0   5  10 4009.54 250.541   7
   0   5 -10 3908.23 253.276   5
   0   5  10 4203.07 181.205   2
   0   5  11 3325.38 240.408   7
   0   5  11 3162.69 222.603   1
   0   5  11 3323.89 167.260   2
   0   5  11 3220.06 168.135   6
   0  -5  11 3448.94 227.964   1
   0  -5  11 3388.40 239.376   7
   0  -5 -11 3509.33 225.871   8
   0   5 -11 3638.02 258.768   5
   0  -5 -12 3562.36 242.468   8
   0   5 -12 3569.67 263.749   5
   0   5  12 3706.74 183.311   2
   0   5  12 3527.27 236.576   1
   0   5  12 3550.85 254.703   7
   0  -5  12 3866.81 248.380   1
   0   5  12 3840.00 182.673   6
   0  -5  12 3655.66 258.584   7
   0  -5  13 204.248 83.2924   7
   0   5  13 121.243 38.2512   6
   0   5  13 266.371 90.1517   7
   0  -5 -13 231.735 78.8708   8
   0   5 -13 143.162 85.7333   5
   0   5  13 137.046 68.8341   1
   0   5  13 186.115 48.8534   2
   0  -5  13 170.313 70.6924   1
   0   5  14 1111.05 97.5128   6
   0   5  14 1146.70 111.573   2
   0   5  14 1158.57 148.755   1
   0   5 -14 774.588 147.422   5
   0   5  14 974.040 159.582   7
   0  -5  14 972.551 151.893   7
   0  -5 -14 1060.91 149.146   8
   0  -5  14 1141.93 151.920   1
   0   5  15 807.781 154.886   7
   0  -5 -15 765.094 130.356   8
   0   5 -15 628.010 135.750   5
   0  -5  15 721.988 130.136   1
   0   5  15 656.968 85.9802   2
   0   5  15 655.292 122.360   1
   0  -5  15 731.577 144.713   7
   0  -5  16-28.2226 58.7243   1
   0   5 -16 22.5173 67.0906   5
   0   5  16 13.5311 70.7239   7
   0   5  16 26.3901 60.5470   1
   0  -5 -16-52.8548 68.0112   8
   0   5 -16-0.30971 33.2434   4
   0  -5  16 40.6816 68.1759   7
   0  -5  17 370.330 107.301   1
   0   5  17 661.056 148.573   7
   0   5 -17 551.280 144.217   5
   0  -5  17 432.483 130.434   7
   0   5  17 621.882 132.672   1
   0  -5 -17 421.668 112.176   8
   0  -5  18 39.0940 66.9757   1
   0  -5  18 9.00624 62.7076   7
   0   5 -18 9.74007 86.0369   5
   0   5  18 154.657 116.299   7
   0  -5 -18-37.8896 57.4114   8
   0  -5  19 10.9250 62.9633   1
   0  -5  19 32.1676 73.4566   7
   0  -5 -19 141.154 72.5445   8
   0   5 -19 36.5604 70.5815   5
   0  -5  20 9.04879 48.8045   1
   0  -5 -20 22.6396 58.4052   8
   0  -5  20 64.4937 85.8228   7
   0   5 -20 142.740 87.1657   8
   0   5 -20-58.9167 76.8126   5
   0  -5  21 23.0234 76.2750   7
   0   5 -21 10.5771 74.0765   5
   0   5 -21 146.240 97.5703   8
   0  -5 -21-82.5139 70.1762   8
   0  -5  21 66.2210 53.1612   1
   0  -5  22-36.6478 57.3813   1
   0  -5  22 82.1988 90.2402   7
   0  -5 -22-10.4008 60.1317   8
   0   5 -22 192.355 119.673   5
   0  -6   0 3341.35 164.887   8
   0   6   0 3280.30 157.116   2
   0  -6   1 1794.75 124.505   8
   0   6  -1 1843.92 124.007   2
   0  -6  -1 1664.05 116.895   8
   0   6   1 1740.06 112.180   2
   0  -6   2 6513.56 228.629   8
   0   6   2 6356.20 206.098   2
   0   6  -2 6582.03 233.889   2
   0  -6   2 6260.67 206.518   7
   0  -6  -2 6201.16 223.022   8
   0   6   3 662.478 70.5601   2
   0   6  -3 658.718 81.8055   2
   0  -6  -3 660.478 79.7999   8
   0  -6   3 719.940 78.0215   7
   0  -6  -4 1158.67 105.841   8
   0   6  -4 1149.71 110.508   2
   0  -6   4 1280.29 102.603   7
   0   6   4 1290.26 94.7479   2
   0   6   5 3191.77 146.113   2
   0  -6   5 3285.56 171.036   7
   0   6  -5 3192.75 183.599   2
   0  -6  -5 3252.92 178.839   8
   0  -6   5 3471.51 185.709   1
   0  -6   6 452.981 73.7099   1
   0   6  -6 491.886 79.6146   2
   0   6   6 408.977 55.9580   2
   0  -6  -6 412.899 72.3953   8
   0  -6   6 468.492 75.3317   7
   0  -6   7 653.397 94.0265   7
   0  -6   7 747.669 102.067   1
   0  -6  -7 877.094 102.868   8
   0   6   7 805.780 77.5313   2
   0   6  -7 638.791 93.0762   2
   0  -6  -8 514.796 88.2752   8
   0   6   8 586.051 68.1757   2
   0  -6   8 649.332 95.9721   7
   0   6  -8 413.420 82.4446   2
   0   6   8 555.749 42.9958   4
   0  -6   8 698.947 100.372   1
   0   6  -9 631.871 112.350   5
   0  -6   9 581.941 95.1606   1
   0  -6   9 528.544 92.2964   7
   0  -6  -9 629.431 102.736   8
   0   6   9 507.119 33.8354   4
   0   6   9 519.052 68.3681   2
   0   6  10 2237.84 139.593   2
   0  -6  10 2354.68 192.274   7
   0   6 -10 2126.79 97.7850   6
   0   6  10 2193.82 151.414   6
   0  -6  10 2290.22 186.841   1
   0  -6 -10 2128.92 173.880   8
   0   6 -10 2254.29 200.121   5
   0   6 -11 1169.71 61.3746   6
   0   6  11 1248.11 106.291   2
   0  -6 -11 1400.91 153.283   8
   0  -6  11 1203.80 148.220   7
   0   6 -11 1189.12 62.1865   6
   0   6  11 1301.88 118.913   6
   0   6 -11 1199.30 153.207   5
   0  -6  11 1097.43 139.350   1
   0   6  12 507.623 76.5638   6
   0  -6  12 622.225 123.551   7
   0   6  12 414.489 66.4075   2
   0  -6  12 439.784 95.9605   1
   0  -6 -12 340.079 90.0752   8
   0   6 -12 402.367 113.863   5
   0  -6  13 2265.56 208.377   1
   0  -6  13 2266.46 219.789   7
   0  -6 -13 2462.13 213.708   8
   0   6  13 2569.84 161.496   2
   0   6 -13 2374.19 229.456   5
   0   6  13 2349.17 156.973   6
   0   6  14 982.171 103.457   2
   0  -6  14 799.752 134.755   1
   0   6  14 827.630 93.9328   6
   0  -6  14 820.038 139.228   7
   0  -6 -14 933.903 144.507   8
   0   6 -14 667.694 144.949   5
   0   6 -15 51.6759 70.3152   5
   0  -6 -15 106.485 69.0165   8
   0  -6  15 124.282 84.3234   7
   0  -6  15 49.5298 57.5333   1
   0  -6  16 268.499 93.6192   1
   0  -6  16 233.915 104.057   7
   0   6 -16 71.9874 80.4226   5
   0  -6 -16 175.802 91.7137   8
   0  -6  17 886.563 156.735   1
   0  -6  17 959.084 174.470   7
   0   6 -17 695.598 154.487   5
   0  -6 -17 827.653 147.369   8
   0   6 -17 886.931 124.650   4
   0  -6 -18-1.37039 60.2757   8
   0   6 -18 69.5076 84.3875   5
   0  -6  18 39.3029 52.8776   7
   0  -6  18 54.6980 65.0777   1
   0  -6  19 10.5393 76.4117   7
   0   6 -19 60.3365 94.0090   5
   0  -6 -19 44.9033 55.4355   8
   0  -6  19 133.853 82.8353   1
   0  -6 -20 444.657 126.669   8
   0  -6  20 453.084 130.472   1
   0  -6  20 255.250 117.403   7
   0   6 -20 295.728 122.962   5
   0   6 -21 289.243 135.135   5
   0  -6  21 39.5552 60.8305   1
   0   6 -21 141.747 85.6723   8
   0  -6 -21-12.0547 67.7951   8
   0  -6  21 15.2465 80.4214   7
   0  -6  22 194.076 102.607   7
   0  -6  22 191.255 93.9910   1
   0  -7   0-30.8638 40.5884   8
   0   7   0-8.55387 31.8106   2
   0  -7  -1 6073.01 238.543   8
   0   7   1 5998.46 224.559   2
   0  -7   1 5923.00 236.335   8
   0   7  -1 6381.14 240.687   2
   0   7   2 9328.85 272.111   2
   0  -7  -2 9294.33 293.754   8
   0  -7   2 9026.85 270.632   7
   0   7  -2 9405.01 302.699   2
   0  -7   2 8788.19 292.540   8
   0   7  -3 15547.4 400.915   2
   0  -7   3 15108.7 384.386   8
   0  -7  -3 15540.6 390.574   8
   0   7   3 15250.2 344.691   2
   0  -7   3 15552.1 362.796   7
   0  -7   4 464.247 70.5106   7
   0   7   4 477.084 65.5609   2
   0  -7  -4 464.959 78.3359   8
   0   7  -4 457.576 82.2344   2
   0  -7   5 7744.58 276.707   7
   0  -7   5 8090.93 298.073   1
   0   7   5 7524.08 243.678   2
   0  -7  -5 7657.17 289.086   8
   0  -7   5 7092.94 123.718   3
   0   7  -5 7597.26 297.167   2
   0   7   6 1272.60 101.960   2
   0  -7   6 1337.95 121.831   7
   0   7  -6 1271.66 130.261   2
   0  -7  -6 1241.68 122.944   8
   0  -7   6 1161.03 123.624   1
   0   7  -7 708.918 104.514   2
   0   7   7 692.213 77.7569   2
   0  -7   7 552.294 85.7933   7
   0  -7   7 695.937 100.449   1
   0  -7  -7 535.909 91.0161   8
   0  -7   8 8.28389 43.7713   1
   0   7  -8 52.9821 52.4321   2
   0   7   8 48.5859 23.5625   2
   0  -7   8 87.9921 53.8568   7
   0  -7  -8 48.2512 47.5656   8
   0  -7   9 823.477 117.123   1
   0  -7  -9 605.119 102.914   8
   0  -7   9 685.350 108.555   7
   0   7   9 738.420 82.3915   2
   0   7   9 692.557 49.5357   4
   0  -7  10 1092.13 136.522   7
   0   7 -10 1245.44 157.930   5
   0  -7  10 1222.95 143.489   1
   0  -7 -10 1050.04 131.042   8
   0   7  10 993.831 43.4637   4
   0   7  10 1225.23 107.034   2
   0   7 -10 1275.35 89.0226   6
   0   7  11 355.788 71.9863   6
   0   7 -11 326.130 43.0995   6
   0  -7  11 311.350 84.5937   7
   0  -7  11 245.063 75.0328   1
   0   7 -11 252.742 93.6495   5
   0   7  11 369.400 62.9421   2
   0  -7 -11 270.022 84.0437   8
   0   7 -12 594.120 128.709   5
   0   7 -12 632.466 48.3632   6
   0  -7 -12 505.479 102.641   8
   0  -7  12 607.321 118.857   7
   0   7  12 728.959 87.2138   2
   0   7  12 582.518 88.9415   6
   0  -7  12 656.004 119.616   1
   0  -7  13 106.299 69.7015   1
   0   7 -13 179.888 98.3375   5
   0  -7  13 175.433 78.3697   7
   0  -7 -13 145.165 78.4693   8
   0   7  13 151.978 54.7717   6
   0   7  13 89.7573 44.0286   2
   0  -7  14 1367.71 177.379   7
   0  -7  14 1322.73 173.478   1
   0   7  14 1347.73 131.830   6
   0   7  14 1313.61 117.794   2
   0   7 -14 1583.63 206.379   5
   0  -7 -14 1415.51 177.256   8
   0  -7  15 574.796 127.352   7
   0   7 -15 616.460 144.245   5
   0  -7  15 516.267 116.934   1
   0  -7 -15 744.950 139.615   8
   0   7 -16 135.517 77.3138   5
   0  -7 -16 135.308 79.3751   8
   0  -7  16 189.513 99.7840   7
   0  -7  16 48.0336 48.2583   1
   0  -7  17 29.3359 69.7292   7
   0  -7  17 80.4304 64.4354   1
   0   7 -17 110.463 97.0510   5
   0   7 -17 34.8538 40.9636   4
   0  -7 -17 28.2292 56.9486   8
   0  -7 -18 22.6604 57.3958   8
   0  -7  18 77.5477 90.1951   7
   0   7 -18 78.2899 84.6069   5
   0  -7  18 78.9704 59.8097   1
   0  -7  19 151.316 82.1751   1
   0   7 -19-4.20358 83.7316   5
   0  -7 -19 16.5248 52.4079   8
   0  -7  19 103.212 77.6805   7
   0  -7  20 155.095 93.3788   1
   0  -7 -20 50.8322 63.7454   8
   0  -7  20 16.0184 64.6603   7
   0   7 -20 40.6894 78.6484   5
   0  -7 -21-61.8856 68.9754   8
   0  -7  21-133.061 99.1673   7
   0   7 -21 48.6312 91.0927   5
   0  -7  22 17.8267 58.1931   1
   0   8   0 7955.82 282.468   2
   0  -8   0 7512.62 288.470   8
   0   8   1 4006.72 199.368   2
   0  -8   1 3769.50 206.504   8
   0  -8  -1 3981.45 209.447   8
   0   8  -1 3859.34 201.872   2
   0   8   2 1130.19 106.944   2
   0  -8   2 1020.00 99.5219   7
   0  -8  -2 1145.58 118.313   8
   0   8  -2 1016.07 112.449   2
   0  -8   2 1083.09 116.845   8
   0  -8  -3 21150.6 482.286   8
   0   8  -3 20019.5 489.035   2
   0   8   3 20480.6 433.781   2
   0  -8   3 19995.2 476.917   8
   0  -8   3 21066.9 443.700   7
   0  -8  -4 785.212 106.641   8
   0   8   4 851.696 91.5945   2
   0   8  -4 860.931 111.746   2
   0  -8   4 927.909 102.015   7
   0   8  -5 1149.26 128.744   2
   0  -8  -5 1127.75 122.572   8
   0   8   5 1156.96 105.314   2
   0  -8   5 1210.04 129.091   1
   0  -8   5 1142.57 114.925   7
   0  -8   6 8.49133 5.66813   3
   0   8  -6 13.1114 51.3859   2
   0  -8  -6-36.2416 47.9623   8
   0  -8   6 1.00275 42.1955   1
   0   8   6 8.64741 29.8211   2
   0  -8   6 7.24632 32.9710   7
   0   8  -7 6665.67 314.401   2
   0  -8   7 5938.90 291.619   1
   0  -8   7 7100.88 298.730   7
   0   8   7 6472.12 246.101   2
   0  -8  -7 6584.42 302.046   8
   0   8   8 1374.61 115.900   2
   0   8  -8 1224.16 142.513   2
   0  -8   8 1445.65 152.705   1
   0  -8  -8 1392.78 149.061   8
   0  -8   8 1386.40 143.305   7
   0   8  -9 1592.95 165.261   2
   0  -8   9 1623.01 163.841   1
   0  -8   9 1677.04 164.608   7
   0   8   9 1642.41 88.8801   4
   0  -8  -9 1528.53 157.467   8
   0   8   9 1786.07 133.232   2
   0   8  10 136.599 23.3939   4
   0  -8 -10 104.375 69.0231   8
   0  -8  10 179.675 66.3810   1
   0   8  10 147.610 44.5462   2
   0   8 -10 167.214 93.3795   5
   0  -8  10 69.2506 48.8109   7
   0   8 -11 787.006 74.9581   6
   0   8 -11 782.017 139.444   5
   0  -8 -11 724.195 118.501   8
   0  -8  11 848.129 134.178   1
   0   8  11 945.445 119.409   6
   0   8  11 878.337 99.1752   2
   0  -8  11 997.822 142.414   7
   0  -8  12 267.054 85.8284   1
   0   8  12 373.384 69.3774   2
   0   8 -12 321.380 44.4751   6
   0  -8  12 460.093 98.3698   7
   0   8  12 387.766 77.0014   6
   0  -8 -12 327.664 81.3523   8
   0   8 -12 409.737 111.218   5
   0   8  13 273.054 57.5997   2
   0  -8 -13 357.722 100.597   8
   0  -8  13 376.735 98.8981   7
   0  -8  13 289.110 91.6621   1
   0   8 -13 199.930 89.2444   5
   0   8  13 286.360 73.2125   6
   0  -8 -14 57.5090 70.1893   8
   0   8 -14 0.28559 71.7488   5
   0  -8  14 152.736 81.0885   1
   0   8  14 167.702 56.0761   6
   0   8  14 72.0090 37.0038   2
   0  -8  14 200.221 81.5250   7
   0  -8 -15-18.2038 65.0942   8
   0  -8  15 13.3098 53.9892   1
   0   8 -15 89.6870 75.7231   5
   0  -8  15 21.7895 50.9760   7
   0  -8  16-19.0719 51.7577   1
   0  -8  16 143.131 93.0354   7
   0  -8 -16 1.30856 50.3564   8
   0   8 -16 58.1319 69.6967   5
   0  -8 -17 12.5096 62.0326   8
   0  -8  17 2.03145 56.3594   1
   0  -8  17 154.707 95.6204   7
   0   8 -17 41.1277 78.8477   5
   0  -8 -18 51.5604 58.2394   8
   0  -8  18-15.7002 58.5149   1
   0   8 -18 133.116 91.3847   5
   0  -8  18 10.8727 59.9607   7
   0  -8  19 129.065 90.8082   7
   0   8 -19-6.32267 84.0592   5
   0  -8  19 160.568 83.3308   1
   0  -8 -19-117.131 83.6566   8
   0  -8 -20-59.4251 64.7333   8
   0  -8  20-26.0040 67.8362   7
   0   8 -20 4.20494 82.6449   5
   0  -8  20-207.576 94.4014   1
   0   8 -21 134.256 125.723   5
   0  -8 -21 254.765 94.9232   8
   0  -8  21 43.5719 81.0898   1
   0  -8  21 36.2518 72.2157   7
   0  -9   0-10.2135 45.2614   8
   0   9   0 9.65410 41.5749   2
   0  -9  -1 5557.31 263.508   8
   0  -9   1 5494.80 264.109   8
   0   9  -1 5315.80 254.874   2
   0   9   1 5582.58 249.302   2
   0  -9   2 79.3446 38.6799   7
   0  -9  -2 156.085 58.5161   8
   0  -9   2 128.524 58.3685   8
   0   9  -2 55.0758 40.4502   2
   0   9   2 87.8014 45.3187   2
   0   9  -3 1359.68 143.304   2
   0   9   3 1330.13 124.317   2
   0  -9  -3 1547.30 145.469   8
   0  -9   3 1359.41 140.686   8
   0  -9   3 1330.06 124.650   7
   0  -9   4 1082.39 114.348   7
   0   9   4 1070.30 107.833   2
   0   9  -4 1058.72 129.297   2
   0  -9  -4 1096.44 125.955   8
   0   9  -5 156.809 67.8898   2
   0  -9  -5 202.735 72.3249   8
   0  -9   5 231.931 62.1138   7
   0   9   5 165.232 51.0227   2
   0   9   6 214.136 56.0138   2
   0  -9   6 145.708 20.8530   3
   0  -9  -6 170.217 65.4712   8
   0  -9   6 131.334 54.4926   7
   0   9  -6 190.114 70.7618   2
   0  -9   6 211.809 71.6050   1
   0  -9   7 5184.53 284.154   1
   0  -9  -7 5884.74 294.534   8
   0   9   7 5352.97 237.308   2
   0  -9   7 5725.99 278.095   7
   0   9  -7 5594.64 301.199   2
   0  -9   8 199.660 76.3556   1
   0   9  -8 164.514 74.5278   2
   0   9   8 131.833 43.2768   2
   0  -9   8 125.327 60.4608   7
   0  -9  -8 51.3819 51.0805   8
   0   9   9 57.2508 36.3132   2
   0  -9   9 6.18558 51.6488   1
   0  -9  -9 88.1576 53.5558   8
   0   9  -9 29.0752 56.4832   2
   0  -9   9 83.9512 55.8344   7
   0   9  10 81.6729 44.4559   2
   0  -9 -10 143.098 79.5597   8
   0  -9  10 39.2690 56.4091   7
   0  -9  10 97.2518 72.7131   1
   0  -9 -11 2140.81 202.309   8
   0   9 -11 2076.57 134.302   6
   0  -9  11 2227.21 208.124   7
   0   9  11 1986.39 182.161   6
   0   9 -11 2208.02 229.303   5
   0  -9  11 2066.35 206.207   1
   0   9  11 2100.69 153.559   2
   0  -9  12 177.514 86.1470   1
   0   9 -12 216.053 103.071   5
   0  -9 -12 67.3999 66.6045   8
   0  -9  12 69.5396 64.1570   7
   0   9  12 149.910 66.1024   6
   0   9 -12 166.089 43.0246   6
   0   9  12 148.268 50.0690   2
   0   9  13 40.6162 45.8491   6
   0   9  13 42.6189 33.0766   2
   0   9 -13 12.8874 78.0473   5
   0  -9  13 47.2811 66.3871   7
   0  -9  13-22.5881 73.9974   1
   0  -9 -13 61.0928 67.4474   8
   0   9  14 337.845 76.3919   6
   0  -9  14 414.823 121.355   7
   0  -9 -14 361.099 100.627   8
   0  -9  14 249.028 93.2605   1
   0   9 -14 433.500 131.390   5
   0   9 -15 46.3067 65.0478   5
   0  -9  15 42.0069 58.9009   1
   0  -9  15 30.3185 67.7140   7
   0   9  15 108.151 48.8560   6
   0  -9 -15 66.1717 68.5551   8
   0   9 -16-34.2171 81.9434   5
   0  -9  16-29.0055 80.2220   7
   0  -9  16 100.947 73.9768   1
   0  -9 -16 55.2754 68.4912   8
   0   9 -17-1.82184 86.0827   5
   0  -9 -17-38.7082 54.3987   8
   0  -9  17 36.4082 62.0508   7
   0  -9  17-116.271 77.1035   1
   0  -9  18-159.941 106.368   7
   0   9 -18 8.51360 94.7394   5
   0  -9 -18 24.9022 73.4110   8
   0  -9  18-1.28319 60.2839   1
   0  -9 -19-109.590 74.8468   8
   0  -9  19 77.1046 69.8238   1
   0  -9  19 73.8354 76.7655   7
   0   9 -19-30.2949 90.5671   5
   0   9 -20-95.4840 112.626   5
   0  -9 -20 29.2889 66.5964   8
   0  -9  20-80.5558 84.5850   7
   0  -9  20-68.6553 66.8918   1
   0  -9 -21 2.49410 67.4421   8
   0  -9  21-60.2159 65.0650   1
   0  -9  21 18.8095 69.4021   7
   0  10   0 428.823 90.1267   2
   0 -10   0 346.241 86.2198   8
   0 -10  -1 7168.40 315.328   8
   0  10   1 6741.13 292.608   2
   0  10  -1 6779.75 304.899   2
   0 -10   1 6952.27 312.686   8
   0  10   2 607.712 92.6832   2
   0 -10  -2 690.297 111.960   8
   0  10  -2 530.866 96.7528   2
   0 -10   2 511.621 87.7945   7
   0 -10   2 492.551 99.3060   8
   0 -10   3 2410.49 173.601   7
   0  10   3 2384.67 169.988   2
   0 -10  -3 2839.97 203.499   8
   0  10  -3 2581.30 197.102   2
   0 -10   3 2878.79 208.039   8
   0 -10   4 821.760 105.129   7
   0  10  -4 781.713 120.585   2
   0 -10  -4 703.368 109.414   8
   0  10   4 727.685 99.5224   2
   0  10   5 4220.79 222.604   2
   0  10  -5 3905.13 252.549   2
   0 -10   5 3923.89 224.924   7
   0 -10  -5 4121.52 251.472   8
   0 -10   6 2451.37 203.729   1
   0 -10  -6 2764.35 212.592   8
   0  10  -6 2473.10 207.625   2
   0 -10   6 2345.09 91.1299   3
   0  10   6 2412.72 168.147   2
   0 -10   6 2392.07 188.382   7
   0  10  -7 273.567 84.5266   2
   0 -10   7 478.271 103.302   1
   0 -10   7 334.067 78.6696   7
   0  10   7 354.787 69.4984   2
   0 -10  -7 372.627 90.6678   8
   0 -10   8 59.3911 48.4521   7
   0  10   8 27.1898 37.8237   2
   0 -10   8 12.3019 48.7174   1
   0 -10  -8 81.0194 62.1469   8
   0  10  -8-25.1128 56.6638   2
   0  10  -9 670.041 126.573   2
   0 -10   9 486.193 106.178   1
   0 -10   9 565.435 104.895   7
   0  10   9 563.046 87.0782   2
   0 -10  -9 783.245 126.913   8
   0 -10 -10 43.1038 60.5401   8
   0 -10  10-41.6768 66.1602   1
   0 -10  10 228.828 82.2218   7
   0  10  10 148.816 53.3681   2
   0  10 -10 158.755 84.6379   2
   0  10 -11 1412.34 121.255   6
   0 -10  11 1458.37 175.206   7
   0  10  11 1601.97 168.141   6
   0 -10 -11 1269.68 167.050   8
   0  10  11 1438.73 135.432   2
   0  10 -11 1526.14 199.874   5
   0 -10  11 1152.48 164.848   1
   0 -10  12 111.591 79.5483   1
   0  10 -12 158.071 82.8636   5
   0  10  12 180.050 55.2579   2
   0  10  12 147.321 60.8670   6
   0 -10  12 156.654 75.1221   7
   0 -10 -12 85.5205 63.4539   8
   0 -10  13 758.102 141.106   7
   0 -10 -13 671.220 132.658   8
   0  10  13 840.067 103.964   2
   0  10  13 1072.33 140.779   6
   0 -10  13 678.232 128.262   1
   0  10 -13 753.650 154.165   5
   0  10 -14 3.79992 77.1772   5
   0  10  14 74.3735 65.7082   6
   0 -10  14-48.7094 73.8030   1
   0 -10 -14 90.8900 78.7636   8
   0 -10  14-51.0262 69.7743   7
   0 -10 -15-45.4094 71.9155   8
   0 -10  15 60.9436 71.3675   7
   0 -10  15-27.9548 57.4875   1
   0  10  15 78.4550 59.9981   6
   0  10 -15 128.400 93.2311   5
   0 -10  16 184.368 87.8601   1
   0 -10  16 88.3891 69.0279   7
   0 -10 -16 130.237 82.9563   8
   0 -10 -17-146.453 84.5656   8
   0  10 -17 22.8799 92.7889   5
   0 -10  17 141.262 89.9525   7
   0 -10  17 170.583 78.1093   1
   0 -10 -18-67.9376 70.0080   8
   0  10 -18-9.66767 66.5924   5
   0 -10  18-32.0837 85.7263   7
   0 -10  18-77.7515 78.9063   1
   0 -10  19 152.762 85.6213   1
   0  10 -19-3.40985 79.6135   5
   0 -10 -19 33.6467 56.2859   8
   0 -10  19 31.4474 60.4314   7
   0 -10  20-92.2791 86.6822   7
   0 -10 -20 0.35185 69.8857   8
   0 -10  20 123.307 82.9875   1
   0 -10 -21 131.301 94.5304   8
   0 -10  21 88.1022 67.3834   1
   0  11   0 47.9813 49.6629   2
   0 -11   0 0.17108 57.0857   8
   0  11  -1 203.026 70.6973   2
   0 -11   1 76.9312 64.1180   8
   0  11   1 102.926 66.0525   2
   0 -11  -1 181.082 83.4658   8
   0  11  -2 8148.49 361.364   2
   0  11   2 8249.53 341.918   2
   0 -11   2 8341.51 329.102   7
   0 -11  -2 8500.93 365.780   8
   0 -11   2 8731.29 369.217   8
   0  11  -3 565.008 107.807   2
   0 -11   3 554.483 92.2448   7
   0 -11  -3 585.468 111.524   8
   0  11   3 469.778 88.8669   2
   0 -11   3 633.956 115.131   8
   0  11  -4 196.418 74.7680   2
   0 -11  -4 106.058 62.5408   8
   0 -11   4 106.391 48.4058   7
   0  11   4 185.487 60.0535   2
   0  11   5 2342.71 180.400   2
   0  11  -5 2345.99 209.500   2
   0 -11  -5 2444.31 205.502   8
   0 -11   5 2466.97 188.034   7
   0  11  -6 2650.61 229.225   2
   0 -11  -6 2702.96 221.166   8
   0  11   6 2555.57 186.392   2
   0 -11   6 2630.82 201.364   7
   0 -11   6 2506.15 105.341   3
   0 -11   6 2576.02 217.580   1
   0 -11   7 378.810 85.2102   7
   0 -11  -7 271.676 86.1538   8
   0  11   7 329.169 72.3318   2
   0 -11   7 205.007 84.4853   1
   0  11  -7 276.763 95.0004   2
   0 -11   8-18.1000 48.9777   7
   0 -11   8 34.6010 53.4387   1
   0  11  -8 6.46067 62.7633   2
   0  11   8-6.01770 33.6205   2
   0 -11  -8 21.2688 56.7512   8
   0 -11   9 357.315 100.016   1
   0  11   9 412.517 81.8711   2
   0 -11   9 446.866 101.392   7
   0  11  -9 342.777 97.0313   2
   0 -11  -9 477.505 112.387   8
   0 -11  10 414.324 96.5527   7
   0 -11  10 424.145 110.603   1
   0 -11 -10 516.186 113.813   8
   0  11 -10 364.294 111.188   2
   0  11  10 432.364 81.2142   2
   0  11  11 209.144 57.3592   2
   0  11 -11 182.976 58.2249   6
   0  11  11 204.747 85.8097   6
   0 -11  11 77.9979 60.2690   1
   0 -11  11 296.058 96.3780   7
   0  11 -11 224.508 94.1221   5
   0 -11 -11 191.503 78.7614   8
   0  11  12-35.5290 60.2069   6
   0  11 -12-94.9460 90.0370   5
   0  11  12-10.4165 38.3863   2
   0 -11 -12 25.3777 64.1660   8
   0 -11  12-28.5006 72.0957   1
   0 -11  12 35.1890 64.9597   7
   0 -11  13 49.5872 72.6896   1
   0  11  13 92.4497 56.5692   6
   0  11 -13-120.666 91.0598   5
   0 -11 -13 40.5996 61.9386   8
   0 -11  13 69.2828 63.3277   7
   0 -11  14 386.063 108.495   1
   0 -11 -14 274.427 100.344   8
   0 -11  14 298.894 105.465   7
   0  11  14 194.737 71.2764   6
   0  11 -14 261.465 107.928   5
   0  11  15-15.1256 47.1597   6
   0 -11 -15-45.8214 67.5666   8
   0  11 -15-45.5307 68.0314   5
   0 -11  15 48.8865 68.5810   7
   0 -11  15-213.794 91.6136   1
   0 -11  16-68.4815 79.4291   1
   0 -11 -16-28.1841 56.1355   8
   0 -11  16-22.7843 54.0118   7
   0  11 -16-143.488 96.9034   5
   0 -11 -17 137.518 74.5021   8
   0 -11  17-122.130 77.6028   1
   0 -11  17 94.8888 83.2712   7
   0  11 -17-17.9403 83.6873   5
   0 -11 -18-0.33379 52.9892   8
   0  11 -18 73.2765 92.0805   5
   0 -11  18-106.685 74.8283   1
   0 -11  18 41.2882 79.6402   7
   0 -11  19 0.73418 69.0571   1
   0 -11  19 0.38649 62.0160   7
   0 -11 -19 0.34914 64.4503   8
   0  11 -19-46.1215 100.188   5
   0 -11  20 0.41035 81.5704   7
   0 -11  20 169.652 88.8867   1
   0 -11 -20 95.7384 78.7161   8
   0  12   0 31.3857 51.8991   2
   0 -12   0 79.0041 69.1443   8
   0  12  -1 2033.10 190.174   2
   0 -12   1 2005.98 198.040   8
   0  12   1 2199.69 193.059   2
   0 -12  -1 2517.29 215.652   8
   0 -12   2 98.4794 88.5854   8
   0 -12  -2 88.1370 65.2916   8
   0  12   2 69.1727 55.4413   2
   0 -12   2 28.7290 41.5223   7
   0  12  -2 42.4736 62.9044   2
   0 -12   3 2839.55 232.050   8
   0  12   3 2994.61 216.470   2
   0 -12  -3 3175.99 240.095   8
   0  12  -3 2962.28 236.473   2
   0 -12   3 3051.02 211.197   7
   0  12  -4 30.0042 69.9321   2
   0  12   4-14.9118 42.2817   2
   0 -12   4 27.2798 43.6364   7
   0 -12  -4 107.195 85.1675   8
   0 -12   5 212.476 67.8660   7
   0  12  -5 237.863 86.3043   2
   0  12   5 165.470 56.9764   2
   0 -12  -5 193.094 75.4608   8
   0 -12   6 1.59073 51.4317   7
   0 -12   6 15.4157 18.1606   3
   0 -12  -6 124.160 68.0780   8
   0  12  -6 20.8215 60.1754   2
   0  12   6 47.4785 43.8581   2
   0 -12   6 26.0613 56.2676   1
   0 -12  -7 1191.70 158.349   8
   0  12  -7 1280.75 171.090   2
   0 -12   7 1196.04 145.286   7
   0 -12   7 978.293 150.454   1
   0  12   7 1263.34 138.758   2
   0 -12  -8-41.3172 67.7737   8
   0 -12   8 42.5961 64.6189   1
   0  12   8 0.82010 36.3792   2
   0  12  -8-51.1648 80.7393   2
   0 -12   8-1.99590 49.1931   7
   0  12   9-10.4633 39.0348   2
   0 -12   9-0.48449 61.5156   1
   0 -12  -9 21.8400 50.9557   8
   0 -12   9 62.4222 62.6081   7
   0  12  -9-54.1153 79.5579   2
   0 -12 -10 254.463 89.6081   8
   0  12 -10 332.814 75.2547   6
   0 -12  10 342.375 99.3094   1
   0 -12  10 303.101 96.8809   7
   0  12 -10 242.623 96.2495   2
   0  12  10 333.970 78.6728   2
   0 -12  11 48.9326 71.9899   7
   0  12 -11-21.7621 55.4045   6
   0 -12 -11 0.50676 59.1261   8
   0  12  11 70.3545 43.6347   2
   0  12  11 8.08343 58.9880   6
   0 -12  11-5.53102 66.5636   1
   0 -12  12-10.3079 58.5721   7
   0 -12  12-28.2339 73.1484   1
   0  12  12 7.96299 62.0566   6
   0 -12 -12 8.74737 58.9148   8
   0  12 -12 12.6309 71.2666   5
   0  12  12-6.88507 28.3816   2
   0 -12  13 969.905 167.575   1
   0  12  13 1056.73 159.055   6
   0 -12 -13 872.962 156.510   8
   0  12 -13 1233.06 205.175   5
   0 -12  13 1044.95 167.730   7
   0  12  14 105.995 68.1809   6
   0  12 -14 106.958 100.586   5
   0 -12  14 95.0709 78.6986   1
   0 -12  14 11.4878 65.5348   7
   0 -12 -14 103.359 80.0050   8
   0  12 -15 258.619 119.207   5
   0 -12 -15 350.215 119.168   8
   0  12  15 98.6681 70.8329   6
   0 -12  15 159.974 67.2614   7
   0 -12  15 211.945 94.7405   1
   0 -12  16 39.4211 56.7656   7
   0 -12  16 79.2106 77.0318   1
   0  12 -16 32.5025 81.5424   5
   0 -12 -16 104.231 89.4977   8
   0 -12 -17 403.912 129.095   8
   0 -12  17 197.466 99.7439   1
   0  12 -17 236.313 104.277   5
   0 -12  17 234.678 97.6676   7
   0 -12  18 0.36694 58.5305   1
   0 -12 -18 126.812 89.1499   8
   0  12 -18 5.26978 80.0530   5
   0 -12  18-17.6060 65.3249   7
   0 -12  19 94.3666 116.432   7
   0 -12  19-23.3741 59.7420   1
   0 -12 -20 8.69518 51.9493   8
   0 -13   0 31.2056 58.7875   8
   0  13   0-29.2732 61.4170   2
   0 -13  -1 31.7727 73.0305   8
   0 -13   1 138.380 74.6912   8
   0  13   1 113.740 63.9204   2
   0  13  -1 159.206 66.1255   2
   0  13   2 483.440 105.860   2
   0 -13  -2 545.881 118.329   8
   0 -13   2 593.507 106.710   7
   0 -13   2 451.266 101.664   8
   0  13  -2 656.205 122.631   2
   0  13  -3 621.985 121.993   2
   0 -13  -3 767.709 130.548   8
   0 -13   3 787.152 130.999   8
   0  13   3 781.909 122.808   2
   0 -13   3 815.278 118.971   7
   0 -13   4 46.9101 46.3667   7
   0 -13  -4 59.0770 62.7330   8
   0  13  -4 113.909 74.0778   2
   0  13   4 61.2090 55.4214   2
   0  13  -5 1240.70 168.067   2
   0  13   5 1380.82 152.814   2
   0 -13  -5 1322.12 169.354   8
   0 -13   5 1390.91 153.747   7
   0 -13   6 73.3541 58.7060   7
   0  13   6 105.356 54.0375   2
   0  13  -6 159.005 94.5921   2
   0 -13  -6 68.8556 59.8349   8
   0 -13   6-69.5154 78.6045   1
   0 -13   7 395.018 97.4359   7
   0  13   7 210.275 55.1747   2
   0  13  -7 170.356 84.5598   2
   0 -13  -7 244.630 89.3037   8
   0 -13   7 454.868 113.638   1
   0 -13  -8 1.93336 74.1652   8
   0 -13   8 62.9115 56.1335   7
   0  13   8-0.54500 39.5969   2
   0  13  -8 31.5710 74.1552   2
   0 -13   8-13.7588 63.2138   1
   0 -13   9 123.321 64.1773   7
   0  13  -9 231.588 99.6529   2
   0  13   9 177.470 55.8936   2
   0 -13  -9 157.065 80.0515   8
   0 -13   9 256.568 99.0712   1
   0 -13 -10-29.8975 63.6526   8
   0  13  10 108.081 76.9617   6
   0 -13  10 56.5194 59.7389   7
   0  13 -10-15.2964 41.9454   6
   0  13  10 74.4349 49.5161   2
   0 -13  10-43.3582 55.5750   1
   0  13 -10 66.1501 64.9531   2
   0 -13  11 506.049 120.272   7
   0  13  11 381.811 84.6036   2
   0 -13 -11 441.586 119.801   8
   0  13  11 535.126 121.558   6
   0  13 -11 362.350 81.8915   6
   0 -13  11 457.709 130.446   1
   0 -13 -12 2.27728 74.2362   8
   0  13 -12 157.953 99.2295   5
   0  13  12 20.0059 58.4141   6
   0 -13  12 181.064 81.1643   7
   0 -13  12 105.127 80.1233   1
   0 -13  13 96.2145 83.3931   1
   0 -13 -13 206.229 104.789   8
   0 -13  13 13.0296 59.0455   7
   0  13  13 176.705 85.8805   6
   0  13 -13 27.3052 78.6821   5
   0  13  14 132.009 74.8699   6
   0  13 -14 20.1490 78.8967   5
   0 -13  14-54.6012 75.9057   1
   0 -13 -14 59.2395 58.3014   8
   0 -13  14 136.932 91.4417   7
   0  13  15 169.935 79.7940   6
   0 -13  15 181.013 89.9921   1
   0 -13 -15 192.059 99.0182   8
   0  13 -15 120.652 107.525   5
   0 -13  15 123.767 80.8135   7
   0  13 -16 94.9259 101.666   5
   0 -13  16 45.7650 70.7139   1
   0 -13  16-190.827 96.3237   7
   0 -13 -16-37.5178 73.4872   8
   0 -13  17 80.4329 74.5948   1
   0 -13 -17-0.35231 61.6025   8
   0  13 -17 178.563 117.345   5
   0 -13  17 18.8482 66.1890   7
   0 -13  18 36.5346 69.9332   1
   0 -13 -18 23.0911 71.5358   8
   0 -13  19 4.43381 66.0404   7
   0 -13 -19 47.1583 67.9351   8
   0 -14   0 108.542 74.7554   8
   0  14   0 163.359 78.7507   2
   0 -14  -1 76.4578 58.9098   8
   0  14  -1-126.278 74.5772   2
   0 -14   1-46.1175 75.4779   8
   0  14   1-36.2033 64.8423   2
   0 -14   1-7.89733 43.2952   7
   0 -14  -2 143.891 77.8275   8
   0 -14   2 84.3667 74.2920   8
   0  14   2-0.84469 57.1524   2
   0 -14   2 87.2702 45.6688   7
   0  14  -2 173.336 87.8858   2
   0  14   3 78.1127 63.3078   2
   0 -14  -3 150.937 84.6542   8
   0 -14   3 82.1628 56.9215   7
   0 -14   3 114.420 76.4695   8
   0  14  -3 81.1153 64.3242   2
   0  14  -4 786.192 139.157   2
   0 -14   4 849.375 128.446   7
   0 -14  -4 1139.12 168.221   8
   0  14   4 728.970 122.764   2
   0  14  -5 42.0699 67.3779   2
   0  14   5-4.05858 47.5857   2
   0 -14   5-19.1150 43.0457   7
   0 -14  -5 2.92295 53.2908   8
   0 -14  -6 33.0872 62.0797   8
   0 -14   6-4.11971 48.3893   7
   0  14  -6 91.7437 65.4542   2
   0  14   6 21.7571 49.1057   2
   0 -14   6-1.27858 58.1863   1
   0 -14  -7 145.082 85.5348   8
   0  14   7 168.712 65.0040   2
   0  14  -7 320.814 120.188   2
   0 -14   7 285.016 106.705   1
   0 -14   7 306.373 88.8018   7
   0 -14  -8 865.486 155.029   8
   0 -14   8 988.152 167.123   1
   0  14   8 818.618 121.325   2
   0  14  -8 899.292 154.864   2
   0 -14   8 1134.02 156.644   7
   0 -14   9 58.3636 77.7335   1
   0  14  -9-13.0723 68.8974   2
   0 -14  -9 62.9902 80.1482   8
   0 -14   9 42.1052 58.3399   7
   0  14   9-62.1466 59.3831   2
   0 -14 -10 132.535 70.8281   8
   0  14 -10 117.159 72.0087   2
   0 -14  10 11.1863 70.7200   1
   0  14  10 141.628 97.7295   6
   0  14  10 78.3463 47.1140   2
   0  14 -10 132.599 63.4982   6
   0 -14  10 66.1539 53.5556   7
   0  14  11 264.956 75.6381   2
   0  14 -11 237.457 77.8798   6
   0 -14  11 274.266 100.244   1
   0 -14  11 304.354 102.071   7
   0 -14 -11 195.564 96.9918   8
   0  14  11 369.811 114.495   6
   0 -14  12 254.243 111.740   1
   0 -14  12 160.964 82.8666   7
   0  14  12 334.395 110.908   6
   0  14 -12 265.709 128.026   5
   0 -14 -12 178.347 91.5683   8
   0  14  13 503.752 125.491   6
   0  14 -13 412.057 140.419   5
   0 -14  13 301.895 110.942   1
   0 -14  13 393.081 117.379   7
   0 -14 -13 405.658 125.159   8
   0 -14  14 20.8033 49.0169   7
   0 -14 -14 72.3891 62.8087   8
   0  14  14 206.046 93.4733   6
   0 -14  14 213.740 110.132   1
   0  14 -14 90.9405 93.1805   5
   0  14  15 89.2840 76.6068   6
   0  14 -15-94.2580 103.460   5
   0 -14  15 95.8285 69.6214   7
   0 -14  15 32.5461 51.7537   1
   0 -14 -15 0.34388 88.0454   8
   0 -14  16-12.7768 48.4030   1
   0 -14  16 46.8347 66.9503   7
   0 -14 -16-153.222 91.5618   8
   0  14 -16 21.4110 96.8316   5
   0 -14 -17 86.7679 67.8424   8
   0  14 -17 79.3311 102.831   5
   0 -14  17 64.8240 69.9251   7
   0 -14 -18-121.016 85.9653   8
   0 -14  18 73.3748 82.6114   1
   0 -14  18 3.52922 51.4330   7
   0 -15   0-88.5945 77.2519   8
   0  15   0 7.53838 54.2943   2
   0  15   1 289.485 90.6231   2
   0 -15   1 316.062 100.718   8
   0 -15   1 272.196 90.6689   7
   0  15  -1 258.511 93.5999   2
   0 -15  -1 393.286 107.692   8
   0  15   2 263.996 86.4995   2
   0 -15  -2 220.504 90.3893   8
   0 -15   2 165.115 65.3013   7
   0  15  -2 119.175 76.4034   2
   0 -15   2 238.200 100.522   8
   0 -15  -3-7.80362 68.2674   8
   0 -15   3 32.5224 52.6099   7
   0  15  -3 61.4779 69.4989   2
   0  15   3 48.2287 59.0314   2
   0  15  -4 104.512 68.5635   2
   0  15   4 15.6079 67.4311   2
   0 -15  -4 67.6778 69.7619   8
   0 -15   4 87.1345 59.6478   7
   0  15  -5-36.3721 80.2391   2
   0 -15  -5 84.6245 77.5000   8
   0 -15   5 44.0752 44.9933   7
   0  15   5 28.6075 47.3033   2
   0 -15   6 248.237 95.9821   1
   0 -15  -6 343.143 111.381   8
   0 -15   6 135.360 63.8301   7
   0  15   6 162.517 65.9166   2
   0  15  -6 418.466 124.475   2
   0  15   7 120.957 68.4414   2
   0 -15  -7 31.1532 79.8904   8
   0 -15   7-14.5747 70.3435   1
   0  15  -7 102.197 73.9885   2
   0 -15   7 94.4656 64.6102   7
   0 -15   8 112.841 83.9543   1
   0  15  -8-3.38476 65.5556   2
   0 -15   8 137.486 72.4208   7
   0  15   8 133.510 71.1406   2
   0 -15  -8 12.8790 78.1577   8
   0 -15   9 44.4422 53.8356   7
   0  15  -9 38.8015 53.6103   6
   0  15   9 78.1902 86.5085   6
   0  15  -9-22.4146 64.5720   2
   0  15   9 65.8820 51.0560   2
   0 -15   9-37.8572 69.2085   1
   0 -15  -9-35.6441 68.2666   8
   0 -15 -10 319.739 117.767   8
   0 -15  10 243.372 101.236   1
   0  15  10 264.666 95.6508   6
   0  15 -10 162.219 68.8424   6
   0 -15  10 137.164 71.5552   7
   0  15  10 230.851 78.3904   2
   0  15 -10 187.311 95.8161   2
   0  15  11 20.0383 64.8270   6
   0 -15  11 33.7242 84.8442   1
   0 -15 -11 19.7669 70.5184   8
   0 -15  11-19.3681 66.7949   7
   0 -15  12 26.5177 70.3696   1
   0 -15 -12 128.064 95.9471   8
   0 -15  12 131.548 79.6095   7
   0  15  12-40.0340 66.1514   6
   0  15 -12 53.1320 78.0639   5
   0  15 -13 11.5485 90.3582   5
   0 -15  13 86.6970 85.8599   1
   0 -15  13 196.978 99.7147   7
   0  15  13 67.7234 69.8433   6
   0 -15 -13-97.7121 80.2614   8
   0 -15  14 42.9559 67.2140   1
   0 -15  14 126.383 80.8231   7
   0 -15 -14 52.5179 73.7528   8
   0  15  14-42.2029 61.0505   6
   0 -15  15-274.242 108.548   1
   0  15  15 103.527 75.1084   6
   0 -15  15-165.169 84.6182   7
   0  15 -15-35.7889 106.241   5
   0 -15 -15 89.6344 86.2068   8
   0 -15  16-6.74510 54.2339   1
   0 -15  16 60.3329 60.6696   7
   0 -15 -16 149.566 91.7426   8
   0  15 -16 50.8491 79.7115   5
   0 -15  17 0.40928 52.7731   1
   0 -15  17 9.17525 77.3343   7
   0 -15 -17-3.88554 62.3562   8
   0  16   0 178.727 90.3998   2
   0 -16   0 37.7178 65.2096   8
   0 -16  -1 82.9313 68.6552   8
   0 -16   1 68.0703 72.0445   8
   0 -16   1 4.00015 44.4646   7
   0  16  -1 15.7810 66.2602   2
   0  16   1 73.3527 58.5909   2
   0 -16   2-3.11969 51.0701   7
   0 -16  -2-78.5826 54.4282   8
   0 -16   2-167.812 96.5773   8
   0  16  -2-2.51171 68.3553   2
   0  16   2 34.5439 61.6637   2
   0 -16   3 129.350 61.3833   7
   0  16   3 150.474 66.1272   2
   0  16  -3 271.791 119.027   2
   0 -16  -3 172.032 102.681   8
   0 -16   4 656.775 119.061   7
   0  16   4 764.667 140.069   2
   0  16  -4 721.189 154.035   2
   0 -16  -4 588.719 140.281   8
   0  16  -5 62.8918 83.5880   2
   0 -16   5 83.9845 59.0557   7
   0  16   5-57.3135 63.0421   2
   0 -16  -5 115.172 72.9503   8
   0  16  -6 74.0289 89.8190   2
   0 -16  -6 71.7262 71.1235   8
   0 -16   6-26.6389 79.6061   1
   0  16   6-4.36925 51.7810   2
   0 -16   6-33.2537 60.6737   7
   0 -16  -7 78.3901 67.2869   8
   0  16   7 77.0842 61.4729   2
   0 -16   7 113.092 78.1006   1
   0 -16   7 86.1715 67.0091   7
   0  16  -7-33.0459 69.5144   2
   0 -16   8 655.511 154.903   1
   0  16  -8 638.502 134.255   6
   0  16   8 757.938 163.924   6
   0 -16  -8 808.167 161.227   8
   0  16   8 644.773 121.583   2
   0  16  -8 724.215 157.561   2
   0 -16   8 690.743 132.663   7
   0 -16   9 348.381 105.206   7
   0  16   9 417.454 100.389   2
   0  16  -9 307.133 125.569   2
   0  16   9 327.902 123.261   6
   0  16  -9 281.148 87.3007   6
   0 -16  -9 284.266 114.841   8
   0 -16   9 313.120 118.700   1
   0 -16 -10 98.7184 89.5936   8
   0  16 -10 145.334 75.3455   6
   0  16 -10-8.22058 74.9205   2
   0 -16  10 157.113 86.1469   7
   0  16  10-10.2293 68.9162   6
   0 -16  10 100.363 89.0874   1
   0 -16  11 53.7364 74.7835   1
   0 -16  11 31.5567 46.9899   7
   0  16  11-34.3082 60.4365   6
   0 -16 -11-54.3689 90.0521   8
   0  16 -12-30.1999 88.4614   5
   0 -16  12 246.681 96.7503   7
   0 -16 -12 88.0961 83.5415   8
   0 -16  12 231.215 111.309   1
   0  16  12 106.880 74.4176   6
   0  16  13-33.0899 61.8450   6
   0  16 -13 78.3343 89.3455   5
   0 -16  13 50.9754 70.2727   7
   0 -16  13 231.010 105.052   1
   0 -16 -13-26.6203 68.4672   8
   0 -16 -14 87.3367 63.1344   8
   0 -16  14 7.24543 68.5405   7
   0 -16  14-71.6891 72.2786   1
   0  16 -14-38.7169 89.1851   5
   0  16  14 171.126 91.4032   6
   0 -16  15 75.0215 77.2254   7
   0  16 -15 135.693 126.455   5
   0 -16 -15 135.079 100.353   8
   0 -16  15 18.2645 53.0377   1
   0 -16 -16 138.989 101.239   8
   0 -16  16 112.425 84.7916   7
   0 -17   0 91.9958 59.3765   7
   0 -17   0 46.6822 63.2740   8
   0  17   0 221.576 97.0408   2
   0 -17   1 232.748 75.3330   7
   0  17   1 257.341 98.8489   2
   0 -17  -1 294.964 114.768   8
   0  17  -1 466.188 122.654   2
   0 -17   1 297.105 99.5590   8
   0 -17   2-54.3469 62.4339   7
   0 -17  -2 17.5094 54.5183   8
   0 -17   2 109.304 88.3967   8
   0  17  -2 24.4199 61.9387   2
   0  17   2-57.1384 75.3756   2
   0 -17  -3 76.8137 81.1884   8
   0  17  -3 121.851 83.4732   2
   0  17   3 33.1647 53.6768   2
   0 -17   3 99.2853 59.9641   7
   0 -17  -4-44.3608 97.5132   8
   0 -17   4 16.3049 51.0821   7
   0  17  -4-93.7479 101.210   2
   0  17   4 76.1146 69.0688   2
   0  17  -5 70.5936 78.2119   2
   0 -17  -5 89.4587 74.2016   8
   0  17   5 114.020 72.0566   2
   0 -17   5-31.5820 74.4761   1
   0 -17   5 59.1813 57.5429   7
   0 -17  -6 12.9339 80.3027   8
   0  17  -6-71.2062 90.1677   2
   0  17   6 50.0737 63.5509   2
   0 -17   6-64.4766 63.2578   7
   0 -17   6 8.52762 81.5420   1
   0 -17  -7 244.116 109.587   8
   0  17  -7 168.594 102.437   2
   0 -17   7 366.294 106.382   7
   0  17   7 181.555 73.3332   2
   0  17   7 139.910 103.650   6
   0  17  -7-42.2835 68.3956   6
   0 -17   7 262.667 111.992   1
   0  17  -8 63.6397 59.0845   6
   0  17   8 140.661 103.562   6
   0  17  -8 31.4639 74.0851   2
   0 -17  -8 11.4363 61.7402   8
   0 -17   8 67.7466 59.6345   7
   0  17   8 117.657 64.1775   2
   0 -17   8-4.81341 77.2155   1
   0  17   9 75.4873 58.6928   2
   0  17  -9 5.92262 60.8180   2
   0 -17   9 270.882 116.894   1
   0 -17   9-69.6557 59.1818   7
   0  17  -9 123.955 71.4758   6
   0  17   9 31.9691 85.1554   6
   0 -17  -9-1.72539 76.1294   8
   0  17  10 80.5400 70.1179   6
   0 -17  10 48.2673 52.3679   7
   0 -17 -10 242.684 124.772   8
   0 -17  10-6.59558 65.0302   1
   0  17 -10-11.0922 77.4089   2
   0  17 -10 4.95080 47.7652   6
   0  17  11 23.3604 73.9619   6
   0 -17  11 93.9766 77.5514   1
   0 -17 -11 37.2789 71.1874   8
   0 -17  11 151.785 91.1140   7
   0  17  12 64.4447 77.7571   6
   0 -17  12-84.1745 86.3039   1
   0 -17  12 50.9110 75.7142   7
   0  17 -12 19.6101 88.0390   5
   0 -17 -12-5.58817 74.2471   8
   0 -17  13-89.4332 71.2848   1
   0  17  13-0.35419 56.4195   6
   0  17 -13-22.6656 99.6605   5
   0 -17  13-93.9429 72.0861   7
   0 -17 -13 211.703 108.424   8
   0 -17 -14 136.740 93.6407   8
   0 -17  14 65.5346 64.0864   1
   0  17  14 111.396 73.8716   6
   0 -18   0 373.632 112.294   8
   0 -18   0 457.182 112.063   7
   0  18   0 604.012 143.049   2
   0  18   1 21.6904 62.4172   2
   0 -18   1 4.38184 46.8333   7
   0 -18   1 99.0239 95.5641   8
   0  18  -1 86.4090 97.1045   2
   0 -18  -1 64.0296 91.2392   8
   0  18  -2 152.758 97.0839   2
   0 -18   2 165.786 68.7178   7
   0 -18  -2 15.6806 66.0388   8
   0  18   2 78.8297 73.4900   2
   0  18  -3 50.7804 72.9230   2
   0 -18   3 32.1837 44.1183   7
   0  18   3-15.6151 63.2516   2
   0 -18  -3 84.1270 95.9372   8
   0 -18  -4-145.093 102.651   8
   0  18  -4 9.19392 81.1747   2
   0 -18   4 80.6419 55.8227   7
   0  18   4 35.2524 57.0630   2
   0 -18  -5 150.134 102.975   8
   0  18   5 260.902 94.9583   2
   0  18  -5 271.525 108.655   2
   0 -18   5 38.5756 55.3382   7
   0 -18   5 185.154 103.492   1
   0 -18   6 57.6511 59.5609   7
   0  18   6 40.6386 52.4196   2
   0  18  -6 29.2387 89.2402   2
   0  18  -6-40.1384 75.4389   6
   0 -18   6 122.854 87.4421   1
   0  18   6 90.1801 98.3498   6
   0 -18  -6-9.81166 79.2584   8
   0 -18   7 119.560 87.1992   1
   0  18   7 24.2212 44.3879   2
   0  18   7 162.815 117.902   6
   0 -18   7 104.046 66.6824   7
   0 -18  -7 56.2620 76.8624   8
   0  18  -7 136.846 73.9947   6
   0  18  -7-79.0408 103.005   2
   0 -18   8 89.6042 66.8431   7
   0  18   8 158.773 77.5173   2
   0  18  -8 50.2606 55.7708   6
   0  18   8 235.920 123.561   6
   0 -18   8 56.2613 74.8289   1
   0 -18  -8 136.767 103.581   8
   0  18  -8-39.0915 87.2286   2
   0  18  -9 32.0681 61.1844   2
   0  18   9 67.9429 87.1207   6
   0 -18   9-133.256 76.9041   7
   0 -18   9 198.666 96.9298   1
   0  18  -9 250.359 100.295   6
   0 -18  -9 154.814 112.638   8
   0 -18 -10 199.885 99.5196   8
   0 -18  10 73.9346 58.5660   7
   0 -18  10-96.8752 82.8724   1
   0  18  10-116.199 100.673   6
   0  18 -10 75.9111 87.1736   2
   0 -18  11 90.6717 93.8238   1
   0 -18 -11 52.1231 66.7577   8
   0  18  11 68.8694 92.2186   6
   0  18  12-65.6701 69.3929   6
   0 -18  12 57.7796 70.8566   1
   0 -18 -12 14.7125 71.5514   8
   0  18 -12 121.518 121.818   5
   0 -18 -13-0.40798 88.3326   8
   0  18  13 70.0998 73.0017   6
   0  18  14-0.38004 63.9071   6
   0  19   0 20.3774 73.6242   2
   0 -19   0 55.6918 67.6030   7
   0 -19   0 5.74646 88.8637   8
   0 -19   1 46.6474 57.2235   7
   0  19   1 278.284 117.620   2
   0 -19  -1 66.7332 67.4073   7
   0  19  -1 139.956 101.402   2
   0 -19  -1 119.408 88.4729   8
   0  19  -2 316.112 116.621   2
   0 -19  -2 385.532 140.939   8
   0  19   2 321.432 121.526   2
   0 -19   2 380.872 104.633   7
   0  19   3 113.279 89.6564   2
   0 -19   3-58.5085 62.5126   7
   0  19  -3-19.5817 85.2204   6
   0 -19  -3 64.0387 101.654   8
   0  19  -3 27.2481 89.8421   2
   0 -19   4-64.8230 63.2054   7
   0 -19  -4-70.5923 97.8643   8
   0  19  -4 37.1452 78.6058   2
   0  19  -4-4.07639 82.1414   6
   0  19   4-139.660 87.0686   2
   0  19   4 208.503 126.795   6
   0 -19   5 164.779 77.2339   7
   0  19   5 21.3597 86.0676   6
   0  19  -5-21.9087 72.9567   2
   0 -19  -5-128.860 98.6479   8
   0  19   5-22.7750 64.7945   2
   0  19  -5-8.05473 76.0067   6
   0 -19   5 144.524 103.625   1
   0 -19  -6 224.236 104.049   8
   0  19   6 128.693 73.4888   2
   0 -19   6 149.409 93.9778   1
   0  19   6 314.235 123.777   6
   0  19  -6 154.701 92.3943   6
   0  19  -6 152.126 105.184   2
   0  19   7-84.3197 81.1067   6
   0  19   7 146.255 76.7022   2
   0 -19   7 9.71726 79.3570   1
   0  19  -7-43.4388 112.045   2
   0  19  -7 170.190 95.7760   6
   0  19   8 32.5114 75.3209   6
   0  19  -8-124.144 84.0448   6
   0 -19   8 205.337 116.343   1
   0 -19  -8 96.6413 83.4758   8
   0  19  -8-4.10407 81.0715   2
   0  19  -9-8.01465 92.3493   2
   0  19  -9-45.5984 58.2591   6
   0 -19  -9 0.39801 73.4005   8
   0  19   9-120.254 95.6378   6
   0 -19   9 107.477 91.3467   1
   0 -19  10 193.710 111.110   1
   0 -19 -10 202.535 131.992   8
   0  19  10 58.1988 78.3818   6
   0 -19 -11 65.0964 96.1143   8
   0  19  11 67.8485 85.8543   6
   0  19  12 7.21470 74.8480   6
   0  20   0 589.925 162.254   6
   0 -20   0 815.325 190.297   8
   0  20   0 606.597 158.266   2
   0  20  -1 96.1611 84.3393   2
   0 -20  -1 175.028 102.844   8
   0  20   1 293.155 126.697   2
   0  20   1-46.2865 81.9194   6
   0  20  -1 393.829 149.865   6
   0  20  -2 288.382 132.500   6
   0  20   2 267.712 135.120   6
   0  20   2 14.2545 86.0880   2
   0 -20  -2 187.777 127.272   8
   0  20  -2 118.912 99.9960   2
   0  20   3-33.7304 68.9805   2
   0  20  -3-96.3926 87.0442   6
   0 -20  -3-50.5412 76.3677   8
   0  20  -3 42.4869 67.7990   2
   0  20   3 120.268 106.021   6
   0  20  -4 212.050 127.051   2
   0 -20  -4 337.376 133.221   8
   0  20   4 388.481 138.239   6
   0  20   4 102.929 80.3222   2
   0 -20   4 140.052 100.096   1
   0  20  -4 274.535 120.674   6
   0 -20   5-96.3654 89.1479   1
   0  20  -5-38.8194 79.1045   2
   0 -20  -5 8.40164 66.9734   8
   0  20   5-20.0766 76.3321   6
   0  20  -5 221.709 119.743   6
   0  20   5-123.653 78.0548   2
   0  20   6 26.8682 62.6882   2
   0  20  -6 14.4783 67.1421   2
   0 -20  -6 24.3987 79.5245   8
   0  20   6 11.7725 76.4026   6
   0 -20   6 58.0375 84.1624   1
   0  20  -6 59.5730 78.5490   6
   0 -20   7 95.2675 87.8921   1
   0  20  -7 11.0515 78.3895   2
   0 -20  -7-27.6743 65.2423   8
   0  20   7-1.63760 91.9903   6
   0  20  -8 91.2895 98.0243   2
   0  20  -8-0.34232 70.5505   6
   0 -20  -8 77.5967 100.530   8
   0 -20   8-139.936 104.872   1
   0  21   0-56.9914 76.3663   2
   0  21   0 114.810 98.2371   6
   0 -21  -1 80.9956 76.9928   8
   0  21   1 33.7351 67.9061   2
   0  21  -1 134.687 99.0426   6
   0  21  -1 89.6853 78.2629   2
   0  21   1 191.871 105.317   6
   0  21   2 110.001 89.5781   6
   0  21   2-212.099 104.056   2
   0  21  -2-22.8132 78.9881   6
   0  21  -2-26.3407 61.3325   2
   0 -21  -2-93.6860 92.1638   8
   0  21   3 5.60806 66.9397   2
   0  21  -3 0.39481 86.1111   6
   0  21   3 88.3558 90.5410   6
   0 -21  -3 182.518 103.730   8
   0  21  -3 49.2829 94.8169   2
   0  21  -4 81.9157 102.430   6
   0 -21  -4 38.9576 73.2570   8
   0 -21   4 29.8573 90.2954   1
   0  21   4 5.15770 58.4342   2
   0  21   4-80.1000 89.3468   6
   0  21  -4 6.33386 59.8922   2
   0  21   5-150.337 89.6664   2
   0  21  -5 0.38492 63.7118   6
   0  21  -5 4.73902 85.6806   2
   0  21  -6-157.266 96.1187   6
   0  21  -7 123.675 103.665   6
   0  22   0 19.1208 65.0289   2
   0  22   1 16.3667 78.5509   2
   0  22   2-172.428 99.2784   2
   0  22   3 0.39570 67.4061   2
   0  22   4 38.1664 52.4403   2
  -1   0   0 19.0322 14.2664   6
   1   0   0 38.2409 13.2212   4
  -1   0   0 13.9700 9.29342   1
   1   0   0-4.42143 10.3202   3
   1   0  -1 20010.0 241.769   3
   1   0  -1 19345.0 182.958   2
   1   0   1 20199.1 235.215   3
   1   0   1 19809.8 243.142   4
   1   0  -1 19403.1 220.833   4
  -1   0  -1 19229.9 227.143   6
  -1   0   1 19748.7 238.217   6
   1   0   1 19656.5 206.799   7
  -1   0   1 19282.3 222.609   1
   1   0   2 109464. 591.794   4
  -1   0  -2 105278. 594.987   5
   1   0  -2 106057. 375.826   2
  -1   0   2 105426. 379.225   2
  -1   0   2 105172. 563.883   6
   1   0  -2 107805. 591.803   3
  -1   0  -2 103844. 518.982   6
  -1   0   2 105526. 616.831   1
   1   0   2 102932. 568.397   7
   1   0  -2 107835. 503.472   4
  -1   0  -3 6621.56 100.183   1
   1   0  -3 6454.87 97.2396   2
   1   0   3 6442.18 98.4882   1
   1   0   3 6415.79 152.583   4
  -1   0   3 6732.96 97.2857   2
   1   0   3 6718.17 130.961   6
  -1   0   3 6413.24 158.968   7
   1   0  -3 6839.94 149.189   6
   1   0   3 6483.84 166.493   7
  -1   0  -3 6349.55 97.7116   8
  -1   0  -3 6218.89 168.743   5
  -1   0   3 6620.71 145.683   6
  -1   0   3 6452.93 177.440   1
   1   0  -3 6399.32 139.728   5
  -1   0   4 21889.3 358.753   1
   1   0   4 21704.4 235.132   1
   1   0   4 22086.9 346.864   7
  -1   0  -4 22215.4 356.122   5
  -1   0   4 22106.1 270.865   6
  -1   0   4 22571.9 334.201   7
  -1   0  -4 21897.3 239.933   1
   1   0  -4 21756.9 301.520   5
  -1   0  -4 21603.0 291.976   4
   1   0   4 22308.1 234.094   6
   1   0  -4 22515.5 273.746   6
  -1   0   4 22501.9 203.942   2
   1   0   4 22014.2 294.850   4
   1   0  -4 21292.5 202.231   2
   1   0  -5 33489.9 337.252   6
  -1   0   5 33486.1 458.544   7
  -1   0  -5 33592.7 482.986   5
  -1   0   5 32806.2 336.636   6
   1   0  -5 34636.2 464.996   7
   1   0   5 33226.7 280.948   6
  -1   0   5 33411.2 480.234   1
  -1   0  -5 32955.4 376.386   4
  -1   0   5 32874.1 284.431   2
   1   0   5 33228.5 473.178   7
  -1   0  -5 33996.9 352.976   1
   1   0   5 32577.2 343.881   1
   1   0  -5 31861.0 418.926   5
  -1   0  -6 2434.85 110.514   4
  -1   0   6 2441.61 144.649   1
  -1   0   6 2401.88 94.1380   6
   1   0  -6 2413.02 127.773   5
   1   0   6 2504.46 75.4308   6
   1   0  -6 2470.89 93.6790   6
  -1   0  -6 2622.04 112.498   1
  -1   0   6 2549.32 141.428   7
  -1   0   6 2432.85 88.3556   2
   1   0   6 2476.41 144.858   7
   1   0   6 2406.82 107.587   1
  -1   0  -6 2289.99 142.824   5
  -1   0  -7 19185.8 429.371   5
   1   0   7 20061.9 431.885   7
   1   0   7 18997.8 198.438   6
   1   0   7 19513.1 333.917   1
  -1   0   7 19685.0 269.532   6
  -1   0   7 19804.4 282.323   2
   1   0  -7 20388.2 400.683   5
   1   0  -7 19749.9 265.857   6
  -1   0   7 20230.2 434.143   1
  -1   0  -7 20717.1 348.393   1
  -1   0   7 20640.9 427.468   7
  -1   0  -7 19788.9 319.644   4
  -1   0   8 1826.21 82.3024   6
   1   0  -8 1849.90 82.6188   6
  -1   0  -8 1762.98 110.653   8
   1   0  -8 1773.04 132.543   5
   1   0   8 1914.34 149.508   7
  -1   0   8 1897.43 145.230   1
  -1   0   8 1871.53 94.2264   2
   1   0   8 1914.59 117.752   1
  -1   0  -8 1856.29 147.517   5
  -1   0   8 2060.45 149.175   7
   1   0   8 1656.58 53.2373   6
  -1   0  -8 1786.89 102.729   4
   1   0   9 1986.88 128.261   1
  -1   0   9 1954.43 157.342   7
   1   0  -9 2115.88 151.742   5
   1   0   9 2044.92 161.829   7
  -1   0   9 1981.88 85.5973   6
  -1   0   9 1896.35 102.878   2
  -1   0  -9 1996.63 127.935   8
  -1   0   9 2002.22 157.017   1
  -1   0  -9 1928.87 161.915   5
  -1   0  -9 1903.29 109.655   4
  -1   0  10 6527.64 151.014   6
   1   0  10 6712.13 309.836   7
  -1   0 -10 6685.61 246.094   8
  -1   0 -10 6707.37 211.592   4
  -1   0 -10 6588.70 306.884   5
  -1   0  10 6973.94 309.506   7
  -1   0  10 6527.40 202.453   2
   1   0 -10 6608.43 283.454   5
  -1   0  10 6039.56 288.703   1
   1   0  10 6713.93 249.430   1
  -1   0  11 329.780 86.3208   1
  -1   0 -11 437.381 98.8694   5
  -1   0  11 339.640 86.8058   7
  -1   0 -11 355.492 67.5778   8
   1   0 -11 412.945 84.0100   5
   1   0  11 346.166 68.4765   1
  -1   0 -11 453.293 61.0114   4
   1   0  11 250.886 79.1413   7
  -1   0 -12 677.330 90.8294   8
  -1   0  12 728.070 117.130   7
  -1   0 -12 785.411 79.4806   4
   1   0 -12 752.413 116.142   5
   1   0  12 804.458 127.143   7
  -1   0  12 660.001 110.161   1
  -1   0 -12 720.160 119.589   5
   1   0 -12 758.053 52.7816   4
   1   0  12 699.482 95.3686   1
  -1   0 -13 4675.66 190.332   4
  -1   0  13 4714.30 288.815   1
   1   0  13 4431.60 241.262   1
  -1   0 -13 4700.63 247.261   8
   1   0  13 4799.22 306.528   7
   1   0 -13 4395.94 273.587   5
   1   0 -13 4300.81 121.374   4
  -1   0  13 4844.40 297.973   7
   1   0 -13 4791.26 288.930   8
  -1   0 -13 4434.52 296.104   5
   1   0  14 1001.55 155.173   7
  -1   0  14 827.742 136.478   1
  -1   0  14 888.202 144.254   7
   1   0 -14 981.040 147.857   8
  -1   0 -14 888.689 85.4398   4
  -1   0 -14 1123.86 164.019   5
  -1   0 -14 917.821 119.149   8
   1   0  14 702.706 106.735   1
   1   0 -14 995.548 144.813   5
   1   0  15 1544.25 160.799   1
  -1   0 -15 1662.77 201.804   5
  -1   0  15 1525.06 181.577   1
  -1   0 -15 1631.88 161.987   8
  -1   0 -15 1603.67 113.531   4
   1   0 -15 1517.86 184.569   8
   1   0  15 1568.89 198.868   7
  -1   0  15 1808.59 203.868   7
   1   0 -15 1678.13 190.485   5
   1   0  16 290.432 79.2631   1
  -1   0  16 289.423 92.9926   1
   1   0 -16 413.119 106.987   8
  -1   0 -16 288.629 98.9954   5
  -1   0 -16 263.203 75.1323   8
   1   0  16 261.675 107.390   7
  -1   0  16 319.892 106.404   7
   1   0 -16 401.982 109.660   5
  -1   0  17 93.3764 76.8057   1
   1   0  17 204.505 68.1606   1
   1   0  17 295.768 113.887   7
   1   0 -17 191.812 86.6479   5
  -1   0  17 155.755 81.1873   7
  -1   0 -17 254.170 104.936   5
  -1   0 -17 300.000 79.8061   8
   1   0 -17 257.593 91.4211   8
  -1   0  18 109.597 99.3448   7
   1   0  18 173.065 82.2253   7
  -1   0 -18 144.245 78.1498   5
   1   0  18 97.4327 62.4181   1
  -1   0  18 100.382 81.5258   1
   1   0 -18 95.5054 81.1512   5
   1   0 -18-18.6963 66.1180   8
  -1   0 -18 338.293 88.4527   8
  -1   0 -19 143.794 64.4330   8
   1   0  19 31.8904 51.1629   1
  -1   0  19 83.9842 59.0846   1
   1   0  19 85.7556 80.8489   7
  -1   0  19 292.737 113.921   7
  -1   0 -19 103.274 98.0580   5
   1   0 -19 134.240 95.7367   5
   1   0 -19 89.8380 63.2391   8
   1   0  20 144.490 73.0270   1
   1   0 -20 122.876 84.9002   5
  -1   0  20-128.953 93.4546   1
   1   0 -20 19.2021 61.5428   8
  -1   0 -20-61.7099 84.8487   5
  -1   0  20 170.844 95.4868   7
   1   0  20 84.9156 86.9705   7
   1   0 -21-127.772 85.6592   8
   1   0 -21 116.050 97.9383   5
   1   0  21 129.119 101.425   7
  -1   0  21-83.2259 76.0285   1
  -1   0  21 4.62456 80.8620   7
  -1   0  22 166.408 108.011   1
   1   0  22 34.1855 67.1240   7
  -1   0  22 91.4079 87.0386   7
   1   0 -22-8.81980 53.6552   5
   1   0 -22 10.0612 66.9105   8
  -1   0  23 137.518 94.3428   1
   1   0 -23-291.513 115.408   8
  -1   1  23 35.2238 63.3760   1
   1   1 -23-45.0771 72.9879   8
   1   1 -22-91.9072 84.0815   8
  -1   1  22 78.1254 85.3466   1
  -1   1  22 77.4655 81.5398   7
   1   1 -22 174.252 106.702   5
   1  -1  22 36.4386 82.4802   7
   1   1 -21 128.499 106.810   5
   1   1 -21 148.349 83.7441   8
   1  -1  21 88.8562 91.2054   7
  -1   1  21 109.657 101.276   7
  -1   1  21 359.767 123.636   1
   1   1 -20 122.200 97.5291   5
   1   1 -20 102.254 70.3797   8
   1  -1  20 107.820 82.8448   7
  -1   1  20 41.1516 65.8881   1
  -1   1  20-55.3687 89.2652   7
   1  -1  20 50.0768 48.3264   1
   1  -1  19 5.59632 45.3873   1
   1   1 -19-27.2517 71.7413   8
  -1   1  19-40.2221 68.6844   1
   1  -1  19 89.0097 108.874   7
  -1   1  19 35.3198 86.2353   7
   1   1 -19 86.2900 75.3955   5
  -1  -1 -19 38.4055 50.2669   8
  -1   1  18 112.096 74.8205   7
   1  -1  18 178.719 98.8374   7
   1   1 -18 68.6415 76.7175   5
  -1   1  18 126.281 81.6175   1
   1   1 -18 79.5639 68.3612   8
  -1  -1 -18 56.5140 52.4614   8
  -1  -1 -18 158.447 94.0467   5
   1  -1  18 129.841 65.0760   1
  -1  -1 -17-33.7839 50.7496   8
   1  -1  17 202.458 100.144   7
  -1  -1 -17-27.0359 61.1734   5
  -1   1  17-2.11793 68.1422   1
  -1   1  17 101.425 87.0466   7
   1   1 -17-54.6058 65.9961   8
   1   1 -17-55.3188 80.3717   5
   1  -1  17 102.003 57.3180   1
   1  -1  16 101.945 56.8643   1
   1  -1  16-11.9431 75.9035   7
  -1   1  16 33.8448 65.5416   7
  -1  -1 -16 62.7072 75.0177   5
  -1   1  16-31.3833 81.1271   1
   1   1 -16 75.0244 68.1851   5
  -1  -1 -16 61.0813 50.1740   8
   1   1 -16 135.209 70.8151   8
   1   1 -15 65.4782 61.8552   5
  -1  -1 -15 107.615 80.5760   5
   1   1 -15 67.8215 60.9726   8
  -1   1  15 120.082 72.2655   7
  -1   1  15 31.9553 59.4657   1
  -1  -1 -15 14.2803 48.9873   8
   1  -1  15 125.159 84.0052   7
   1  -1  15 21.4437 40.9199   1
  -1  -1 -14 139.175 52.5970   8
   1  -1  14 338.276 111.305   7
  -1  -1 -14 259.607 46.0563   4
  -1   1  14 249.183 86.0715   7
  -1  -1 -14 249.213 97.8479   5
   1   1 -14 166.521 69.5420   5
   1  -1  14 189.320 59.4641   1
   1   1 -14 263.266 40.0879   4
  -1   1  14 141.833 74.2877   1
  -1   1  13 296.555 89.9681   1
   1  -1  13 255.855 86.9112   7
   1   1 -13 323.138 90.9199   5
  -1  -1 -13 386.280 53.1890   4
  -1   1  13 230.581 83.6318   7
  -1  -1 -13 405.007 79.1131   8
   1  -1  13 335.911 74.8828   1
  -1  -1 -13 357.309 106.141   5
   1  -1  12 229.883 75.2213   7
  -1  -1 -12 247.153 42.8208   4
  -1   1  12 249.134 80.0008   7
  -1   1  12 244.353 32.8497   6
   1   1 -12 256.710 78.8076   5
  -1  -1 -12 295.106 68.8885   8
  -1  -1 -12 302.042 88.8797   5
   1  -1  12 244.378 61.6102   1
  -1   1  12 210.310 79.7770   1
  -1   1  11 2585.34 205.939   7
  -1  -1 -11 2717.00 168.735   8
  -1   1  11 2306.36 185.002   1
  -1  -1 -11 2424.93 199.142   5
   1  -1  11 2797.99 211.366   7
   1  -1  11 2542.45 166.442   1
  -1   1  11 2583.73 128.666   2
  -1  -1 -11 2670.48 128.931   4
   1   1 -11 2290.06 184.014   5
  -1   1  11 2591.38 105.570   6
   1   1 -10 3765.40 218.976   5
  -1  -1 -10 3618.07 229.137   5
   1  -1  10 3844.39 235.276   7
  -1   1  10 3616.06 129.642   6
  -1   1  10 3705.80 228.102   1
  -1   1  10 3858.74 234.060   7
   1  -1  10 3653.61 185.047   1
  -1   1  10 3693.98 142.185   2
  -1  -1 -10 3494.11 144.375   4
  -1  -1 -10 3661.23 184.211   8
  -1  -1  -9 1603.25 95.0673   4
  -1   1   9 1903.51 158.306   7
   1   1  -9 1804.25 146.045   5
  -1  -1  -9 1884.81 160.890   5
   1  -1   9 1868.10 126.989   1
  -1   1   9 1641.14 144.591   1
  -1  -1  -9 1774.53 121.279   8
   1   1  -9 1808.99 74.9126   6
  -1   1   9 1863.83 93.5800   6
  -1   1   9 1925.52 95.2276   2
   1  -1   9 1959.23 162.229   7
   1   1  -8 8344.41 285.903   5
   1  -1   8 8118.94 242.219   1
   1  -1   8 8308.54 302.808   7
   1   1  -8 7697.04 157.400   6
  -1   1   8 7943.72 190.340   6
  -1   1   8 8578.26 301.412   1
  -1   1   8 8126.86 177.089   2
  -1  -1  -8 7903.50 234.116   8
  -1  -1  -8 8047.87 302.530   5
  -1   1   8 8152.54 298.990   7
  -1  -1  -8 7703.27 198.825   4
   1  -1   7 18250.9 330.073   1
  -1  -1  -7 18773.3 424.294   5
  -1   1   7 18010.1 280.276   6
  -1   1   7 18638.9 417.159   1
  -1  -1  -7 17716.6 325.291   8
   1  -1   7 18030.6 420.242   7
   1   1  -7 18408.6 393.375   5
  -1  -1  -7 17778.8 289.961   4
   1   1  -7 17863.9 242.278   6
  -1   1   7 17739.9 408.045   7
  -1   1   7 18059.5 236.389   2
  -1  -1  -7 18859.5 334.823   1
   1   1  -6 40617.9 370.370   6
   1   1  -6 40221.9 415.065   2
  -1   1   6 40696.9 413.462   6
  -1  -1  -6 42146.8 454.173   1
  -1   1   6 40946.4 576.003   1
   1  -1   6 40300.9 447.395   1
  -1  -1  -6 41155.8 587.564   5
  -1  -1  -6 39325.6 437.445   8
   1  -1   6 40669.2 586.450   7
   1  -1   6 38969.8 266.312   6
  -1   1   6 39180.6 303.039   2
  -1   1   6 42068.7 517.179   5
   1   1  -6 41701.3 544.246   5
  -1   1   6 42282.7 572.764   7
  -1  -1  -6 40275.4 419.492   4
  -1   1   5 3547.61 155.731   7
  -1   1   5 3240.60 70.9860   2
  -1   1   5 3682.95 138.082   5
   1  -1   5 3534.88 86.7865   6
  -1  -1  -5 3591.08 118.302   1
   1   1  -5 3657.79 111.381   6
   1   1  -5 3605.81 147.460   7
   1   1  -5 3364.35 112.876   2
   1  -1   5 3541.38 118.195   1
  -1   1   5 3448.80 158.911   1
   1  -1   5 3644.10 162.069   7
  -1   1   5 3548.89 120.027   6
   1   1  -5 3298.33 142.808   5
  -1  -1  -5 3515.58 117.795   8
  -1  -1  -5 3506.89 120.169   4
  -1  -1  -5 3257.26 154.611   5
  -1  -1  -4 18595.3 334.289   5
   1   1  -4 19367.7 253.854   6
  -1   1   4 18844.7 324.185   7
   1  -1   4 19217.8 211.338   6
   1   1  -4 20307.9 308.677   7
   1   1  -4 19136.3 243.831   2
  -1  -1  -4 19183.3 266.122   4
  -1   1   4 19644.6 272.929   5
  -1   1   4 18466.4 332.607   1
  -1  -1  -4 18967.3 236.259   1
   1  -1   4 19120.6 334.398   7
   1   1  -4 18937.5 264.761   3
  -1  -1  -4 19049.8 232.969   8
   1  -1   4 18714.7 234.399   1
  -1   1   4 19098.2 270.826   6
   1   1  -3 58452.4 435.432   3
  -1  -1  -3 57124.6 336.639   1
  -1   1   3 57321.8 385.946   5
   1   1  -3 57879.3 451.568   7
   1  -1   3 58507.3 522.582   7
  -1   1   3 55846.9 522.979   1
   1   1  -3 56324.9 389.328   2
  -1   1   3 58088.2 457.322   6
  -1  -1  -3 57971.9 339.469   8
   1  -1   3 58167.1 338.237   1
  -1  -1  -3 57599.9 443.482   4
   1   1  -3 58986.5 435.849   6
   1  -1   3 57428.8 382.151   6
  -1  -1  -2 205651. 756.242   7
   1  -1   2 200922. 867.670   7
   1  -1   2 210060. 735.438   3
   1   1  -2 203446. 683.071   7
  -1  -1  -2 209428. 537.227   8
   1   1  -2 206237. 715.360   2
   1   1  -2 209165. 795.613   3
  -1   1   2 202247. 655.138   4
  -1   1   2 201550. 826.718   6
   1  -1   2 212411. 864.375   4
   1  -1   2 210847. 753.018   6
  -1   1   2 202611. 523.833   5
  -1   1   2 210323. 893.883   1
   1  -1   1 75056.7 487.289   4
   1  -1   1 74464.3 296.129   8
   1  -1   1 75478.1 478.552   7
  -1  -1  -1 76070.6 345.955   7
  -1   1   1 72974.9 457.762   1
   1   1  -1 75053.4 463.318   3
  -1   1   1 73537.1 484.913   6
  -1  -1  -1 74974.2 326.028   8
   1   1  -1 73294.1 427.568   2
   1  -1   1 74892.9 447.801   3
  -1   1   0 5366.07 102.781   1
   1   1   0 5322.37 124.741   3
   1   1   0 5143.82 120.449   2
  -1   1   0 5193.36 126.175   6
   1  -1   0 5710.71 125.586   4
  -1  -1   0 5384.88 102.798   1
   1  -1   0 5450.64 125.314   3
   1  -1   0 5421.11 100.945   8
  -1  -1   1 72939.8 457.683   1
   1  -1  -1 74495.2 454.310   8
   1  -1  -1 73644.3 424.444   4
   1   1   1 74578.3 328.662   8
   1   1   1 76005.9 494.732   2
  -1   1  -1 74743.0 300.672   8
   1   1   1 75193.5 344.308   7
   1   1   1 76926.6 484.175   4
  -1   1  -1 73958.9 398.525   5
  -1   1  -1 74600.9 460.034   6
   1  -1  -2 205605. 523.403   5
  -1   1  -2 202785. 825.620   5
  -1   1  -2 203826. 727.339   3
  -1  -1   2 203471. 677.400   7
  -1  -1   2 205029. 889.572   1
   1   1   2 202303. 750.758   7
   1  -1  -2 204781. 668.124   4
   1  -1  -2 199491. 873.143   8
  -1   1  -2 200142. 739.397   6
  -1   1  -3 56951.1 396.595   3
   1  -1  -3 57943.2 330.657   4
  -1  -1   3 58713.6 448.581   7
   1   1   3 58621.8 345.523   8
   1  -1  -3 59573.5 459.045   6
   1   1   3 56410.0 479.749   7
  -1  -1   3 58533.9 427.638   6
   1  -1  -3 56762.0 524.998   8
  -1  -1   3 58473.7 397.082   2
  -1  -1   3 57840.6 529.633   1
   1  -1  -3 56960.4 380.015   5
  -1   1  -3 57405.7 380.824   6
   1   1   3 58797.7 452.379   4
  -1   1  -3 56841.3 512.740   5
  -1   1  -4 18994.6 332.301   5
  -1   1  -4 19156.4 290.071   4
   1   1   4 18637.9 313.073   7
  -1   1  -4 18260.4 237.295   3
  -1  -1   4 18725.8 335.009   1
   1   1   4 19268.6 231.039   1
   1  -1  -4 19312.2 269.098   6
  -1   1  -4 19313.6 234.893   1
   1  -1  -4 18765.0 265.539   5
  -1   1  -4 19136.8 209.717   6
   1   1   4 18935.4 265.815   4
  -1  -1   4 19174.8 247.637   6
   1  -1  -4 18652.6 178.226   4
  -1  -1   4 19219.2 242.533   2
  -1  -1   4 18579.5 295.898   7
  -1  -1   5 3610.02 161.613   1
   1  -1  -5 3696.93 121.541   6
  -1   1  -5 3702.70 120.078   1
  -1  -1   5 3694.93 151.356   7
   1   1   5 3761.57 158.336   7
   1  -1  -5 3401.90 74.2580   4
  -1   1  -5 3554.80 160.934   5
   1   1   5 3485.46 115.990   1
   1  -1  -5 3639.70 135.957   5
   1   1   5 3408.06 116.908   4
  -1   1  -5 3596.29 133.422   4
  -1  -1   5 3592.56 114.284   2
  -1   1  -5 3500.51 86.4176   6
  -1  -1   6 40520.0 547.073   7
  -1  -1   6 42183.4 588.138   1
   1   1   6 42194.1 572.885   7
   1   1   6 40475.5 444.545   1
  -1   1  -6 40732.5 595.880   5
   1  -1  -6 41189.8 413.128   6
  -1  -1   6 41311.4 416.800   2
  -1   1  -6 42924.1 456.981   1
  -1   1  -6 38555.3 463.315   4
   1   1   6 41654.4 421.463   4
   1  -1  -6 41757.0 509.772   5
  -1  -1   7 17824.8 297.224   2
  -1   1  -7 18922.1 428.097   5
   1  -1  -7 18455.6 372.010   5
   1   1   7 17933.3 324.598   1
   1  -1  -7 18254.5 280.696   6
  -1   1  -7 17594.1 325.244   4
  -1  -1   7 18794.5 402.104   7
  -1  -1   7 18005.0 415.942   1
   1   1   7 18965.7 419.595   7
  -1   1  -7 18771.9 335.101   1
   1   1   8 8225.92 155.252   6
  -1   1  -8 8530.74 311.800   5
  -1  -1   8 8201.18 296.483   1
  -1  -1   8 8114.58 290.650   7
   1  -1  -8 8268.05 294.311   8
   1   1   8 7824.43 236.647   1
  -1   1  -8 7660.29 221.007   4
  -1  -1   8 8180.13 216.096   2
   1  -1  -8 7873.64 265.267   5
   1   1   8 8292.07 300.492   7
  -1  -1   9 1847.90 152.556   1
  -1  -1   9 1759.42 147.008   7
   1  -1  -9 1844.22 144.407   5
   1  -1  -9 1765.12 149.037   8
   1   1   9 1816.79 124.815   1
   1   1   9 1784.23 152.203   7
  -1   1  -9 1969.06 117.771   4
  -1  -1   9 1885.27 110.188   2
   1   1   9 1756.50 69.9599   6
  -1   1  -9 1819.36 159.175   5
  -1   1 -10 3582.82 163.060   4
   1   1  10 3993.61 240.724   7
   1   1  10 3906.65 191.427   1
  -1  -1  10 4013.60 231.946   7
   1  -1 -10 3781.26 211.918   5
   1   1  10 3515.86 90.4564   6
  -1   1 -10 4032.29 242.190   5
  -1  -1  10 3538.27 221.409   1
   1  -1 -10 3916.13 228.474   8
  -1   1 -11 2684.74 148.793   4
   1   1  11 3010.62 217.999   7
  -1   1 -11 2627.19 209.534   5
   1  -1 -11 2519.79 185.150   5
  -1  -1  11 2334.17 189.302   1
   1   1  11 2612.15 166.969   1
  -1  -1  11 2658.48 201.456   7
   1  -1 -11 2542.03 196.411   8
   1   1  12 294.305 65.4392   1
  -1  -1  12 321.037 86.8923   7
  -1  -1  12 154.715 66.9167   1
  -1   1 -12 171.818 45.1173   4
   1  -1 -12 274.194 83.9926   8
   1  -1 -12 118.195 52.6403   5
  -1   1 -12 369.421 95.5552   5
   1   1  12 200.454 74.3315   7
   1  -1 -13 175.660 78.1214   8
  -1   1 -13 308.567 55.6730   4
   1   1  13 166.772 54.2799   1
   1  -1 -13 314.111 91.0632   5
   1   1  13 252.529 84.6333   7
  -1  -1  13 287.444 93.5974   7
  -1   1 -13 289.771 89.3839   5
  -1  -1  13 284.706 88.3589   1
  -1   1 -13 233.327 65.7880   8
  -1   1 -14 171.875 90.9553   5
   1  -1 -14 155.114 69.9262   5
  -1  -1  14 212.555 87.7194   7
  -1   1 -14 138.778 39.9727   4
   1   1  14 157.842 82.2636   7
  -1  -1  14 140.302 77.1056   1
   1   1  14 56.2586 45.0985   1
   1  -1 -14 214.730 80.5832   8
  -1   1 -14 273.271 72.3300   8
   1   1  15 79.9906 77.4256   7
  -1   1 -15 109.726 39.7735   4
   1  -1 -15-10.2856 68.2214   8
  -1  -1  15-39.1815 59.2979   1
   1   1  15 63.7616 52.0253   1
   1  -1 -15 170.418 86.6658   5
  -1   1 -15 87.2679 69.1510   5
  -1  -1  15 50.7188 69.5223   7
  -1   1 -15 38.7117 46.3410   8
   1  -1 -16 115.014 83.5874   5
   1   1  16 113.905 94.7257   7
   1  -1 -16-35.0507 50.0066   8
  -1  -1  16 102.390 68.5705   1
  -1   1 -16 20.6462 76.5000   5
   1   1  16 129.523 60.3170   1
  -1   1 -16-30.2285 41.4329   8
  -1  -1  16 64.5172 72.3480   7
  -1   1 -17-79.8563 78.7268   5
   1  -1 -17 42.2849 64.9290   8
   1   1  17 76.6558 50.3230   1
  -1   1 -17 100.642 58.0252   8
  -1  -1  17-11.8943 56.7953   1
   1   1  17-32.3274 71.8845   7
  -1  -1  17 33.2501 77.6707   7
   1  -1 -17-48.1830 66.7519   5
  -1  -1  18 84.5837 66.0153   1
   1   1  18 52.4637 51.5341   1
  -1   1 -18 54.3860 82.6916   5
  -1  -1  18 253.005 103.655   7
   1  -1 -18 107.832 63.3217   8
   1  -1 -18 279.731 102.467   5
  -1   1 -18-1.55224 40.2536   8
   1   1  18 199.321 95.7724   7
  -1  -1  19 107.882 71.6409   1
   1  -1 -19-6.90889 61.2225   8
   1   1  19 83.7830 88.9855   7
   1   1  19 31.8479 46.0889   1
   1  -1 -19 272.627 103.022   5
  -1   1 -19-39.4416 96.4446   5
  -1  -1  19 30.5101 92.5935   7
  -1   1 -19 76.3538 53.1050   8
  -1  -1  20-72.2159 75.9634   1
  -1  -1  20-65.9844 81.2308   7
   1  -1 -20 70.7933 78.9209   8
   1   1  20 209.402 96.8628   7
  -1   1 -20 149.834 93.4370   5
   1  -1 -20 71.3353 77.8351   5
   1   1  20 150.264 71.6069   1
  -1  -1  21 62.8146 80.8672   7
  -1   1 -21 185.312 112.261   5
   1   1  21 102.988 89.6245   7
  -1  -1  21 78.6234 69.1098   1
   1  -1 -21 55.1779 68.5767   8
   1   1  22 111.731 107.908   7
   1  -1 -22-156.919 95.4847   8
  -1  -1  22 121.728 96.0952   1
  -1  -1  22 67.6095 73.7980   7
  -1   1 -22 183.768 109.369   5
  -1  -1  23-0.38408 62.1748   1
   1  -1 -23 0.37873 71.3850   8
   1   2 -23 200.602 106.027   8
  -1   2  23 137.714 95.9747   1
   1   2 -22-0.72302 74.7829   8
   1  -2  22 72.7138 68.9797   7
  -1   2  22 130.464 88.5899   1
   1   2 -22 122.133 88.5643   5
  -1   2  21 134.693 102.881   7
   1  -2  21 98.9586 101.389   7
  -1   2  21-38.3592 58.5166   1
   1   2 -21 124.230 90.2195   8
   1   2 -21 65.7698 69.2710   5
   1  -2  20-86.2708 57.7357   1
   1   2 -20 122.174 80.2312   5
  -1   2  20-11.6978 98.1432   7
   1  -2  20 59.8377 67.8897   7
   1   2 -20 51.0918 74.6768   8
  -1   2  20-1.29956 76.0008   1
   1  -2  19 31.7628 67.7529   7
  -1   2  19-25.2709 57.6379   1
   1  -2  19 120.083 71.4389   1
  -1  -2 -19-6.23333 54.1571   8
   1   2 -19 18.4146 62.4071   8
   1   2 -19 41.2768 54.4671   5
  -1   2  18 18.6142 82.9829   7
   1  -2  18 130.514 91.3473   7
  -1  -2 -18 114.332 52.5189   8
   1   2 -18 102.388 87.8682   8
   1   2 -18 104.534 69.7589   5
  -1   2  18-0.57078 60.4654   1
   1  -2  18 37.8971 49.5208   1
   1   2 -17 59.6810 73.2968   5
  -1   2  17-19.4713 67.2726   1
   1   2 -17 59.2748 68.3919   8
   1  -2  17 23.1851 43.3346   1
  -1  -2 -17 41.9535 48.4362   8
  -1   2  17 112.802 100.237   7
   1  -2  17 75.7080 76.6252   7
   1  -2  16 61.1734 82.9897   7
   1   2 -16 177.863 92.2690   5
  -1   2  16 9.63349 61.1187   1
  -1   2  16 10.2150 63.4631   7
   1  -2  16-42.2774 52.4111   1
  -1  -2 -16 34.0677 49.9950   8
  -1   2  15 140.088 74.1577   1
   1   2 -15 24.3821 54.2306   5
  -1  -2 -15 55.1792 43.4888   8
   1  -2  15 77.4744 87.6870   7
  -1   2  15 135.330 81.7492   7
  -1  -2 -15 95.0449 74.4175   5
   1  -2  15 85.6169 52.0067   1
   1   2 -14 1444.53 176.081   5
  -1   2  14 1452.18 180.978   7
  -1   2  14 1120.33 153.571   1
   1  -2  14 1353.51 178.470   7
  -1  -2 -14 1250.12 171.388   5
  -1   2  14 1545.87 109.110   2
   1  -2  14 1269.97 142.336   1
  -1  -2 -14 1417.43 147.574   8
  -1   2  13 1568.54 89.0794   6
  -1   2  13 1856.95 197.069   7
   1  -2  13 1615.26 151.436   1
  -1  -2 -13 1489.47 142.479   8
   1  -2  13 1513.39 174.602   7
  -1   2  13 1447.14 164.559   1
  -1  -2 -13 1647.33 183.267   5
   1   2 -13 1605.75 173.015   5
  -1   2  12 744.442 124.092   7
  -1  -2 -12 531.539 109.779   5
  -1   2  12 540.528 106.290   1
  -1   2  12 661.789 62.3264   6
  -1  -2 -12 519.643 85.2818   8
   1  -2  12 491.860 84.3389   1
  -1  -2 -12 704.875 63.8573   4
   1  -2  12 702.682 129.435   7
   1   2 -12 605.613 108.607   5
  -1  -2 -11 4369.21 263.464   5
   1  -2  11 4557.97 269.298   7
   1   2 -11 4049.50 246.223   5
  -1   2  11 4167.10 152.789   2
  -1  -2 -11 4311.78 152.133   4
  -1  -2 -11 4129.30 211.141   8
  -1   2  11 4016.50 249.985   1
  -1   2  11 4411.03 266.134   7
  -1   2  11 4274.33 155.450   6
   1  -2  11 4162.95 217.959   1
   1   2 -10 10565.8 372.281   5
   1  -2  10 11168.4 402.634   7
  -1   2  10 11158.3 396.128   7
   1  -2  10 10587.0 320.587   1
  -1   2  10 10511.5 375.194   1
  -1  -2 -10 10532.4 316.224   8
  -1   2  10 10079.1 243.319   6
  -1  -2 -10 10685.3 235.067   4
  -1  -2 -10 10741.8 390.453   5
  -1   2  10 10224.5 221.409   2
   1  -2   9 2264.41 175.461   7
  -1  -2  -9 2073.05 102.117   4
  -1   2   9 2091.59 168.380   7
  -1  -2  -9 2069.13 137.264   8
  -1  -2  -9 2217.90 172.241   5
  -1   2   9 1967.08 107.427   6
  -1   2   9 2001.22 90.5184   2
  -1   2   9 2078.25 165.283   1
   1   2  -9 2132.15 162.258   5
   1   2  -9 1959.22 77.4636   6
   1  -2   9 2090.54 136.872   1
  -1  -2  -8 11601.4 365.792   5
  -1   2   8 12321.6 368.751   7
  -1   2   8 11923.3 363.977   1
   1  -2   8 11895.5 372.613   7
  -1  -2  -8 12225.7 302.043   8
  -1  -2  -8 11907.9 236.181   4
  -1   2   8 11777.5 254.005   6
   1  -2   8 11968.7 301.392   1
   1   2  -8 11685.0 199.762   6
  -1   2   8 11614.7 195.261   2
   1   2  -8 12162.6 355.651   5
  -1  -2  -7 22425.2 379.705   8
  -1  -2  -7 23053.5 384.627   1
  -1   2   7 21928.5 236.855   2
   1   2  -7 22904.7 457.353   5
  -1  -2  -7 22325.0 315.711   4
   1  -2   7 23302.2 485.620   7
   1  -2   7 22719.2 383.971   1
  -1   2   7 22657.8 472.627   7
   1   2  -7 22755.4 375.606   2
  -1   2   7 21946.3 232.963   2
   1   2  -7 21942.0 315.287   3
  -1  -2  -7 22473.4 473.935   5
   1   2  -7 22519.4 282.375   6
  -1   2   7 22080.1 338.519   6
  -1   2   7 21831.9 465.129   1
  -1   2   6 16400.4 321.475   5
   1   2  -6 15634.9 251.479   3
  -1   2   6 16446.6 372.742   7
   1   2  -6 15338.4 351.908   5
   1  -2   6 15347.6 292.620   1
   1  -2   6 16272.2 375.108   7
  -1   2   6 15824.6 280.691   6
  -1   2   6 15711.5 366.736   1
  -1  -2  -6 15847.9 256.712   4
   1   2  -6 15518.2 238.428   6
   1   2  -6 15767.4 293.322   2
  -1  -2  -6 16225.2 296.931   1
  -1  -2  -6 15549.3 288.633   8
  -1  -2  -5 10294.2 262.037   7
   1   2  -5 10031.2 191.044   6
  -1   2   5 9804.80 273.468   1
   1   2  -5 9892.10 190.076   3
  -1   2   5 9932.58 223.958   5
  -1  -2  -5 9850.04 198.397   4
   1  -2   5 9615.29 268.331   7
  -1  -2  -5 9583.20 205.776   8
   1  -2   5 9559.79 209.552   1
   1   2  -5 9527.53 216.701   2
  -1   2   5 10244.9 270.378   7
  -1  -2  -5 9832.06 209.831   1
   1  -2   5 9812.74 158.363   6
   1   2  -5 10375.3 248.440   7
  -1   2   5 9554.25 216.280   6
   1  -2   4 46909.8 543.121   7
   1   2  -4 47928.9 416.827   6
  -1  -2  -4 47796.3 507.676   7
   1   2  -4 48792.5 475.961   7
  -1   2   4 46792.4 469.305   6
   1   2  -4 46627.8 448.069   2
   1  -2   4 47625.5 365.689   6
  -1  -2  -4 47140.1 418.657   1
  -1  -2  -4 45944.0 404.694   8
   1   2  -4 47584.5 397.182   3
   1  -2   4 45777.1 408.633   1
  -1   2   4 47025.4 543.986   1
  -1   2   4 47783.7 425.875   5
   1  -2   3 12429.2 256.360   7
  -1   2   3 12385.0 230.953   6
  -1  -2  -3 12467.6 191.338   1
   1  -2   3 11945.3 172.002   3
   1   2  -3 12331.3 194.313   3
  -1   2   3 11873.4 255.074   1
  -1   2   3 11806.8 153.857   4
   1  -2   3 12203.1 190.068   1
  -1   2   3 11982.7 179.379   5
   1   2  -3 12794.6 223.360   2
   1   2  -3 12758.2 207.701   7
  -1  -2  -3 11932.8 187.321   8
   1  -2   3 12721.8 196.995   6
  -1  -2  -3 12423.3 227.791   7
  -1   2   2 23890.2 241.012   4
   1  -2   2 25243.0 246.565   8
   1  -2   2 24965.7 337.849   7
  -1   2   2 24693.0 332.176   1
  -1   2   2 25218.4 205.799   5
  -1  -2  -2 24926.0 252.707   8
   1  -2   2 26249.3 292.140   6
  -1  -2  -2 24535.5 265.033   7
   1  -2   2 25419.4 257.099   3
  -1   2   2 24973.8 321.481   6
   1   2  -2 25080.9 274.228   3
   1   2  -2 25450.5 232.112   7
   1   2  -2 24582.8 298.470   2
  -1  -2  -1 30010.8 280.911   8
   1  -2   1 29935.4 294.000   3
  -1  -2  -1 30041.0 214.078   7
   1   2  -1 30466.8 304.474   3
  -1   2   1 29087.9 335.618   6
  -1   2   1 29058.2 325.659   1
   1   2  -1 29326.9 320.650   2
   1  -2   1 28805.9 262.904   8
   1   2   0 24399.2 294.581   2
   1  -2   0 25011.3 263.200   8
  -1   2   0 24510.4 300.471   6
   1   2   1 29319.5 338.996   2
   1   2   1 29546.4 212.849   7
   1  -2  -1 30040.9 321.650   8
   1   2   1 30202.7 282.676   8
  -1   2  -1 29688.3 320.978   6
  -1   2  -1 29595.1 270.916   8
   1  -2  -1 30042.6 254.141   2
  -1  -2   1 29000.3 322.367   1
   1   2   2 25510.2 331.953   2
  -1  -2   2 24821.7 229.924   7
   1  -2  -2 25279.7 185.244   2
  -1  -2   2 25376.0 333.144   1
   1  -2  -2 25117.3 330.198   8
  -1   2  -2 24409.2 250.283   3
   1   2   2 25529.9 259.044   8
   1   2   2 24673.1 262.685   7
  -1   2  -2 24741.2 306.590   5
  -1  -2   2 24995.2 273.259   3
   1   2   2 26059.3 304.480   4
  -1   2  -2 25461.6 246.458   8
  -1   2  -2 25099.0 283.392   6
   1   2   3 12361.9 195.127   8
  -1   2  -3 12230.0 246.035   5
   1   2   3 12209.0 222.685   7
  -1  -2   3 12718.6 222.074   2
  -1  -2   3 11833.9 188.716   3
   1  -2  -3 12239.7 254.857   8
  -1   2  -3 12044.3 173.659   3
   1   2   3 12135.5 244.634   2
   1   2   3 12279.6 214.711   4
  -1  -2   3 12266.6 257.446   1
  -1  -2   3 11864.9 201.434   7
  -1   2  -3 12385.3 186.329   8
   1  -2  -3 12265.0 230.329   6
  -1   2  -3 11897.0 189.320   6
  -1   2  -4 46183.8 359.406   6
  -1   2  -4 46123.4 533.292   5
  -1  -2   4 46205.2 461.542   7
   1  -2  -4 45747.4 536.061   8
   1   2   4 46029.1 491.843   7
   1  -2  -4 47206.2 466.591   6
   1   2   4 46902.3 420.378   8
  -1   2  -4 46058.2 341.993   3
  -1  -2   4 47271.4 548.301   1
  -1  -2   4 47639.1 449.486   2
   1   2   4 46363.9 423.182   4
   1  -2  -4 45261.2 413.604   5
   1   2   5 9613.10 204.391   1
   1   2   5 9880.44 200.052   4
   1  -2  -5 9731.20 267.758   8
   1  -2  -5 9639.05 218.200   5
   1   2   5 9980.37 257.378   7
   1  -2  -5 10391.0 223.427   6
   1   2   5 9851.47 212.521   8
  -1   2  -5 9943.01 209.596   1
  -1  -2   5 9930.06 217.205   2
  -1   2  -5 9592.57 157.741   6
  -1  -2   5 9421.60 239.907   7
  -1   2  -5 9467.82 163.738   3
  -1  -2   5 9518.36 268.736   1
  -1   2  -5 9581.59 265.837   5
   1   2   6 15579.4 355.108   7
  -1   2  -6 16443.8 296.326   1
   1  -2  -6 15615.7 309.808   5
  -1  -2   6 16111.2 294.147   2
  -1   2  -6 15221.6 220.674   3
   1  -2  -6 15937.1 365.354   8
   1   2   6 15493.0 286.838   1
   1   2   6 15585.0 255.297   4
  -1   2  -6 14905.5 309.706   4
  -1   2  -6 15176.7 182.354   6
  -1   2  -6 15891.6 374.936   5
  -1  -2   6 15955.6 370.776   1
  -1  -2   6 16496.3 343.094   7
  -1  -2   7 22470.5 441.503   7
  -1   2  -7 21678.8 283.237   3
   1   2   7 22344.7 458.143   7
   1  -2  -7 22506.2 465.087   8
  -1  -2   7 23026.8 371.072   2
  -1  -2   7 22914.1 471.173   1
  -1   2  -7 22360.1 384.005   4
  -1   2  -7 22936.4 479.069   5
   1   2   7 22446.7 377.225   1
  -1   2  -7 23666.3 386.597   1
   1   2   7 22370.2 311.412   4
   1  -2  -7 22111.4 408.608   5
  -1   2  -8 12065.2 293.644   4
   1  -2  -8 11975.0 324.300   5
   1  -2  -8 11710.2 361.017   8
  -1   2  -8 12356.4 378.843   5
  -1  -2   8 12744.0 372.109   1
   1   2   8 11382.8 229.154   4
  -1  -2   8 12274.5 350.611   7
   1   2   8 11652.4 293.963   1
   1   2   8 12167.8 363.640   7
  -1   2  -9 2141.98 174.489   5
  -1  -2   9 2231.26 169.657   1
   1  -2  -9 2154.50 152.132   5
  -1  -2   9 2164.02 163.635   7
   1   2   9 2130.62 137.998   1
   1   2   9 2229.97 171.206   7
  -1   2  -9 2145.52 129.908   4
   1  -2  -9 2219.99 166.721   8
  -1  -2  10 11239.4 380.342   7
   1   2  10 10365.7 313.764   1
  -1  -2  10 10027.5 374.336   1
  -1   2 -10 10209.3 292.986   4
   1  -2 -10 10345.6 371.697   8
   1   2  10 10131.3 380.001   7
  -1   2 -10 10776.8 393.508   5
   1  -2 -10 10455.6 346.989   5
  -1  -2  11 4405.56 257.182   1
   1   2  11 4195.76 259.051   7
  -1  -2  11 4259.81 254.643   7
   1  -2 -11 4329.35 256.185   8
  -1   2 -11 4152.89 192.570   4
   1  -2 -11 3819.03 227.389   5
   1   2  11 4068.83 210.221   1
  -1   2 -11 4377.81 271.882   5
   1  -2 -12 716.215 116.067   8
   1   2  12 568.046 41.9316   6
  -1   2 -12 633.921 120.712   5
  -1   2 -12 656.999 83.6133   4
   1  -2 -12 484.237 95.6491   5
  -1  -2  12 684.739 113.568   7
   1   2  12 533.231 91.8986   1
   1   2  12 631.825 44.2141   6
  -1  -2  12 602.473 109.423   1
   1   2  12 693.443 123.240   7
   1   2  13 1802.07 191.092   7
   1   2  13 1537.27 145.048   1
  -1  -2  13 1620.29 175.086   7
   1  -2 -13 1492.35 164.750   8
  -1  -2  13 1451.70 170.107   1
  -1   2 -13 1470.69 176.139   5
   1  -2 -13 1421.59 160.726   5
  -1   2 -13 1607.51 128.231   4
   1  -2 -14 1330.94 162.439   5
   1  -2 -14 1526.27 178.796   8
  -1   2 -14 1639.05 131.283   4
  -1  -2  14 1437.09 176.024   7
  -1  -2  14 1589.44 180.223   1
   1   2  14 1403.94 177.379   7
  -1   2 -14 1483.56 188.474   5
   1   2  14 1447.86 147.596   1
  -1  -2  15 189.917 85.4474   7
   1  -2 -15 160.678 73.1668   8
  -1   2 -15 136.700 55.1906   8
   1   2  15 99.9901 81.0208   7
   1   2  15 149.949 61.5568   1
   1  -2 -15 253.365 85.1773   5
  -1   2 -15 170.683 50.2592   4
  -1  -2  15 61.2595 61.8418   1
  -1   2 -15 90.1047 79.8086   5
  -1  -2  16 37.8498 53.6247   1
  -1   2 -16 1.24430 23.5865   4
   1  -2 -16-57.5504 59.0088   8
   1   2  16 10.8546 71.2159   7
   1   2  16 28.2716 51.0250   1
  -1   2 -16 16.2328 66.2305   5
   1  -2 -16 100.757 83.2886   5
  -1   2 -16 89.0968 54.4054   8
  -1  -2  16-6.78094 70.0483   7
  -1  -2  17 67.7275 67.8714   7
   1   2  17 41.8707 63.8100   7
   1   2  17 120.738 61.3407   1
  -1   2 -17 36.3183 70.1824   5
   1  -2 -17-56.9014 67.1563   8
   1  -2 -17 57.1244 62.6791   5
  -1   2 -17 33.4288 49.3542   8
  -1  -2  17 11.4575 71.9022   1
   1   2  18 46.5326 47.2515   2
  -1   2 -18 4.24707 47.1136   8
   1  -2 -18-101.471 69.3310   8
  -1  -2  18 40.4496 63.2492   1
  -1   2 -18 39.9550 89.9395   5
   1   2  18 55.5700 85.3749   7
   1   2  18 55.7709 59.5368   1
   1  -2 -18 160.256 83.5447   5
  -1  -2  18 120.197 82.3254   7
   1   2  19-56.4631 52.3721   1
  -1   2 -19-17.7084 79.7708   5
  -1  -2  19-1.22943 54.4428   1
  -1   2 -19 52.3087 46.4182   8
  -1  -2  19 126.291 91.7502   7
   1   2  19 185.390 101.249   7
   1  -2 -19 4.84208 61.9899   8
  -1  -2  20-49.8911 86.0619   7
   1  -2 -20 39.4186 56.0059   8
  -1  -2  20-21.6158 51.1949   1
   1   2  20 56.8378 55.2066   1
   1   2  20 39.8928 100.852   7
  -1   2 -20 102.731 100.720   5
   1  -2 -21 98.6242 69.3047   8
  -1   2 -21 112.201 95.7922   5
   1   2  21-59.3086 87.1455   7
  -1  -2  21 171.209 96.8530   1
  -1  -2  21 140.033 97.1037   7
   1   2  22-32.9553 90.5870   7
  -1  -2  22 194.343 103.470   7
   1  -2 -22 174.967 102.440   8
  -1   2 -22-89.3064 89.4261   5
  -1  -2  22-92.8867 82.9881   1
  -1  -2  23-165.126 85.5420   1
   1  -2 -23 9.45785 59.6500   8
   1   3 -23 53.5858 70.8071   8
  -1   3  23 103.110 80.9712   1
  -1   3  22 40.4852 71.3053   1
   1  -3  22 130.244 98.7465   7
   1   3 -22 68.7332 71.7660   8
   1   3 -22 139.054 94.0369   5
   1   3 -21 322.911 126.137   5
   1   3 -21 137.002 80.2104   8
   1  -3  21 325.236 127.058   7
  -1   3  21 221.140 103.718   1
   1  -3  20 96.6908 62.9520   1
   1   3 -20 92.5454 74.0276   8
  -1   3  20 70.1083 70.3102   1
   1   3 -20-57.0424 73.6810   5
   1  -3  20 136.206 104.977   7
  -1   3  19 271.855 110.865   7
   1   3 -19 250.968 113.091   5
   1  -3  19 440.652 110.590   1
  -1  -3 -19 284.430 88.5427   8
  -1   3  19 145.827 88.2035   1
   1   3 -19 423.140 123.543   8
   1  -3  19 391.571 140.958   7
  -1   3  18 89.7167 95.5030   7
  -1   3  18 108.659 69.5874   1
   1  -3  18-58.7163 82.3099   7
   1   3 -18 83.8519 82.0000   5
   1  -3  18 3.04151 50.9607   1
  -1  -3 -18 49.7811 55.5093   8
  -1   3  17 103.150 76.5117   7
   1   3 -17 336.636 118.147   5
   1  -3  17 125.748 58.6062   1
   1  -3  17 131.804 81.6052   7
  -1   3  17 151.092 81.7308   1
  -1  -3 -17 119.152 62.0931   8
   1   3 -16 250.055 98.6900   5
   1  -3  16 161.778 68.8214   1
   1  -3  16 204.478 88.4531   7
  -1   3  16 148.497 88.9483   7
  -1   3  16 172.563 77.8372   1
  -1  -3 -16 189.290 72.0436   8
  -1   3  15 1115.85 162.658   1
   1   3 -15 1171.67 165.921   5
   1  -3  15 1005.18 131.725   1
  -1  -3 -15 926.581 128.538   8
   1  -3  15 1235.80 176.236   7
  -1   3  15 1283.16 179.119   7
  -1   3  14 293.853 48.0903   2
  -1  -3 -14 283.252 74.5567   8
  -1   3  14 262.232 42.6160   6
  -1   3  14 316.175 104.985   7
  -1   3  14 155.803 73.0090   1
   1   3 -14 203.346 78.3559   5
   1  -3  14 291.910 99.2545   7
   1  -3  14 179.997 61.8466   1
  -1   3  13 754.035 73.0841   6
   1  -3  13 593.914 98.7389   1
  -1  -3 -13 722.753 107.473   8
  -1   3  13 765.239 133.644   7
  -1   3  13 673.741 66.3079   2
   1  -3  13 726.730 130.008   7
   1   3 -13 847.864 133.627   5
  -1   3  13 585.656 110.424   1
   1  -3  12 1413.46 167.436   7
  -1   3  12 1387.18 89.5288   2
  -1   3  12 1160.83 149.658   1
  -1   3  12 1350.54 88.6782   2
  -1   3  12 1477.45 102.104   6
  -1   3  12 1416.37 167.874   7
   1  -3  12 1382.38 141.494   1
  -1  -3 -12 1392.84 137.891   8
   1   3 -12 1455.48 166.181   5
  -1   3  11 4893.26 282.223   7
  -1   3  11 4292.81 258.239   1
   1  -3  11 4787.22 282.017   7
  -1   3  11 4266.52 145.695   2
   1  -3  11 4084.69 217.003   1
   1   3 -11 4075.83 256.479   5
  -1  -3 -11 4276.09 222.353   8
  -1   3  11 4235.14 146.906   2
  -1   3  11 4246.13 172.352   6
   1   3 -11 3999.00 152.917   3
   1   3 -11 3673.40 83.5723   6
   1  -3  10 1490.15 153.933   7
  -1   3  10 1168.22 137.309   7
  -1   3  10 1184.74 72.4867   2
  -1   3  10 1152.45 72.5486   2
   1   3 -10 1096.00 57.4825   6
   1   3 -10 1275.31 83.2407   3
   1   3 -10 1186.00 135.590   5
   1  -3  10 1213.48 113.688   1
  -1   3  10 1179.82 133.699   1
  -1  -3 -10 1196.18 113.047   8
  -1   3  10 1214.71 93.1860   6
   1   3  -9 1444.65 83.3838   3
  -1   3   9 1576.01 76.3675   2
   1   3  -9 1472.93 140.732   5
  -1  -3  -9 1614.64 126.983   8
  -1   3   9 1740.75 110.653   6
  -1   3   9 1653.30 151.571   7
   1  -3   9 1621.28 125.629   1
  -1   3   9 1600.50 147.583   1
   1  -3   9 1759.70 159.426   7
   1   3  -9 1497.64 73.5659   6
  -1   3   8 2032.27 79.1104   2
   1  -3   8 2064.32 133.642   1
   1   3  -8 2032.98 90.5399   6
   1  -3   8 2258.70 168.579   7
   1   3  -8 1936.44 152.089   5
  -1   3   8 2229.79 164.729   7
   1   3  -8 2227.95 137.248   2
  -1   3   8 2238.92 122.389   6
   1   3  -8 2044.67 94.4081   3
  -1   3   8 2304.40 166.277   1
  -1  -3  -8 2236.56 134.195   8
   1   3  -7 13341.6 317.521   2
  -1   3   7 13699.8 296.029   6
   1  -3   7 13346.5 375.637   7
   1   3  -7 13078.6 366.178   5
  -1  -3  -7 13707.3 306.952   8
  -1   3   7 13289.6 372.605   1
   1   3  -7 12937.0 226.630   3
   1  -3   7 13548.5 313.606   1
  -1   3   7 13010.4 177.223   2
   1   3  -7 13434.1 234.720   6
  -1   3   7 13535.5 375.664   7
  -1   3   6 3228.86 79.0971   2
  -1   3   6 3247.39 173.194   1
  -1  -3  -6 3444.48 144.907   8
   1   3  -6 3248.48 108.622   3
  -1   3   6 3476.49 149.996   5
   1  -3   6 3399.31 147.170   1
  -1   3   6 3256.75 140.492   6
   1   3  -6 3512.40 121.707   6
  -1  -3  -6 3549.52 148.116   1
   1  -3   6 3461.76 180.528   7
   1   3  -6 3047.60 145.822   2
   1  -3   5 11574.8 248.513   1
  -1   3   5 11760.8 251.378   5
   1   3  -5 10979.3 189.244   3
   1   3  -5 12058.1 269.280   7
  -1  -3  -5 11577.9 250.236   1
  -1  -3  -5 11707.5 281.380   7
  -1   3   5 11891.6 307.027   1
  -1   3   5 11245.7 137.006   2
  -1  -3  -5 11122.5 243.727   8
   1   3  -5 11306.8 262.938   2
  -1   3   5 11463.4 258.796   6
   1  -3   5 11743.8 308.367   7
   1   3  -4 127.151 33.7073   2
   1   3  -4 154.325 24.4767   3
  -1   3   4 169.132 36.5705   6
  -1  -3  -4 163.727 33.4403   7
   1  -3   4 169.285 21.8703   3
  -1   3   4 214.329 21.3856   2
  -1  -3  -4 170.898 32.9118   8
  -1  -3  -4 229.876 34.9620   1
   1   3  -4 225.153 35.5763   7
  -1   3   4 169.989 40.9193   1
   1  -3   4 213.502 36.2862   1
   1  -3   4 175.999 44.6149   7
  -1   3   4 145.889 19.3727   4
  -1   3   4 112.604 23.1374   5
   1   3  -3 18020.8 235.768   3
  -1   3   3 18956.4 336.522   1
   1   3  -3 18487.4 307.689   2
  -1  -3  -3 18102.2 271.460   8
   1  -3   3 18799.6 339.482   7
  -1   3   3 20263.1 326.403   6
  -1   3   3 18170.8 216.210   4
   1  -3   3 18175.9 213.293   3
  -1   3   3 18327.2 190.449   2
   1   3  -3 18655.3 256.366   7
  -1  -3  -3 18772.8 284.955   7
   1  -3   2 7142.63 143.954   3
  -1   3   2 7116.56 133.547   2
   1  -3   2 7117.29 161.541   8
  -1  -3  -2 7043.64 149.888   7
   1   3  -2 7242.26 186.111   2
  -1  -3  -2 7141.26 165.438   8
   1   3  -2 7098.55 131.881   7
  -1   3   2 7334.98 193.029   6
   1  -3   2 6838.17 195.764   7
   1  -3   1 173446. 787.066   8
  -1  -3  -1 165480. 589.007   7
  -1  -3  -1 170793. 813.595   8
  -1   3   1 167469. 720.040   2
   1   3  -1 167512. 883.726   2
   1   3   0 7117.49 183.367   2
   1  -3   0 7171.43 166.652   8
  -1   3   0 7223.08 166.539   2
  -1  -3   0 6906.88 170.668   8
  -1   3   0 7381.26 185.327   6
   1  -3   0 7723.68 172.151   2
   1   3   1 166822. 885.533   2
   1   3   1 173265. 817.009   8
   1  -3  -1 173243. 872.388   8
  -1   3  -1 171852. 882.155   2
   1  -3  -1 172365. 734.017   2
  -1   3  -1 172942. 798.661   8
   1  -3  -2 6924.09 188.833   8
   1   3   2 6921.72 146.846   7
   1   3   2 7067.08 189.304   2
  -1  -3   2 6898.05 130.091   7
  -1   3  -2 7136.39 161.260   8
  -1  -3   2 6881.16 191.536   1
   1   3   2 7124.05 166.555   8
  -1   3  -2 6987.29 170.476   6
  -1  -3   2 6997.96 150.005   3
   1  -3  -2 7130.69 133.685   2
   1   3   3 19045.2 281.763   8
   1   3   3 17826.8 278.432   7
  -1   3  -3 18030.5 264.084   6
  -1   3  -3 18429.5 320.688   5
   1  -3  -3 17878.7 327.452   8
  -1  -3   3 19345.1 312.302   2
   1   3   3 18528.1 316.422   2
  -1  -3   3 18333.9 335.073   1
  -1  -3   3 18555.6 259.228   7
  -1   3  -3 19030.2 272.658   8
  -1  -3   3 17901.2 235.729   3
   1  -3  -3 18410.3 189.691   2
  -1  -3   4 212.086 36.2373   7
   1   3   4 156.942 29.4552   8
  -1  -3   4 143.946 43.6716   1
  -1  -3   4 255.980 41.5437   2
   1  -3  -4 150.135 18.0841   2
   1   3   4 178.478 40.2893   2
  -1  -3   4 163.735 26.0270   3
   1   3   4 249.827 41.8180   7
   1   3   4 210.113 32.1514   4
   1  -3  -4 124.978 39.2226   8
  -1   3  -4 155.524 29.1179   8
  -1   3  -4 269.221 47.3767   5
  -1   3  -4 188.838 31.0942   6
  -1   3  -4 172.959 22.4442   3
   1   3   5 11685.2 280.403   7
  -1   3  -5 10724.2 190.336   6
  -1  -3   5 11510.2 262.336   7
   1   3   5 11855.2 254.615   8
   1   3   5 11402.5 274.815   2
  -1   3  -5 10849.3 158.961   3
   1   3   5 11409.8 221.074   4
   1  -3  -5 11501.9 301.513   8
  -1  -3   5 12024.8 266.530   2
  -1  -3   5 11628.7 306.527   1
  -1   3  -5 11787.4 244.637   8
  -1   3  -5 11572.8 303.609   5
  -1   3  -6 3630.41 185.832   5
   1   3   6 3534.97 149.871   8
   1  -3  -6 3407.96 176.687   8
  -1   3  -6 3116.28 88.2576   3
   1   3   6 3369.30 121.937   4
   1   3   6 3255.69 155.233   2
  -1  -3   6 3403.37 149.264   2
   1   3   6 3457.37 168.660   7
  -1   3  -6 3244.01 100.961   6
  -1  -3   6 3321.41 156.399   7
  -1  -3   6 3234.54 173.713   1
   1  -3  -7 13286.1 370.016   8
   1   3   7 13907.2 364.865   7
   1   3   7 13048.7 242.364   4
  -1  -3   7 13173.7 341.410   7
  -1   3  -7 13049.9 184.095   6
  -1   3  -7 12937.5 188.779   3
  -1   3  -7 14089.4 388.644   5
   1   3   7 12986.9 300.924   1
   1   3   7 13213.5 325.628   2
  -1  -3   7 13652.6 374.216   1
   1  -3  -8 2240.86 161.624   8
   1   3   8 2034.86 96.9443   4
  -1   3  -8 2050.95 81.3301   3
   1   3   8 2042.58 129.738   1
  -1  -3   8 2281.17 156.024   7
  -1  -3   8 2101.42 160.235   1
   1   3   8 2154.33 137.987   2
  -1   3  -8 1970.88 163.098   5
   1   3   8 2239.59 162.294   7
  -1   3  -8 1875.13 58.5818   6
   1  -3  -8 2123.32 140.275   5
  -1   3  -9 1609.34 121.255   4
  -1   3  -9 1717.89 158.504   5
   1  -3  -9 1431.51 126.896   5
  -1  -3   9 1660.06 148.980   1
  -1  -3   9 1659.49 142.864   7
   1   3   9 1662.79 148.575   7
   1  -3  -9 1538.43 143.966   8
  -1   3  -9 1446.70 73.3522   3
   1   3   9 1613.62 122.001   1
   1   3   9 1583.35 84.8810   4
   1  -3 -10 1141.32 131.943   8
   1  -3 -10 1152.75 120.127   5
  -1   3 -10 1237.86 147.946   5
  -1  -3  10 1331.89 142.258   1
  -1   3 -10 1213.29 71.5224   3
  -1  -3  10 1346.29 141.017   7
   1   3  10 1233.33 137.609   7
  -1   3 -10 1133.64 107.530   4
   1   3  10 1220.23 114.682   1
   1   3  11 4359.80 220.587   1
  -1  -3  11 4106.31 251.750   7
  -1   3 -11 4471.47 210.266   4
  -1   3 -11 3971.97 136.293   3
  -1  -3  11 4378.05 260.374   1
   1   3  11 4303.21 263.621   7
   1  -3 -11 4489.63 264.686   8
   1  -3 -11 4126.14 236.259   5
  -1   3 -11 4271.89 274.540   5
  -1   3 -12 1321.47 122.768   4
   1   3  12 1467.76 139.348   1
  -1  -3  12 1508.54 164.009   7
   1   3  12 1436.58 164.829   7
  -1   3 -12 1254.90 81.4585   3
   1  -3 -12 1366.83 147.837   5
   1  -3 -12 1588.37 167.422   8
   1   3  12 1515.87 89.3253   6
  -1  -3  12 1435.39 165.656   1
  -1   3 -12 1231.44 158.515   5
  -1   3 -13 668.718 130.731   5
   1   3  13 635.671 96.6106   2
   1   3  13 690.370 57.1285   6
  -1  -3  13 627.922 116.284   1
   1   3  13 535.171 92.9617   1
  -1  -3  13 551.608 107.912   7
   1   3  13 705.219 129.471   7
  -1   3 -13 735.614 65.1214   3
  -1   3 -13 685.215 95.4215   4
   1  -3 -13 533.478 99.9812   5
   1  -3 -13 692.512 120.403   8
   1   3  14 178.510 85.8501   7
   1  -3 -14 182.393 70.0395   5
  -1   3 -14 239.027 88.1177   5
  -1   3 -14 319.172 68.7710   4
  -1   3 -14 242.864 40.6879   3
   1   3  14 290.183 73.0094   2
  -1  -3  14 306.465 100.672   7
   1  -3 -14 187.012 80.5455   8
  -1  -3  14 258.061 86.3546   1
   1   3  14 182.818 67.2892   1
  -1  -3  15 1411.04 179.650   7
   1  -3 -15 1075.73 161.674   8
  -1   3 -15 1108.43 167.229   5
   1   3  15 937.817 153.440   7
   1   3  15 1056.16 134.449   1
  -1  -3  15 1218.72 169.638   1
  -1   3 -15 1257.73 129.055   4
   1   3  15 1058.51 129.889   2
  -1  -3  16 210.656 83.4412   7
   1  -3 -16 174.610 84.0273   8
  -1  -3  16 157.996 79.6881   1
   1   3  16 213.884 86.5738   7
   1   3  16 125.965 48.0337   2
   1   3  16 286.734 81.9732   1
  -1   3 -16 235.857 94.4967   5
  -1   3 -16 190.033 55.6641   4
   1   3  17 140.879 65.9545   1
   1   3  17 116.147 53.4403   2
   1   3  17 157.807 88.7071   7
  -1  -3  17 231.158 94.0910   1
  -1  -3  17 368.872 113.688   7
   1  -3 -17 250.850 92.7124   8
  -1   3 -17 104.885 80.0696   5
  -1   3 -17 198.620 77.5873   8
   1   3  18 12.1762 84.2465   7
   1   3  18 68.7912 57.9216   1
  -1   3 -18 92.4593 79.6166   5
  -1   3 -18 113.413 58.3284   8
   1  -3 -18-8.01258 61.1140   8
  -1  -3  18-6.76896 70.9428   7
  -1  -3  18-37.9847 70.6025   1
   1   3  19 309.534 90.6673   1
  -1   3 -19 328.999 90.7457   8
   1   3  19 346.199 124.675   7
   1  -3 -19 358.077 108.984   8
  -1   3 -19 404.721 138.419   5
  -1  -3  19 276.953 107.058   1
  -1  -3  19 342.544 118.092   7
  -1  -3  20 122.175 79.8779   7
  -1   3 -20 264.259 125.585   5
   1  -3 -20 243.655 106.412   8
   1   3  20-12.6264 98.3410   7
  -1  -3  20 18.5218 57.7998   1
   1   3  20 28.6108 48.0204   1
  -1  -3  21 406.329 140.044   7
   1  -3 -21 265.746 110.681   8
  -1  -3  21 233.711 98.6244   1
   1   3  21 317.790 136.412   7
  -1   3 -21 323.417 142.108   5
   1   3  22 45.4544 76.4193   7
  -1   3 -22-155.541 108.173   5
  -1  -3  22 147.074 101.139   1
   1  -3 -22 312.933 123.177   8
  -1  -3  22-0.40870 67.8629   7
   1  -3 -23 115.958 81.9902   8
  -1  -3  23 24.6275 52.5242   1
  -1   4  23 19.7162 63.2056   1
   1   4 -23 28.5633 76.6490   8
   1   4 -22 0.73720 58.1933   8
  -1   4  22 8.10915 43.1370   1
   1   4 -22 206.582 98.4072   5
   1  -4  22-3.87970 77.5785   7
   1   4 -21 145.938 88.8156   5
   1   4 -21 222.693 101.204   8
  -1   4  21-22.3560 56.8644   1
   1  -4  21 48.5215 82.0602   7
  -1   4  20 83.4605 83.2802   1
   1   4 -20 189.936 104.174   8
   1  -4  20 207.911 83.7418   1
   1   4 -20 121.117 96.0667   5
   1  -4  20 274.329 121.638   7
  -1  -4 -19 94.0310 60.4263   8
   1  -4  19 62.4814 46.5010   1
  -1   4  19 87.9452 80.7633   1
   1   4 -19 71.8235 66.5775   5
   1  -4  19 130.534 103.402   7
   1  -4  18 99.1873 103.696   7
  -1  -4 -18-36.5734 57.1486   8
   1  -4  18 21.3485 43.9047   1
  -1   4  18-80.8898 67.1277   1
   1   4 -18 38.4707 64.3746   5
   1   4 -17 121.596 89.8749   5
  -1  -4 -17 17.0747 44.0760   8
  -1   4  17 84.0778 76.6725   1
   1  -4  17 197.425 100.181   7
   1  -4  17 161.140 69.6615   1
   1   4 -16 162.668 96.9803   5
  -1  -4 -16 143.454 66.2735   8
  -1   4  16 139.260 84.9859   1
   1  -4  16 144.990 61.9172   1
   1  -4  16 145.636 93.5798   7
  -1   4  16 158.167 92.4424   7
  -1   4  15 120.715 63.5314   1
   1  -4  15 237.235 75.0731   1
  -1   4  15 349.719 106.733   7
  -1  -4 -15 121.006 60.6309   8
   1  -4  15 124.034 78.3616   7
   1   4 -15 149.785 80.3071   5
  -1  -4 -14 183.082 62.5331   8
   1  -4  14 364.169 83.1497   1
  -1   4  14 252.776 84.4279   1
   1  -4  14 404.788 113.731   7
   1   4 -14 363.084 110.841   5
  -1   4  14 394.249 109.779   7
  -1   4  14 404.175 58.1042   6
  -1   4  13 259.720 90.6534   7
   1  -4  13 220.832 70.4839   1
   1  -4  13 259.473 92.2774   7
  -1   4  13 156.371 72.0783   1
  -1  -4 -13 240.789 66.6134   8
  -1   4  13 264.051 52.5141   6
  -1   4  13 215.070 37.1635   2
   1   4 -13 245.032 86.3812   5
  -1  -4 -12 2955.82 196.557   8
  -1   4  12 2845.49 224.165   1
  -1   4  12 3086.03 160.764   6
   1   4 -12 3023.10 238.353   5
   1  -4  12 3266.93 250.184   7
  -1   4  12 3078.07 126.226   2
   1   4 -12 2826.66 119.113   3
  -1   4  12 3021.54 244.455   7
   1  -4  12 3209.65 209.261   1
  -1   4  11 744.599 80.9309   6
  -1  -4 -11 712.031 98.0297   8
   1   4 -11 649.069 111.642   5
  -1   4  11 670.298 58.4453   2
   1  -4  11 540.221 109.784   7
  -1   4  11 613.303 104.594   1
   1   4 -11 554.906 51.0770   3
  -1   4  11 983.602 135.983   7
   1  -4  11 610.826 92.2425   1
   1   4 -11 646.493 43.9414   6
  -1  -4 -10 4609.71 222.919   8
  -1   4  10 4816.17 198.394   6
   1  -4  10 5010.43 280.587   7
  -1   4  10 4747.45 141.212   2
   1   4 -10 4501.52 137.806   3
  -1   4  10 4863.19 263.670   1
   1  -4  10 4802.50 232.058   1
   1   4 -10 5052.50 275.145   5
   1   4 -10 4491.68 131.543   6
   1  -4   9 4615.28 255.297   7
   1  -4   9 4261.59 210.730   1
  -1   4   9 4079.32 235.208   1
   1   4  -9 4179.35 135.851   6
  -1   4   9 4306.31 128.009   2
   1   4  -9 4383.75 244.040   5
  -1  -4  -9 4024.38 200.308   8
  -1   4   9 4506.92 191.548   6
   1   4  -9 4042.83 125.054   3
   1   4  -9 4391.96 213.958   2
   1   4  -8 5708.32 140.873   3
   1   4  -8 6036.28 237.043   2
   1  -4   8 5987.65 232.474   1
  -1   4   8 5602.78 262.770   1
  -1   4   8 5752.18 137.364   2
  -1  -4  -8 5821.51 229.471   8
   1  -4   8 6342.62 280.583   7
   1   4  -8 5937.20 167.467   6
  -1   4   8 6073.50 215.437   6
  -1   4   7 9562.97 267.911   6
   1  -4   7 10777.2 343.430   7
   1  -4   7 10369.3 286.274   1
   1   4  -7 9968.14 296.161   2
  -1  -4  -7 9704.46 277.532   8
   1   4  -7 9634.52 175.558   3
  -1   4   7 9739.54 168.619   2
  -1   4   7 10305.9 332.201   1
  -1   4   6 22142.7 246.637   2
   1  -4   6 22818.2 406.589   1
  -1   4   6 22198.2 400.995   6
   1   4  -6 22191.4 259.799   3
  -1  -4  -6 22064.3 393.825   8
  -1   4   6 23395.9 473.069   1
   1  -4   6 22552.7 474.412   7
   1   4  -6 22837.4 426.432   2
  -1   4   6 23329.9 399.509   5
   1   4  -5 2570.09 140.836   2
   1  -4   5 2731.54 133.438   1
  -1   4   5 2495.48 76.4226   4
  -1  -4  -5 2946.09 137.403   8
   1   4  -5 2632.96 89.0592   3
   1  -4   5 2636.59 154.000   7
   1   4  -5 2880.02 134.127   7
  -1   4   5 2650.08 155.495   1
  -1  -4  -5 2845.18 135.623   1
  -1   4   5 2684.32 139.855   6
  -1   4   5 2631.23 85.4410   2
  -1   4   5 2975.92 131.641   5
   1  -4   4 3187.84 160.193   7
   1  -4   4 2926.78 81.7873   3
  -1   4   4 3012.86 144.962   6
  -1   4   4 2836.56 150.571   1
  -1   4   4 3016.63 121.501   5
  -1   4   4 3149.05 95.6878   2
  -1  -4  -4 2964.16 132.326   8
   1   4  -4 3226.98 149.671   2
   1   4  -4 3338.77 130.131   7
  -1  -4  -4 3125.15 137.335   7
   1  -4   3 10119.7 169.803   3
   1   4  -3 10525.9 261.485   2
   1  -4   3 10590.9 273.347   7
  -1   4   3 10500.8 183.818   2
  -1   4   3 10522.6 261.929   6
   1   4  -3 10614.3 206.677   7
   1  -4   3 10409.0 232.319   8
  -1  -4  -3 10864.1 262.227   2
  -1  -4  -3 10338.5 224.181   7
  -1  -4  -3 10216.3 234.041   8
  -1  -4  -2 59149.0 468.904   7
  -1   4   2 57633.6 599.903   6
   1  -4   2 58539.8 538.601   8
   1  -4   2 58656.0 614.955   7
  -1   4   2 58476.9 464.730   2
  -1  -4  -2 58311.9 544.395   8
   1   4  -2 56696.2 585.333   2
   1  -4   1 28406.5 372.483   8
   1   4  -1 28509.4 406.197   2
  -1   4   1 29431.6 352.132   2
  -1  -4  -1 28475.8 384.391   8
  -1   4   1 28037.7 410.825   6
   1   4   0 6970.83 198.919   2
   1  -4   0 7688.60 192.829   2
  -1   4   0 6882.31 200.479   6
  -1  -4   0 6786.99 194.134   8
  -1   4   0 6978.19 184.910   2
   1  -4   0 7144.38 190.610   8
   1  -4  -1 29068.0 400.363   8
   1  -4  -1 29481.2 351.679   2
   1   4   1 29837.9 412.002   2
  -1   4  -1 30077.7 382.024   8
  -1  -4   1 28630.5 268.777   7
  -1   4  -1 29185.3 401.595   2
   1   4   1 30422.9 394.241   8
  -1   4  -1 28953.7 399.059   6
  -1   4  -2 60641.6 540.229   8
   1   4   2 58641.5 586.083   2
   1  -4  -2 58646.1 462.472   2
  -1   4  -2 60543.5 614.563   2
   1   4   2 59606.6 553.521   8
  -1  -4   2 57129.5 604.472   1
  -1  -4   2 56540.7 417.825   7
   1  -4  -2 57952.3 595.361   8
  -1   4  -2 56163.1 548.287   6
  -1  -4   2 57479.8 461.024   3
   1  -4  -3 10614.6 183.480   2
  -1   4  -3 11218.1 239.109   8
  -1  -4   3 9881.98 183.291   3
  -1  -4   3 10632.9 273.270   1
  -1  -4   3 10157.4 203.840   7
   1  -4  -3 10240.4 266.542   8
   1   4   3 10751.8 257.015   2
  -1   4  -3 10241.9 226.618   6
   1   4   3 10765.4 240.321   8
  -1   4  -4 3405.20 137.508   8
   1   4   4 2939.68 134.774   7
   1   4   4 2976.07 141.321   2
   1  -4  -4 3157.12 156.520   8
  -1   4  -4 3160.98 122.656   6
  -1  -4   4 2976.73 125.985   7
  -1  -4   4 2931.08 97.6404   3
  -1  -4   4 2983.78 156.373   1
   1  -4  -4 2962.82 93.4742   2
   1   4   4 3292.95 138.464   8
  -1   4  -5 2576.52 107.632   6
   1  -4  -5 2734.91 156.242   8
   1   4   5 2602.05 137.540   2
  -1  -4   5 2736.80 132.484   7
   1   4   5 2711.58 139.929   7
   1   4   5 2740.76 115.344   4
  -1  -4   5 2702.67 157.658   1
  -1  -4   5 2615.13 89.9515   3
   1   4   5 2966.27 139.313   8
   1  -4  -5 2609.76 86.2480   2
  -1   4  -5 2625.64 153.182   5
  -1   4  -5 2895.41 133.879   8
  -1   4  -6 22332.8 302.295   6
   1   4   6 22786.5 416.479   2
   1  -4  -6 23134.6 473.545   8
   1   4   6 21850.7 432.284   7
  -1  -4   6 22916.2 476.479   1
   1   4   6 23483.4 334.675   4
  -1   4  -6 23715.3 484.560   5
  -1  -4   6 22901.3 417.946   7
   1   4   7 9915.13 218.303   4
  -1  -4   7 10000.4 296.639   7
  -1   4  -7 9465.37 188.841   6
  -1   4  -7 10121.6 340.943   5
   1   4   7 10097.7 312.381   7
   1   4   7 10466.2 293.730   2
  -1  -4   7 10579.2 340.307   1
   1  -4  -7 10707.8 338.466   8
  -1  -4   8 5882.36 268.258   1
  -1  -4   8 6127.60 250.574   7
   1  -4  -8 5688.02 265.772   8
   1   4   8 5798.96 166.815   4
  -1   4  -8 5914.70 281.840   5
  -1   4  -8 5676.47 134.584   6
   1   4   8 6131.60 264.279   7
   1   4   8 6008.11 232.403   2
  -1   4  -9 3795.64 89.5186   3
  -1   4  -9 3888.56 94.2845   6
   1   4   9 4126.21 138.077   4
  -1  -4   9 4089.39 222.176   7
   1  -4  -9 4478.36 245.673   8
  -1  -4   9 4223.35 240.089   1
  -1   4  -9 4468.33 255.826   5
   1   4   9 4532.10 242.558   7
   1   4   9 4352.21 206.294   2
  -1   4 -10 4180.21 101.401   3
   1   4  10 4356.61 138.754   4
   1   4  10 4831.43 224.745   2
   1   4  10 4703.10 261.031   7
   1  -4 -10 4572.98 257.373   8
  -1  -4  10 5096.09 259.835   7
  -1  -4  10 4868.37 267.429   1
  -1   4 -10 5022.87 282.974   5
   1   4  11 671.963 97.4314   1
  -1  -4  11 677.233 114.566   1
   1  -4 -11 764.837 117.739   8
  -1   4 -11 645.094 88.8157   4
   1   4  11 605.803 112.926   7
   1   4  11 712.316 91.7405   2
  -1  -4  11 827.243 117.480   7
  -1   4 -11 848.147 134.611   5
  -1   4 -11 579.845 40.8663   3
  -1   4 -12 3023.04 189.303   4
  -1  -4  12 2897.49 229.398   1
  -1  -4  12 3202.18 229.834   7
   1   4  12 3128.40 201.886   1
  -1   4 -12 2711.16 91.8059   3
   1   4  12 3072.71 197.552   2
   1   4  12 3063.75 239.820   7
   1  -4 -12 3229.08 238.071   8
  -1   4 -12 3023.28 242.637   5
   1   4  13 222.533 66.2158   1
   1   4  13 105.037 49.1864   2
   1   4  13 199.146 79.9870   7
  -1   4 -13 224.646 91.0364   5
  -1   4 -13 177.167 53.7367   4
  -1   4 -13 255.787 30.8938   3
  -1  -4  13 333.383 88.9910   7
   1   4  13 269.238 46.9605   6
   1  -4 -13 168.393 68.3282   8
  -1  -4  13 158.829 80.4755   1
  -1   4 -14 309.312 74.6794   4
   1  -4 -14 256.138 89.1561   8
   1   4  14 165.933 80.2279   7
  -1  -4  14 428.549 107.411   7
  -1   4 -14 321.075 103.558   5
   1   4  14 363.721 89.8946   1
   1   4  14 300.194 73.7074   2
  -1  -4  14 267.923 91.5522   1
  -1  -4  15 235.299 84.5634   7
   1  -4 -15 107.386 76.3373   8
  -1  -4  15 237.735 95.8471   1
   1   4  15 184.043 57.4893   2
   1   4  15 214.693 99.8703   7
  -1   4 -15 80.4119 70.5099   5
  -1   4 -15 179.197 62.0292   4
   1   4  15 231.276 70.8580   1
   1  -4 -16 343.829 105.569   8
   1   4  16 203.017 97.3577   7
  -1   4 -16 4.04704 59.1619   5
   1   4  16 183.312 68.1124   1
  -1   4 -16 258.732 69.8410   4
   1   4  16 165.763 57.5424   2
  -1  -4  16 184.812 80.9615   1
  -1  -4  16 152.459 90.6804   7
   1  -4 -17 337.137 107.487   8
  -1  -4  17 157.517 83.2384   1
   1   4  17 69.9723 49.2434   2
   1   4  17 169.002 96.1609   7
  -1   4 -17 113.003 81.4194   5
  -1  -4  17 213.265 94.5690   7
  -1   4 -18 77.3311 81.2180   5
  -1  -4  18 35.9350 61.0692   1
   1   4  18 81.8927 97.8358   7
  -1  -4  18-4.64322 63.7957   7
  -1   4 -18 3.28572 46.7845   8
   1  -4 -18-127.239 82.7654   8
  -1  -4  19 111.610 82.4543   1
  -1   4 -19 102.611 65.6213   8
   1  -4 -19 51.0241 69.1224   8
  -1   4 -19 53.1152 77.2910   5
  -1  -4  19-121.836 83.2439   7
   1   4  19 183.995 110.070   7
  -1  -4  20 73.3107 68.2329   1
   1   4  20 234.367 115.858   7
   1  -4 -20 208.123 109.722   8
  -1  -4  20 74.0117 72.1352   7
  -1   4 -20-68.3458 89.8398   5
  -1  -4  21 146.367 96.2109   7
   1  -4 -21-107.358 81.0849   8
  -1  -4  21 92.8999 84.8527   1
  -1   4 -21 9.44573 81.0182   5
   1   4  21 57.0452 98.1250   7
   1   4  22 166.343 120.120   7
  -1  -4  22 12.8027 52.7749   1
  -1   4 -22-103.532 91.1889   5
   1  -4 -22-61.4030 68.6679   8
  -1  -4  22-120.712 93.3253   7
   1  -4 -23 40.5785 57.1767   8
  -1  -4  23 90.8014 80.0613   1
   1   5 -22 123.301 86.0198   5
   1   5 -22 142.379 94.4524   8
   1  -5  21 321.306 135.413   7
   1   5 -21 195.331 117.606   5
   1   5 -21 108.159 82.3584   8
   1  -5  20 113.826 96.4411   7
  -1   5  20 106.660 78.2962   1
   1  -5  20 62.6431 57.1217   1
   1   5 -20-83.4939 77.3126   5
   1  -5  19 261.827 87.0505   1
   1  -5  19 246.513 114.783   7
   1   5 -19 241.873 104.044   5
  -1   5  19 428.985 123.639   1
  -1  -5 -19 337.234 103.624   8
   1  -5  18 25.7327 77.8943   7
   1  -5  18 58.0023 65.9034   1
   1   5 -18 14.7606 64.9196   5
  -1   5  18-41.7857 79.8272   1
  -1  -5 -18 106.411 68.2435   8
  -1   5  17 312.235 104.632   1
   1   5 -17 257.325 97.2016   5
   1  -5  17 214.333 98.1523   7
  -1  -5 -17 362.903 96.0759   8
   1  -5  17 362.375 97.7229   1
  -1  -5 -16 444.231 97.9411   8
  -1   5  16 426.510 107.616   1
   1  -5  16 510.211 134.211   7
   1   5 -16 246.495 102.251   5
   1  -5  16 331.188 83.7018   1
   1  -5  15 457.668 120.584   7
   1  -5  15 482.175 97.7055   1
  -1   5  15 273.132 100.124   1
  -1  -5 -15 448.339 99.0608   8
   1   5 -15 284.518 98.3093   5
  -1  -5 -14 272.173 75.1966   8
   1  -5  14 340.040 88.8283   1
   1  -5  14 230.549 94.6831   7
   1   5 -14 212.046 91.1964   5
  -1   5  14 301.587 59.8090   6
  -1   5  14 257.760 85.1052   1
  -1  -5 -13 1472.17 150.087   8
   1   5 -13 1466.29 179.967   5
   1  -5  13 1432.32 177.660   7
   1  -5  13 1538.84 160.140   1
  -1   5  13 1481.65 121.152   6
  -1   5  13 1419.98 169.312   1
  -1   5  13 1369.83 87.4440   2
  -1  -5 -12 413.473 83.6677   8
  -1   5  12 170.045 76.6068   1
   1  -5  12 327.378 78.6677   1
   1  -5  12 436.556 107.516   7
   1   5 -12 314.447 94.2340   5
  -1   5  12 307.865 42.0705   2
  -1   5  12 346.965 65.7096   6
   1   5 -12 233.869 27.0325   3
   1   5 -11 598.459 41.0366   3
   1   5 -11 621.519 114.889   5
  -1   5  11 702.461 59.2635   2
  -1  -5 -11 639.190 97.0022   8
  -1   5  11 777.340 92.6724   6
   1   5 -11 686.462 53.9688   6
   1  -5  11 596.026 94.2970   1
  -1   5  11 439.929 93.1896   1
   1  -5  11 658.732 116.349   7
  -1   5  10 1230.40 75.7422   2
  -1  -5 -10 1080.90 117.715   8
   1  -5  10 1209.74 141.877   7
  -1   5  10 1124.36 138.235   1
   1   5 -10 1113.38 54.9729   3
   1   5 -10 1165.66 76.3642   6
  -1   5  10 1337.10 113.968   6
   1   5 -10 1147.20 142.657   5
   1  -5  10 1175.52 119.865   1
   1   5  -9 2668.93 197.957   5
  -1   5   9 2674.68 106.351   2
  -1   5   9 2566.48 156.643   6
  -1  -5  -9 2540.93 167.985   8
  -1   5   9 2503.72 190.032   1
   1   5  -9 2635.20 119.097   6
   1   5  -9 2428.51 79.8766   3
   1   5  -9 2631.22 175.379   2
   1  -5   9 2505.95 167.748   1
   1  -5   9 2763.67 202.616   7
   1  -5   8 2266.71 151.775   1
   1   5  -8 1968.74 71.8063   3
  -1  -5  -8 2036.80 141.177   8
   1   5  -8 2185.38 155.551   2
  -1   5   8 1973.40 135.309   6
   1  -5   8 2346.25 178.252   7
  -1   5   8 2226.07 169.892   1
  -1   5   8 2002.10 90.7621   2
  -1   5   7 587.074 83.3279   1
  -1   5   7 706.099 32.7784   4
   1  -5   7 829.627 103.139   7
  -1  -5  -7 847.666 90.2922   8
   1   5  -7 900.914 100.187   2
  -1   5   7 960.394 94.7572   6
  -1   5   7 806.533 56.3380   2
   1  -5   7 872.207 92.9863   1
  -1   5   6 502.568 37.0235   4
  -1   5   6 484.577 70.0912   6
  -1   5   6 495.135 43.8838   2
   1  -5   6 477.082 72.4755   7
   1  -5   6 600.508 75.5710   1
   1   5  -6 452.876 71.5856   2
  -1  -5  -6 531.350 70.1355   8
   1   5  -5 870.107 91.2791   2
  -1  -5  -5 854.198 82.8364   8
   1  -5   5 876.782 83.5138   1
   1   5  -5 826.342 76.4373   7
   1  -5   5 890.656 97.8012   7
   1  -5   5 744.260 38.0089   3
  -1   5   5 812.396 88.5102   6
  -1   5   5 804.405 57.4960   2
  -1   5   5 767.025 72.3094   5
   1  -5   4 5471.21 219.568   7
  -1   5   4 5553.75 152.516   2
   1  -5   4 5693.56 125.095   3
  -1  -5  -4 6065.08 199.206   7
  -1   5   4 5943.74 219.482   6
  -1  -5  -4 5537.59 197.789   8
   1   5  -4 5993.61 184.412   7
   1   5  -4 5647.87 215.922   2
  -1   5   3 2835.77 151.516   6
   1   5  -3 2711.82 146.596   2
  -1   5   3 2970.58 116.166   2
   1  -5   3 2848.29 137.948   8
  -1  -5  -3 2878.71 140.062   8
  -1  -5  -3 3097.54 130.352   7
   1  -5   3 3076.51 159.082   7
  -1   5   2 284.161 42.6417   2
   1  -5   2 368.823 53.6269   8
  -1  -5  -2 283.487 38.1809   7
  -1   5   2 291.462 58.0959   6
   1   5  -2 282.859 52.1774   2
  -1  -5  -2 287.039 50.4330   8
   1   5  -1 15374.3 328.587   2
  -1  -5  -1 15293.9 316.992   8
  -1   5   1 15352.0 331.459   6
   1  -5   1 15403.9 317.374   2
   1  -5   1 15057.9 305.072   8
  -1   5   1 14993.7 286.684   2
  -1   5   0 28726.9 415.277   2
   1  -5   0 28749.3 427.462   8
  -1  -5   0 28683.0 442.344   8
   1  -5   0 29847.5 419.540   2
  -1   5   0 27918.9 442.788   6
   1   5   0 27678.2 442.597   2
  -1   5  -1 15455.0 320.955   2
  -1   5  -1 16116.8 314.709   8
   1   5   1 15248.5 321.771   2
   1  -5  -1 15832.6 291.378   2
   1   5   1 15392.7 312.789   8
   1  -5  -1 14401.3 310.195   8
  -1  -5   1 14693.2 229.239   7
  -1  -5   1 15166.8 325.901   8
  -1   5  -1 15005.6 317.968   6
  -1   5  -2 228.710 40.2328   8
   1   5   2 260.217 49.6594   2
  -1  -5   2 267.326 34.9171   7
  -1   5  -2 313.289 53.4007   6
  -1   5  -2 247.489 50.8446   2
   1  -5  -2 203.279 45.9468   8
   1   5   2 312.398 47.2460   8
   1  -5  -2 282.044 38.1943   2
   1  -5  -3 2962.64 154.098   8
   1   5   3 2847.72 143.729   2
   1  -5  -3 3061.79 116.259   2
  -1   5  -3 2940.90 137.127   6
  -1   5  -3 2910.96 156.043   2
  -1   5  -3 3011.30 138.222   8
  -1  -5   3 3030.27 159.093   1
  -1  -5   3 2891.82 107.895   3
  -1  -5   3 2930.60 116.825   7
  -1  -5   4 5834.38 181.118   7
  -1  -5   4 5628.40 224.979   1
   1  -5  -4 5684.50 153.494   2
  -1  -5   4 5480.52 140.005   3
   1   5   4 5556.97 202.947   2
  -1   5  -4 5835.87 229.408   2
  -1   5  -4 5800.34 185.734   6
   1  -5  -4 5946.09 227.064   8
   1   5   5 783.174 80.6240   2
   1  -5  -5 888.284 59.8006   2
  -1  -5   5 840.932 52.7451   3
  -1  -5   5 921.191 81.4990   7
  -1  -5   5 838.760 97.5483   1
   1  -5  -5 854.129 94.6432   8
  -1   5  -5 745.026 67.5392   6
  -1  -5   6 571.923 69.2203   7
   1   5   6 497.731 68.7845   7
  -1   5  -6 557.007 57.6152   6
  -1   5  -6 463.236 76.4428   5
   1   5   6 444.561 50.1966   4
   1  -5  -6 499.548 45.0558   2
   1  -5  -6 515.001 81.8210   8
  -1  -5   6 441.671 74.5134   1
   1   5   6 409.196 61.8655   2
  -1  -5   7 643.826 92.6251   1
   1  -5  -7 671.901 95.3124   8
  -1  -5   7 807.925 90.0375   7
   1   5   7 845.351 94.6668   7
  -1   5  -7 786.649 104.747   5
   1   5   7 897.336 70.5891   4
  -1   5  -7 805.788 65.2418   6
   1   5   7 757.760 84.0671   2
  -1  -5   8 1988.72 164.505   1
  -1  -5   8 2063.28 150.895   7
  -1   5  -8 2273.27 179.162   5
   1   5   8 2093.24 141.064   2
   1   5   8 2103.52 160.559   7
   1  -5  -8 2300.07 174.477   8
   1   5   8 2064.23 103.909   4
  -1   5  -8 1981.11 95.2581   6
   1   5   9 2556.52 161.566   2
  -1  -5   9 2622.94 192.765   1
   1   5   9 2466.16 111.897   4
   1  -5  -9 2641.35 194.665   8
   1   5   9 2629.43 187.573   7
  -1   5  -9 2502.38 98.5776   6
  -1  -5   9 2688.85 182.258   7
  -1   5  -9 2578.97 201.658   5
  -1  -5  10 1196.00 139.015   1
   1   5  10 1141.53 73.3032   4
  -1  -5  10 1265.09 133.722   7
   1  -5 -10 1466.59 152.026   8
  -1   5 -10 1249.56 152.757   5
  -1   5 -10 1152.05 56.7091   6
   1   5  10 1281.01 121.212   2
   1   5  10 1199.36 136.559   7
  -1   5 -11 668.830 122.626   5
  -1  -5  11 811.921 114.127   7
   1   5  11 570.350 86.4133   2
  -1  -5  11 596.492 109.407   1
   1  -5 -11 738.757 118.681   8
   1   5  11 713.504 114.622   7
  -1  -5  12 182.440 72.0224   1
  -1  -5  12 365.273 91.1837   7
   1  -5 -12 351.450 92.6440   8
   1   5  12 363.634 72.2628   2
   1   5  12 274.827 87.0017   7
  -1   5 -12 346.506 95.0412   5
  -1   5 -13 1448.51 142.718   4
  -1   5 -13 1262.14 175.264   5
   1   5  13 1603.96 119.718   6
   1  -5 -13 1268.13 165.601   8
   1   5  13 1445.24 179.888   7
  -1  -5  13 1387.07 167.356   7
   1   5  13 1509.30 142.381   2
  -1  -5  13 1473.40 174.857   1
   1   5  14 166.632 86.2107   7
  -1  -5  14 241.886 85.4786   1
  -1  -5  14 249.114 90.4126   7
  -1   5 -14 377.463 82.7894   4
  -1   5 -14 438.270 123.352   5
   1  -5 -14 201.778 82.2355   8
   1   5  14 313.784 54.3566   6
   1   5  14 309.924 71.3230   2
  -1  -5  15 393.186 114.875   1
   1  -5 -15 537.744 122.829   8
  -1  -5  15 489.092 118.259   7
  -1   5 -15 390.586 113.776   5
   1   5  15 346.917 117.969   7
  -1   5 -15 535.151 98.6707   4
   1   5  15 423.918 82.8956   2
   1   5  16 480.779 90.3530   2
  -1   5 -16 377.843 119.659   5
   1  -5 -16 398.399 110.167   8
  -1  -5  16 322.955 103.875   1
  -1  -5  16 486.703 122.275   7
  -1   5 -16 503.604 93.9490   4
   1   5  16 330.287 107.498   7
  -1   5 -17 426.570 128.202   5
  -1   5 -17 227.742 69.0119   4
   1   5  17 341.238 111.724   7
  -1  -5  17 100.693 73.2483   1
  -1  -5  17 144.241 81.4097   7
   1   5  17 296.263 74.6195   2
   1  -5 -17 160.781 84.1665   8
  -1   5 -18-79.0331 85.3364   5
   1   5  18-14.1217 72.2710   7
  -1  -5  18-53.8676 64.9483   1
   1  -5 -18 36.6144 56.8047   8
  -1  -5  18 196.477 95.2202   7
  -1   5 -19 384.037 106.685   8
  -1  -5  19 320.420 118.798   7
   1   5  19 246.775 106.447   7
  -1  -5  19 246.061 106.690   1
   1  -5 -19 162.210 85.1881   8
  -1   5 -19 500.314 150.317   5
  -1   5 -20 49.0675 75.0468   5
  -1  -5  20 207.562 101.409   1
  -1  -5  20 121.749 73.8420   7
   1   5  20 16.3048 85.4495   7
   1  -5 -20 291.969 109.811   8
   1   5  21 114.289 96.2465   7
  -1   5 -21 320.487 121.333   5
   1  -5 -21 23.2321 64.6397   8
  -1  -5  21 294.826 116.175   7
  -1  -5  21 71.0865 82.8537   1
  -1  -5  22 71.3371 71.5745   1
  -1  -5  22 157.571 107.242   7
   1  -5 -22 236.049 107.480   8
   1  -5 -23 4.65115 67.7164   8
   1   6 -22 74.1922 73.2273   8
   1   6 -21-116.780 93.5315   5
   1  -6  21 82.2691 99.7618   7
   1  -6  20-122.166 70.5663   1
   1   6 -20 53.0163 64.6787   5
   1  -6  19 243.300 106.329   7
  -1  -6 -19 212.278 88.1953   8
   1  -6  19 159.119 72.6058   1
   1   6 -19 232.691 117.837   5
   1  -6  18-21.4284 78.1488   7
   1   6 -18 12.5490 80.4123   5
   1  -6  18 40.8551 49.9700   1
  -1  -6 -18 90.6360 63.3611   8
   1   6 -17 24.7373 64.1718   5
  -1  -6 -17 81.9912 61.9573   8
  -1   6  17 205.879 87.6122   1
   1  -6  17 92.4704 59.6751   1
  -1   6  16 65.6242 63.3075   1
   1  -6  16 15.6369 45.3349   1
   1   6 -16 80.0120 83.0998   5
  -1  -6 -16 127.385 69.6989   8
   1  -6  16 29.3803 81.5100   7
   1  -6  15 1143.28 150.125   1
   1   6 -15 988.401 172.079   5
  -1   6  15 1156.38 170.894   1
   1  -6  15 1027.65 165.613   7
  -1  -6 -15 1199.27 154.030   8
   1   6 -14 44.3960 72.8892   5
  -1   6  14-27.4054 58.7275   1
  -1  -6 -14-33.3111 49.0707   8
   1  -6  14-1.26227 68.2398   7
   1  -6  14 64.4575 56.0569   1
  -1   6  14 35.0247 37.7175   6
   1  -6  13 528.678 124.539   7
  -1   6  13 485.556 79.4741   6
   1   6 -13 579.008 131.391   5
  -1  -6 -13 531.691 101.600   8
  -1   6  13 574.843 125.880   1
   1  -6  13 481.365 94.4936   1
   1  -6  12 885.676 119.463   1
  -1   6  12 910.798 71.9955   2
   1  -6  12 1175.79 161.268   7
  -1   6  12 876.492 138.618   1
  -1  -6 -12 1076.83 131.795   8
  -1   6  12 840.028 98.6544   6
   1   6 -12 795.510 136.667   5
  -1   6  11 102.242 57.9910   1
  -1   6  11 305.382 41.7263   2
  -1  -6 -11 205.790 63.5324   8
  -1   6  11 195.948 51.9376   6
   1  -6  11 231.934 76.3819   7
   1  -6  11 232.902 64.8745   1
   1   6 -11 215.530 81.3191   5
  -1   6  10 718.670 114.630   1
  -1   6  10 589.122 83.0775   6
  -1  -6 -10 706.292 97.7008   8
   1  -6  10 817.727 127.624   7
   1   6 -10 708.719 66.6797   6
   1   6 -10 484.743 102.623   5
   1  -6  10 583.543 93.3834   1
  -1   6  10 756.151 63.1042   2
   1   6 -10 551.910 94.5012   2
  -1   6   9 912.214 102.808   6
  -1  -6  -9 908.061 107.276   8
  -1   6   9 964.160 70.5447   2
   1  -6   9 985.499 112.267   1
   1  -6   9 932.663 127.459   7
   1   6  -9 942.653 116.814   2
   1  -6   8 882.165 115.573   7
  -1  -6  -8 822.246 101.096   8
  -1   6   8 913.852 100.109   6
  -1   6   8 894.711 68.3475   2
   1  -6   8 980.986 107.139   1
  -1   6   8 699.500 33.0298   4
   1   6  -8 757.041 100.872   2
   1  -6   7 255.030 66.8054   7
   1  -6   7 247.116 60.1982   1
  -1  -6  -7 277.632 58.9991   8
  -1   6   7 245.527 37.2808   2
  -1   6   7 302.053 61.3638   6
   1   6  -7 169.641 52.6267   2
  -1   6   7 244.614 27.5295   4
  -1   6   6 2927.40 171.558   6
   1  -6   6 2903.02 168.118   1
   1   6  -6 3229.38 186.683   2
  -1   6   6 2740.77 117.818   2
   1  -6   6 2989.94 186.556   7
  -1  -6  -6 3048.72 169.484   8
  -1   6   5 10149.1 227.861   2
  -1  -6  -5 10001.9 298.546   8
   1  -6   5 9633.45 320.736   7
   1  -6   5 9236.12 148.576   3
  -1   6   5 10141.6 311.406   6
   1   6  -5 9925.24 319.382   2
   1   6  -4 529.839 80.0863   2
   1  -6   4 571.488 79.8080   7
  -1   6   4 538.928 77.4114   6
  -1  -6  -4 603.881 75.3157   8
   1  -6   4 529.134 43.1641   3
  -1   6   4 575.649 59.4457   2
   1   6  -3 3961.08 193.239   2
  -1  -6  -3 3841.30 178.324   8
  -1  -6  -3 4335.88 164.921   7
  -1   6   3 3862.17 149.002   2
   1  -6   3 4101.40 193.591   7
   1  -6   3 4001.42 177.805   8
  -1   6   3 4344.14 202.439   6
  -1   6   2 8598.86 276.990   6
   1  -6   2 8425.30 256.206   8
  -1   6   2 8146.80 227.257   2
  -1  -6  -2 8424.11 214.594   7
   1   6  -2 8439.94 273.193   2
  -1  -6  -2 8561.24 257.221   8
   1   6  -1 16174.9 367.635   2
  -1  -6  -1 16578.2 362.513   8
  -1   6   1 16248.5 374.820   6
   1  -6   1 16534.6 353.463   8
  -1   6   1 16791.0 334.965   2
  -1   6   0 21388.1 395.585   2
   1  -6   0 20524.2 396.720   8
   1   6   0 20986.9 414.964   2
  -1  -6   0 21306.2 414.183   8
  -1  -6   1 16989.3 376.811   8
   1   6   1 16188.1 362.628   2
   1  -6  -1 16749.5 366.613   8
   1  -6  -1 16470.4 327.491   2
  -1   6  -1 16789.1 361.442   2
  -1   6  -1 16071.6 360.964   6
   1  -6  -2 8859.28 231.494   2
  -1   6  -2 8121.48 254.233   6
   1  -6  -2 7908.09 262.529   8
  -1  -6   2 8268.00 201.041   7
  -1   6  -2 8447.66 270.151   2
   1   6   2 8546.65 262.520   2
  -1   6  -3 3988.72 194.696   2
  -1   6  -3 4203.12 180.456   6
  -1  -6   3 4116.85 151.123   7
  -1  -6   3 4168.75 200.382   1
   1  -6  -3 4242.00 155.298   2
   1  -6  -3 4034.84 192.634   8
   1   6   3 3825.46 179.531   2
  -1  -6   3 4019.50 136.842   3
  -1   6  -4 521.881 80.9969   2
   1  -6  -4 550.551 56.1770   2
  -1  -6   4 574.334 62.4375   7
  -1  -6   4 551.777 50.3524   3
   1  -6  -4 493.435 78.6110   8
  -1   6  -4 532.029 68.2463   6
   1   6   4 547.390 71.7888   2
  -1  -6   4 482.608 77.0657   1
  -1  -6   5 10222.4 332.900   1
  -1  -6   5 10017.1 269.923   7
  -1  -6   5 9557.16 185.218   3
   1  -6  -5 10082.4 226.118   2
   1   6   5 9869.85 293.979   2
  -1   6  -5 10010.8 263.828   6
   1  -6  -5 10453.7 330.668   8
  -1   6  -5 10565.1 339.933   2
  -1   6  -6 2857.24 138.572   6
   1  -6  -6 2877.27 120.833   2
   1  -6  -6 2912.05 183.684   8
   1   6   6 2856.91 163.917   2
  -1  -6   6 3002.37 162.290   7
  -1  -6   6 2915.01 186.237   1
  -1  -6   6 2703.61 91.2431   3
   1   6   7 336.981 63.6135   2
  -1  -6   7 276.355 55.8360   7
  -1   6  -7 224.811 66.6157   5
  -1   6  -7 241.721 46.1161   6
   1   6   7 291.632 44.7347   4
  -1  -6   7 207.038 65.5515   1
   1  -6  -7 296.360 67.2490   8
   1  -6  -8 988.199 120.430   8
   1   6   8 882.355 110.534   7
  -1  -6   8 1047.17 112.224   7
  -1   6  -8 1004.59 78.3119   6
  -1   6  -8 999.297 130.377   5
   1   6   8 912.673 74.4472   4
   1   6   8 856.481 96.7919   2
  -1  -6   8 953.103 117.408   1
  -1  -6   9 964.474 111.837   7
  -1   6  -9 867.602 126.811   5
   1  -6  -9 925.227 121.268   8
   1   6   9 899.087 72.0503   4
   1   6   9 1012.74 106.645   2
  -1  -6   9 930.933 125.930   1
   1   6   9 897.572 115.361   7
  -1   6  -9 938.014 72.2470   6
   1   6  10 573.979 105.643   7
  -1   6 -10 720.526 121.176   5
   1  -6 -10 789.462 118.695   8
  -1  -6  10 714.565 104.662   7
   1   6  10 600.264 56.3488   4
  -1   6 -10 659.320 55.4455   6
  -1  -6  10 766.344 121.689   1
   1   6  10 540.308 82.3532   2
  -1  -6  11 346.943 86.4401   7
   1   6  11 155.709 46.2749   2
  -1   6 -11 234.878 28.3066   6
   1   6  11 315.491 38.5374   4
  -1  -6  11 121.060 66.3082   1
   1  -6 -11 214.455 75.4128   8
   1   6  11 249.994 77.4175   7
  -1   6 -11 213.402 79.8969   5
  -1   6 -12 751.346 133.560   5
   1   6  12 958.090 113.741   2
  -1  -6  12 1019.69 152.589   1
  -1  -6  12 960.754 134.969   7
   1  -6 -12 841.375 131.640   8
   1   6  12 898.745 139.395   7
  -1   6 -13 541.965 127.646   5
  -1  -6  13 490.326 108.129   7
   1   6  13 526.081 122.299   7
  -1  -6  13 492.307 109.296   1
   1   6  13 474.831 86.8848   2
   1  -6 -13 701.051 133.130   8
  -1   6 -14 59.6026 65.1436   5
  -1  -6  14 37.2074 65.9962   1
   1  -6 -14 111.182 77.8525   8
   1   6  14 24.6734 39.4179   2
   1   6  14 13.5432 70.5251   7
  -1   6 -14 25.7721 47.4887   4
  -1  -6  14-91.8507 83.4479   7
   1   6  14 39.3140 30.1653   6
  -1   6 -15 971.215 132.614   4
   1   6  15 1000.56 125.082   2
  -1  -6  15 1018.90 157.756   7
  -1   6 -15 1076.76 179.018   5
  -1  -6  15 1054.55 165.402   1
   1   6  15 1191.89 180.160   7
   1  -6 -15 989.441 155.082   8
  -1  -6  16 134.521 86.0472   1
  -1   6 -16 117.637 62.2718   4
  -1  -6  16 132.183 91.5291   7
   1  -6 -16-66.9230 73.7843   8
   1   6  16 112.031 86.1867   7
   1   6  16 125.371 56.9728   2
  -1   6 -16 98.0992 69.0769   5
  -1  -6  17 159.709 100.372   7
   1   6  17 226.133 117.643   7
  -1   6 -17 178.207 68.1943   4
   1  -6 -17 1.69965 54.7819   8
  -1   6 -17 145.433 90.1757   5
  -1  -6  17 50.1103 77.9378   1
  -1   6 -18 88.6093 104.083   5
  -1  -6  18 16.2866 56.6858   1
  -1  -6  18 203.111 105.572   7
   1   6  18 227.095 104.877   7
   1  -6 -18 66.7544 71.2989   8
  -1   6 -19 354.803 143.531   5
  -1  -6  19 300.443 111.572   7
   1  -6 -19 130.453 89.6342   8
  -1  -6  19 225.750 91.4481   1
   1   6  19 205.623 102.937   7
   1  -6 -20 53.3423 73.6834   8
  -1  -6  20 66.0134 78.9834   7
  -1  -6  20 158.659 88.0459   1
  -1   6 -20 20.5512 83.8368   5
   1  -6 -21-5.00875 56.4008   8
  -1  -6  21 24.7472 65.3137   1
  -1  -6  21-37.7675 72.7878   7
  -1   6 -21 7.69823 81.5517   5
  -1  -6  22-179.801 88.6777   1
  -1  -6  22 97.8170 98.5737   7
   1  -6 -22 117.331 88.7562   8
   1  -7  21-229.439 121.617   7
   1   7 -21 213.870 125.620   5
   1  -7  20 7.96777 59.9003   7
   1   7 -20 108.026 89.0624   5
   1  -7  20 193.748 84.9593   1
   1  -7  19 34.5064 52.0739   1
   1   7 -19 68.3341 93.5603   5
   1  -7  19-14.5061 78.3792   7
  -1  -7 -19 82.9023 65.3619   8
   1  -7  18 189.497 78.5641   1
   1  -7  18 175.416 111.253   7
  -1  -7 -18 257.826 87.0247   8
   1   7 -18 157.753 105.188   5
   1  -7  17 461.010 109.771   1
   1  -7  17 464.795 135.582   7
  -1  -7 -17 359.305 98.8006   8
   1   7 -17 360.112 128.164   5
   1  -7  16 102.874 52.8272   1
   1   7 -16 103.810 71.1456   5
   1  -7  16 111.842 91.1368   7
  -1  -7 -16 83.5685 55.3059   8
   1  -7  15 302.231 84.1562   1
   1  -7  15 277.571 104.512   7
  -1  -7 -15 196.567 75.0476   8
  -1   7  15 318.978 70.1286   6
   1   7 -15 317.433 103.173   5
  -1   7  14 126.730 48.2982   6
  -1  -7 -14 119.033 63.2282   8
   1  -7  14 112.868 56.9580   1
   1  -7  14 126.497 92.4100   7
   1   7 -14 165.064 96.7716   5
   1   7 -13 1150.14 175.915   5
  -1   7  13 1359.24 134.067   6
  -1  -7 -13 1204.90 144.269   8
   1  -7  13 1145.59 146.958   1
   1  -7  13 1280.07 173.446   7
  -1   7  12 1602.52 98.5416   2
   1  -7  12 1641.73 192.811   7
  -1  -7 -12 1608.20 163.200   8
   1  -7  12 1470.99 159.766   1
   1   7 -12 1674.95 195.839   5
  -1   7  12 1593.11 147.544   6
   1   7 -11 171.327 72.4429   2
  -1  -7 -11 172.364 67.4781   8
  -1   7  11 152.072 34.1386   2
   1   7 -11 61.8393 78.2690   5
   1  -7  11 218.834 72.8202   1
   1  -7  11 231.708 83.5217   7
  -1   7  11 129.363 51.6708   6
  -1   7  10 2327.39 118.244   2
   1   7 -10 2397.63 194.487   2
   1  -7  10 2145.71 198.682   7
   1  -7  10 2364.60 185.641   1
  -1  -7 -10 2310.54 182.541   8
  -1   7  10 2321.43 171.020   6
  -1  -7  -9 1930.09 161.894   8
  -1   7   9 2177.08 165.309   6
   1   7  -9 2130.32 176.965   2
   1  -7   9 2086.08 168.439   1
   1  -7   9 2070.98 187.447   7
  -1   7   9 2151.18 114.885   2
   1  -7   8 1385.56 134.398   1
   1  -7   8 1500.83 156.070   7
  -1   7   8 1582.18 97.6819   2
  -1  -7  -8 1492.24 137.500   8
   1   7  -8 1494.84 149.213   2
  -1   7   8 1376.71 65.9405   4
  -1   7   8 1523.35 138.401   6
   1  -7   7 224.206 57.0208   1
  -1  -7  -7 156.802 51.6789   8
   1  -7   7 174.806 62.3645   7
  -1   7   7 202.430 58.3992   6
   1   7  -7 234.048 67.5729   2
  -1   7   7 250.800 40.3207   2
  -1  -7  -6 313.110 65.5713   8
  -1   7   6 422.882 54.3113   2
   1  -7   6 402.431 82.1992   7
   1  -7   6 457.665 78.8651   1
   1  -7   6 337.135 22.9347   3
  -1   7   6 372.619 72.9327   6
   1   7  -6 370.407 75.7417   2
   1  -7   5 5689.43 131.292   3
   1  -7   5 5617.45 260.410   7
  -1   7   5 5874.80 257.272   6
   1   7  -5 6061.18 266.271   2
  -1  -7  -5 5876.06 247.327   8
  -1   7   5 6040.77 197.200   2
  -1   7   4 30272.6 568.789   6
   1  -7   4 31209.9 576.915   7
  -1  -7  -4 30860.7 539.911   8
  -1   7   4 30049.4 444.910   2
   1  -7   4 30270.0 533.412   8
   1   7  -4 30565.1 577.836   2
  -1   7   3 689.434 73.6909   2
   1  -7   3 655.464 82.9834   8
  -1  -7  -3 624.497 84.5689   8
   1   7  -3 813.430 99.2209   2
  -1   7   3 577.162 90.6238   6
   1  -7   3 731.349 94.9657   7
  -1  -7  -2 267.896 61.5927   8
   1   7  -2 150.728 58.2589   2
   1  -7   2 225.579 57.7261   8
  -1   7   2 197.391 50.1480   2
  -1  -7  -1 23015.6 467.381   8
   1   7  -1 24118.1 483.269   2
   1  -7   1 23725.9 461.586   8
  -1   7   1 24199.7 437.658   2
   1   7   0 80045.0 869.330   2
  -1  -7   0 79006.3 869.080   8
   1  -7   0 79226.6 848.760   8
  -1   7   0 80099.4 827.336   2
   1   7   1 23232.5 470.087   2
   1  -7  -1 24029.3 471.293   8
  -1  -7   1 24165.4 486.066   8
  -1   7  -1 23473.9 464.786   2
  -1   7  -2 262.250 70.0516   2
   1   7   2 211.116 60.8023   2
   1  -7  -2 185.159 57.5570   8
  -1  -7   2 240.928 43.8361   7
   1   7   3 706.125 87.8676   2
   1  -7  -3 676.031 96.4684   8
  -1   7  -3 680.013 93.3571   2
  -1   7  -3 716.994 85.9053   6
  -1  -7   3 646.743 69.7424   7
  -1   7  -4 30743.8 592.364   2
  -1  -7   4 29714.8 375.948   3
   1  -7  -4 30511.5 574.830   8
  -1   7  -4 29210.7 505.231   6
  -1  -7   4 30032.4 587.673   1
  -1  -7   4 29286.8 456.458   7
   1   7   4 30080.8 532.596   2
  -1   7  -5 6157.67 280.964   2
   1   7   5 6264.99 246.891   2
  -1  -7   5 5590.15 152.980   3
   1  -7  -5 5968.07 194.516   2
  -1  -7   5 5970.84 221.945   7
  -1  -7   5 6233.99 276.582   1
   1  -7  -5 6104.01 271.611   8
  -1   7  -5 5840.52 222.439   6
  -1  -7   6 426.144 83.1660   1
  -1   7  -6 411.914 60.8330   6
   1  -7  -6 331.243 76.3871   8
   1  -7  -6 358.737 50.2295   2
   1   7   6 368.329 66.9281   2
  -1  -7   6 389.496 37.4227   3
  -1  -7   6 413.044 66.4408   7
  -1  -7   7 243.904 72.1687   1
   1   7   7 262.247 58.8590   2
   1  -7  -7 234.978 39.7775   2
  -1  -7   7 202.839 56.8047   7
  -1   7  -7 252.325 54.5730   6
   1  -7  -7 293.846 80.1943   8
  -1  -7   8 1550.98 136.427   7
  -1   7  -8 1451.16 156.861   5
  -1  -7   8 1281.52 143.483   1
  -1   7  -8 1465.37 104.497   6
   1  -7  -8 1741.05 164.327   8
   1   7   8 1518.17 133.573   2
  -1  -7   9 1911.06 180.399   1
  -1   7  -9 2118.07 121.340   6
   1   7   9 2007.93 152.309   2
   1  -7  -9 2121.46 188.188   8
  -1  -7   9 2008.43 164.701   7
   1   7   9 2047.43 114.871   4
  -1   7  -9 2385.68 205.326   5
  -1  -7  10 2301.38 204.217   1
  -1   7 -10 2400.53 214.466   5
  -1   7 -10 2449.55 123.045   6
  -1  -7  10 2578.37 194.693   7
   1   7  10 2480.46 174.232   2
   1   7  10 2285.79 116.409   4
   1  -7 -10 2555.00 211.640   8
  -1   7 -11 150.432 83.0239   5
   1  -7 -11 154.428 70.5561   8
  -1  -7  11 161.878 63.4669   7
  -1   7 -11 194.009 34.4236   6
  -1  -7  11 141.265 68.1709   1
   1   7  11 195.708 63.1068   2
   1  -7 -12 1476.20 177.643   8
  -1  -7  12 1459.77 167.148   7
   1   7  12 1626.77 146.861   2
  -1  -7  12 1352.44 170.256   1
  -1   7 -12 1593.21 191.579   5
  -1  -7  13 1317.55 162.289   7
   1   7  13 1247.40 135.392   2
  -1  -7  13 1244.11 170.556   1
  -1   7 -13 1169.52 177.149   5
   1  -7 -13 1220.66 165.707   8
  -1   7 -14 143.498 98.5122   5
   1   7  14 108.250 46.9928   6
   1   7  14 92.5985 49.2088   2
  -1  -7  14 191.973 87.4759   1
   1  -7 -14 162.545 88.5477   8
  -1  -7  14 95.7908 71.9781   7
  -1  -7  15 307.995 106.481   1
  -1  -7  15 111.287 69.2483   7
  -1   7 -15 296.466 109.790   5
  -1   7 -15 285.036 77.0405   4
   1   7  15 320.683 75.1923   2
   1  -7 -15 331.369 105.565   8
  -1   7 -16 189.033 69.5192   4
  -1   7 -16 86.9540 82.9548   5
   1  -7 -16 229.440 101.283   8
  -1  -7  16 95.4154 80.3228   1
  -1  -7  16 79.9002 73.4002   7
   1   7  16 75.2483 50.5753   2
  -1  -7  17 585.942 138.656   1
  -1   7 -17 537.135 136.461   5
   1  -7 -17 384.413 111.708   8
  -1  -7  17 388.922 116.566   7
  -1   7 -17 545.309 110.351   4
  -1  -7  18 193.818 95.7289   7
   1  -7 -18 78.1633 82.9685   8
  -1   7 -18 316.217 114.306   5
  -1  -7  18 159.520 97.4591   1
  -1  -7  19 117.894 89.5041   7
   1  -7 -19 59.8791 68.2257   8
  -1  -7  19-55.8501 74.3636   1
  -1   7 -19 107.017 105.748   5
   1  -7 -20-48.9655 78.7577   8
  -1  -7  20 109.589 68.5494   1
  -1   7 -20 116.938 112.280   5
  -1  -7  20-107.349 83.9040   7
   1  -7 -21 22.3149 76.0634   8
  -1   7 -21 213.486 111.388   5
  -1  -7  21 60.1425 79.0181   7
  -1  -7  21 4.18362 62.1520   1
   1  -7 -22 157.856 106.419   8
  -1  -7  22-0.39649 59.5236   1
   1   8 -21 126.899 104.565   5
   1  -8  21 40.4779 76.4981   7
   1  -8  20 67.2464 91.6125   7
   1   8 -20-70.2560 74.7802   5
  -1  -8 -19 10.4882 52.1533   8
   1  -8  19-61.1826 62.6532   7
   1  -8  19 14.2674 52.1927   1
   1   8 -19 3.90570 76.5578   5
   1  -8  18 89.4532 97.5815   7
  -1  -8 -18 47.2069 62.0186   8
   1  -8  18 13.4985 50.3660   1
  -1  -8 -17 92.5608 66.6141   8
   1  -8  17 84.1543 61.3212   1
   1  -8  17 153.146 93.5054   7
   1   8 -17 50.8087 77.2744   5
   1  -8  16 88.8065 49.8238   1
   1  -8  16-87.1789 71.3153   7
  -1  -8 -16 124.814 73.7522   8
   1   8 -16-5.85130 74.0689   5
  -1  -8 -15 301.148 88.8247   8
   1   8 -15 180.155 95.6091   5
   1  -8  15 203.363 91.2109   7
  -1   8  15 134.247 50.7556   6
   1  -8  15 339.476 98.4381   1
   1   8 -14 23.2796 68.3412   5
   1  -8  14-57.1832 72.0900   7
  -1   8  14 32.7395 38.6353   6
  -1  -8 -14 31.0877 46.1157   8
   1  -8  14 10.3374 48.4627   1
  -1  -8 -13 1056.61 140.321   8
   1  -8  13 826.370 148.116   7
  -1   8  13 847.577 116.394   6
   1  -8  13 920.202 136.184   1
   1   8 -13 735.477 145.998   5
  -1   8  12 603.425 96.3260   6
  -1   8  12 562.249 63.0707   2
   1  -8  12 750.721 136.958   7
   1   8 -12 372.097 107.110   5
   1  -8  12 626.480 116.969   1
  -1  -8 -12 732.326 120.111   8
  -1   8  11 80.6105 26.9319   2
  -1  -8 -11 96.3342 57.7958   8
   1  -8  11 167.660 64.8071   1
   1  -8  11 105.021 70.3027   7
   1   8 -11 50.7237 47.0491   2
  -1   8  11-29.5963 50.2710   6
   1   8 -11 109.841 74.7168   5
  -1   8  10 334.508 51.3646   2
  -1   8  10 378.683 81.8192   6
   1  -8  10 273.003 86.8153   7
   1  -8  10 274.641 74.2050   1
   1   8 -10 224.089 76.7051   2
  -1  -8 -10 319.228 80.7301   8
  -1   8   9 423.355 37.1230   4
  -1  -8  -9 482.896 92.1826   8
  -1   8   9 482.247 61.1667   2
   1  -8   9 399.539 85.7077   1
   1  -8   9 342.413 89.5962   7
  -1   8   9 512.272 93.4488   6
   1   8  -9 513.584 101.326   2
   1  -8   8 1489.83 146.866   1
  -1   8   8 1613.57 154.339   6
   1   8  -8 1542.28 157.902   2
   1  -8   8 1546.15 161.493   7
  -1  -8  -8 1614.16 149.111   8
  -1   8   8 1471.94 103.788   2
  -1   8   7 1129.55 92.6908   2
  -1   8   7 1240.58 131.445   6
   1   8  -7 1287.19 141.002   2
  -1  -8  -7 1110.12 120.959   8
   1  -8   7 1227.61 137.419   7
   1  -8   7 1160.89 125.471   1
   1  -8   6 1088.20 120.575   1
   1  -8   6 1021.89 123.287   7
   1   8  -6 1069.68 127.763   2
  -1   8   6 1243.65 98.2521   2
   1  -8   6 1015.51 48.7956   3
  -1  -8  -6 1296.98 128.851   8
  -1   8   6 1306.20 137.093   6
   1  -8   5 2183.58 168.464   7
  -1  -8  -5 2187.26 162.294   8
   1  -8   5 1890.54 85.1590   3
  -1   8   5 2102.77 166.481   6
   1   8  -5 1993.01 165.504   2
  -1   8   5 1952.27 124.231   2
   1  -8   4 1464.67 130.998   8
   1  -8   4 1541.90 141.934   7
   1   8  -4 1610.61 147.191   2
  -1  -8  -4 1551.90 133.528   8
  -1   8   4 1476.65 111.154   2
  -1   8   4 1686.38 149.042   6
   1  -8   3 5800.69 252.967   8
   1   8  -3 5420.36 255.940   2
  -1  -8  -3 5482.78 247.984   8
   1  -8   3 5662.65 256.248   7
  -1   8   3 5831.01 221.470   2
  -1  -8  -2 2742.65 175.120   8
  -1   8   2 2863.47 159.797   2
   1   8  -2 2470.80 170.989   2
   1  -8   2 2686.83 170.409   8
  -1   8   1 2769.13 162.831   2
  -1  -8  -1 2589.84 171.663   8
   1   8  -1 2631.26 175.245   2
   1  -8   1 2705.27 171.288   8
  -1  -8   0 6266.45 264.869   8
   1  -8   0 5870.71 249.642   8
  -1   8   0 6469.64 255.377   2
   1   8   0 5858.25 256.154   2
  -1  -8   1 2781.24 179.512   8
  -1   8  -1 2803.83 175.537   2
   1   8   1 2820.57 178.024   2
   1  -8  -1 2679.38 174.251   8
  -1  -8   2 2716.84 140.373   7
   1   8   2 2663.73 171.151   2
  -1   8  -2 2638.51 175.771   2
   1  -8  -2 2715.88 177.582   8
  -1  -8   3 5636.59 202.850   7
   1  -8  -3 5483.98 259.258   8
  -1   8  -3 5662.67 264.412   2
   1   8   3 5946.69 251.650   2
   1   8   4 1524.41 132.455   2
  -1  -8   4 1500.90 92.3526   3
  -1   8  -4 1425.07 123.443   6
   1  -8  -4 1391.00 138.003   8
  -1  -8   4 1398.58 108.074   7
  -1  -8   4 1560.91 146.623   1
  -1   8  -4 1461.02 143.675   2
  -1  -8   5 2001.17 98.6719   3
   1  -8  -5 2078.13 171.249   8
  -1   8  -5 2089.86 174.597   2
  -1  -8   5 1919.69 132.193   7
  -1   8  -5 2085.32 144.488   6
  -1  -8   5 1842.39 164.931   1
   1   8   5 1991.41 150.688   2
   1   8   6 1139.26 117.151   2
  -1  -8   6 1159.84 68.7166   3
  -1   8  -6 1098.33 133.782   2
  -1   8  -6 1131.55 107.509   6
   1  -8  -6 1223.49 139.208   8
  -1  -8   6 1276.86 115.712   7
  -1  -8   6 1219.59 142.487   1
   1  -8  -7 1298.39 148.801   8
  -1  -8   7 1179.07 139.893   1
  -1  -8   7 1110.00 55.8992   3
  -1  -8   7 1166.89 114.716   7
  -1   8  -7 1230.96 109.502   6
   1   8   7 1110.64 119.625   2
   1  -8  -8 1690.60 170.146   8
  -1   8  -8 1608.57 120.129   6
  -1  -8   8 1631.44 142.780   7
   1   8   8 1585.97 140.604   2
  -1  -8   8 1351.21 152.164   1
  -1   8  -8 1851.54 182.788   5
   1  -8  -9 494.452 103.623   8
  -1   8  -9 493.081 113.157   5
  -1  -8   9 432.149 98.4156   1
  -1   8  -9 464.828 66.0091   6
   1   8   9 469.589 82.6810   2
  -1  -8   9 491.323 87.5981   7
  -1  -8  10 292.423 88.8980   1
  -1  -8  10 404.770 84.6603   7
   1  -8 -10 431.974 102.680   8
  -1   8 -10 384.063 106.620   5
   1   8  10 296.625 69.1308   2
  -1   8 -10 446.330 62.0890   6
  -1  -8  11 129.479 77.1265   1
   1  -8 -11 135.318 74.0695   8
  -1  -8  11 98.7722 60.0914   7
  -1   8 -11 167.390 84.6944   5
  -1   8 -11 95.0169 32.4408   6
   1   8  11 76.5614 51.3858   2
  -1   8 -12 378.594 111.132   5
   1  -8 -12 457.646 111.622   8
   1   8  12 528.717 91.5776   2
  -1  -8  12 568.987 111.455   7
  -1  -8  12 519.492 121.558   1
  -1   8 -13 896.159 158.050   5
   1   8  13 848.394 116.557   2
  -1  -8  13 903.979 141.299   7
   1  -8 -13 833.218 144.844   8
  -1  -8  13 831.149 146.496   1
  -1  -8  14 133.816 84.3243   7
   1   8  14 60.4268 46.8186   2
   1   8  14 7.27966 32.6753   6
   1  -8 -14 88.3620 67.1747   8
  -1  -8  14 12.2621 60.2692   1
  -1   8 -14 107.016 85.9484   5
   1   8  15 298.125 75.1765   2
  -1   8 -15 158.371 71.0407   4
  -1  -8  15 161.578 79.7433   1
  -1   8 -15 57.5635 76.8124   5
  -1  -8  15 63.6656 69.6134   7
   1  -8 -15 222.230 84.9442   8
  -1  -8  16 108.194 65.7833   7
  -1   8 -16 132.946 96.1233   5
  -1   8 -16 23.4490 52.6096   4
  -1  -8  16 67.3438 71.9775   1
   1  -8 -16 100.450 62.1049   8
  -1  -8  17 1.57531 56.6723   1
  -1  -8  17 82.2992 79.0570   7
  -1   8 -17-1.16111 45.8897   4
   1  -8 -17 142.398 85.4452   8
  -1  -8  18 15.7046 58.1113   1
   1  -8 -18 97.9860 88.2129   8
  -1  -8  18-71.4857 76.9136   7
  -1   8 -18 64.2315 95.2584   5
  -1  -8  19 172.511 90.8799   1
  -1   8 -19-21.3832 58.7502   5
   1  -8 -19-0.33871 65.5073   8
  -1  -8  19-6.60278 56.9398   7
  -1  -8  20-134.277 80.7122   7
  -1   8 -20 113.911 90.7847   5
   1  -8 -20 99.2929 86.4229   8
  -1  -8  20 123.282 78.8721   1
   1  -8 -21 159.122 95.8399   8
  -1  -8  21 153.162 94.3946   7
  -1  -8  21 207.269 94.0605   1
   1   9 -20-32.0983 81.4036   5
   1  -9  20 40.0355 84.1825   7
   1  -9  19 103.028 76.3698   1
   1   9 -19 73.4406 92.1589   5
   1  -9  19 37.8414 76.1958   7
  -1  -9 -19 142.080 83.4302   8
   1  -9  18 17.6702 48.6065   1
   1  -9  18 99.8116 96.1834   7
   1   9 -18-9.22039 78.0286   5
  -1  -9 -18 171.831 78.1270   8
   1  -9  17-34.9166 72.7521   7
   1   9 -17-27.1584 68.5406   5
   1  -9  17 38.5305 47.6346   1
  -1  -9 -17 35.0209 56.8835   8
   1  -9  16-0.64337 78.0058   7
   1  -9  16 53.7383 54.6868   1
   1   9 -16 4.43946 73.1007   5
  -1  -9 -16 12.6594 53.5145   8
   1   9 -15 43.8844 76.1969   5
   1  -9  15 191.514 78.7620   1
  -1   9  15 164.614 60.6771   6
  -1  -9 -15 241.116 83.8195   8
   1  -9  15 203.984 95.4864   7
   1  -9  14 543.943 136.752   7
  -1  -9 -14 313.782 98.5327   8
   1  -9  14 264.946 83.4939   1
   1   9 -14 262.683 102.518   5
  -1   9  14 427.446 89.5993   6
   1   9 -13 665.829 149.279   5
  -1  -9 -13 684.334 123.771   8
   1  -9  13 708.243 120.054   1
  -1   9  13 784.694 121.394   6
   1  -9  13 972.834 165.936   7
  -1  -9 -12 206.553 71.5786   8
   1  -9  12 348.883 110.059   7
   1  -9  12 309.436 86.6874   1
  -1   9  12 350.212 80.2396   6
   1   9 -12 192.564 87.4548   5
   1  -9  11 708.733 131.126   7
  -1   9  11 683.435 110.271   6
   1   9 -11 782.281 134.557   2
  -1  -9 -11 866.217 123.962   8
   1  -9  11 686.584 115.935   1
  -1   9  11 816.824 82.8022   2
  -1  -9 -10 691.910 116.788   8
  -1   9  10 687.464 79.5740   2
   1  -9  10 476.957 98.6894   1
   1   9 -10 511.047 105.331   2
  -1   9  10 495.661 35.8048   4
   1  -9  10 575.414 121.360   7
  -1   9  10 640.857 109.215   6
  -1   9   9 6227.31 169.242   4
   1  -9   9 7152.05 338.178   1
   1   9  -9 6705.97 343.630   2
   1  -9   9 6978.07 358.743   7
  -1   9   9 6925.65 325.038   6
  -1   9   9 6827.88 239.102   2
  -1  -9  -9 7096.88 332.585   8
   1  -9   8 2340.01 194.204   1
   1  -9   8 2256.73 199.447   7
  -1  -9  -8 2417.57 191.360   8
   1   9  -8 2427.46 206.446   2
  -1   9   8 2223.86 188.440   6
  -1   9   8 2342.74 144.271   2
  -1  -9  -7 1533.07 154.669   8
   1  -9   7 1297.90 146.474   1
   1  -9   7 1460.46 157.745   7
  -1   9   7 1499.14 116.883   2
  -1   9   7 1521.68 157.295   6
   1   9  -7 1585.95 164.760   2
   1   9  -6 1765.53 170.230   2
  -1   9   6 1956.69 134.213   2
   1  -9   6 1867.75 167.194   7
   1  -9   6 1718.38 74.0592   3
  -1   9   6 2084.62 182.050   6
  -1  -9  -6 1697.07 161.233   8
   1  -9   5 9691.83 363.156   7
  -1  -9  -5 10061.5 360.109   8
   1   9  -5 9468.33 375.674   2
  -1   9   5 9448.31 293.229   2
  -1   9   5 9199.10 363.858   6
   1  -9   4 7041.95 305.009   7
  -1   9   4 6587.71 250.589   2
   1  -9   4 6438.40 283.530   8
  -1  -9  -4 6200.32 285.032   8
   1   9  -4 6232.34 299.922   2
  -1   9   3 506.035 77.4807   2
   1  -9   3 373.182 81.0435   8
   1   9  -3 450.598 90.9454   2
  -1  -9  -3 461.523 85.7404   8
   1  -9   3 320.441 71.0521   7
   1  -9   2 2342.10 172.849   8
  -1  -9  -2 2599.59 183.308   8
  -1   9   2 2196.31 154.597   2
   1   9  -2 2606.05 189.556   2
   1  -9   1 749.938 101.919   8
  -1  -9  -1 748.316 105.856   8
  -1   9   1 836.848 102.370   2
   1   9  -1 942.006 118.023   2
  -1  -9   0 8559.54 328.606   8
   1  -9   0 8459.31 322.199   8
   1   9   0 8891.01 332.651   2
  -1   9   0 8598.25 312.136   2
  -1  -9   1 908.447 116.616   8
   1  -9  -1 753.420 106.803   8
  -1   9  -1 949.283 114.371   2
   1   9   1 749.028 103.348   2
  -1  -9   2 2469.26 184.547   8
  -1  -9   2 2371.19 140.508   7
  -1   9  -2 2454.33 179.259   2
   1   9   2 2442.69 173.049   2
   1  -9  -2 2373.36 180.340   8
  -1  -9   3 370.459 58.8356   7
  -1   9  -3 524.612 95.7392   2
   1  -9  -3 396.907 87.4050   8
   1   9   3 447.677 85.9562   2
  -1   9  -4 6177.43 266.992   6
  -1  -9   4 6751.44 245.349   7
  -1  -9   4 7112.20 318.897   1
   1  -9  -4 6454.74 301.209   8
  -1  -9   4 6298.32 199.853   3
  -1   9  -4 6584.63 311.886   2
   1   9   4 6404.28 278.131   2
   1   9   5 9523.96 338.931   2
  -1  -9   5 9656.18 382.259   1
   1  -9  -5 9543.40 371.704   8
  -1  -9   5 9658.87 231.079   3
  -1   9  -5 9571.86 383.580   2
  -1   9  -5 9363.92 324.808   6
  -1  -9   5 9758.88 309.134   7
   1   9   6 2044.73 161.913   2
  -1  -9   6 1829.76 144.339   7
  -1  -9   6 1855.35 93.1942   3
   1  -9  -6 2071.37 187.074   8
  -1   9  -6 2110.00 155.022   6
  -1  -9   6 1981.73 182.804   1
  -1   9  -6 1858.59 179.830   2
   1   9   7 1272.54 132.690   2
   1  -9  -7 1518.98 166.383   8
  -1  -9   7 1349.15 129.576   7
  -1  -9   7 1256.20 65.2404   3
  -1   9  -7 1373.54 163.367   2
  -1   9  -7 1378.24 123.953   6
  -1  -9   7 1386.69 162.091   1
  -1  -9   8 2242.85 203.231   1
   1   9   8 2378.32 178.180   2
  -1   9  -8 2273.99 155.606   6
  -1  -9   8 2379.41 179.399   7
   1  -9  -8 2432.62 211.663   8
  -1   9  -9 6677.95 256.615   6
  -1  -9   9 6869.57 358.425   1
  -1   9  -9 7054.71 371.184   5
   1  -9  -9 6932.66 353.709   8
   1   9   9 6879.97 299.949   2
  -1  -9   9 6585.57 312.821   7
  -1  -9  10 490.520 112.582   1
  -1   9 -10 624.738 126.647   5
   1  -9 -10 523.366 116.767   8
  -1  -9  10 595.175 104.378   7
  -1   9 -10 645.017 79.9466   6
   1   9  10 678.849 101.293   2
  -1  -9  11 987.749 154.312   1
  -1  -9  11 887.604 132.471   7
   1  -9 -11 853.992 145.526   8
  -1   9 -11 1021.14 164.976   5
  -1   9 -11 708.533 79.9192   6
   1   9  11 707.743 102.383   2
  -1  -9  12 320.909 105.008   1
   1   9  12 314.153 75.5002   2
   1  -9 -12 174.719 85.1054   8
  -1  -9  12 380.118 97.7357   7
  -1   9 -12 338.447 104.125   5
  -1  -9  13 727.532 149.869   1
  -1  -9  13 867.805 138.322   7
   1  -9 -13 865.541 146.695   8
  -1   9 -13 770.951 151.900   5
   1   9  13 749.356 110.245   2
  -1  -9  14 214.165 82.2725   7
  -1  -9  14 424.259 116.736   1
   1   9  14 462.162 91.2959   6
   1   9  14 348.901 81.7531   2
  -1   9 -14 464.350 133.812   5
   1  -9 -14 269.730 91.8093   8
   1   9  15 182.532 62.7953   2
   1  -9 -15 69.7553 62.3755   8
  -1   9 -15 131.565 87.9088   5
  -1  -9  15 111.598 77.2881   1
  -1  -9  15 151.231 74.7015   7
  -1  -9  16-21.3447 73.7062   1
  -1   9 -16 22.0456 49.1187   4
  -1  -9  16 55.9773 65.1110   7
   1  -9 -16-55.5535 68.6603   8
  -1   9 -16-181.810 100.618   5
  -1  -9  17-9.26398 56.8645   7
  -1  -9  17-87.9587 74.4933   1
   1  -9 -17-94.0683 72.4652   8
  -1   9 -17-12.8836 74.6009   5
  -1   9 -17 11.8154 52.3198   4
  -1  -9  18 135.277 79.0028   1
  -1   9 -18 306.396 134.754   5
   1  -9 -18 62.5220 82.3236   8
  -1   9 -18 193.657 79.8178   4
  -1  -9  18 104.533 67.7546   7
  -1  -9  19 23.4082 67.7038   1
  -1   9 -19-132.822 91.6733   5
  -1  -9  19-24.0376 61.3290   7
   1  -9 -19 59.2574 57.0149   8
  -1   9 -20-48.6320 82.3172   5
  -1  -9  20 38.7536 60.4750   7
   1  -9 -20-98.7925 81.6129   8
  -1  -9  20 130.483 78.9082   1
  -1  -9  21-10.3995 60.3132   7
  -1  -9  21 81.2986 89.4815   1
   1  -9 -21-0.38607 76.8247   8
   1 -10  20-32.8771 76.7102   7
   1  10 -19 169.954 111.075   5
   1 -10  19 268.130 106.480   1
   1 -10  19-82.3137 82.5300   7
  -1 -10 -19 241.827 100.167   8
   1 -10  18-134.813 73.9671   1
  -1 -10 -18 91.0117 69.8802   8
   1  10 -18 26.9266 81.9302   5
   1 -10  18-19.5272 60.3592   7
   1 -10  17-22.9039 61.8226   1
   1  10 -17 108.725 99.6847   5
  -1 -10 -17 43.3615 57.7232   8
   1 -10  17 149.176 89.2553   7
   1 -10  16 83.8784 92.6726   7
   1 -10  16 27.5791 48.0137   1
   1  10 -16-97.5712 93.7629   5
  -1 -10 -16-24.2104 47.0233   8
   1 -10  15-33.1520 70.0651   7
   1  10 -15-30.3573 83.0532   5
   1 -10  15-26.9998 61.1101   1
  -1 -10 -15 63.4237 65.4704   8
  -1  10  15-22.1038 49.1905   6
  -1 -10 -14 40.0494 61.5864   8
   1 -10  14 47.8238 44.9581   1
   1  10 -14 83.2492 74.7953   5
  -1  10  14-21.2027 48.7957   6
   1 -10  14-24.0993 65.2088   7
  -1 -10 -13 101.720 69.3444   8
   1  10 -13-10.4626 80.7547   5
   1 -10  13-22.5310 56.6797   7
  -1  10  13 46.7826 57.6725   6
   1 -10  13 66.6846 52.1272   1
  -1  10  12 120.360 63.6017   6
   1 -10  12 132.637 64.1466   1
   1  10 -12 194.159 88.3155   5
   1 -10  12 139.928 81.1796   7
  -1 -10 -12 175.054 76.1060   8
   1  10 -12 197.447 81.2631   2
  -1  10  11 394.065 62.8453   2
  -1  10  11 446.422 100.495   6
   1  10 -11 534.445 115.238   2
   1 -10  11 526.004 119.038   7
  -1 -10 -11 589.490 113.671   8
   1 -10  11 453.422 109.104   1
  -1  10  10 104.239 67.3394   6
  -1 -10 -10 4.11535 55.4657   8
  -1  10  10 118.782 42.1429   2
   1  10 -10 129.151 74.7664   2
   1 -10  10 64.5622 57.4750   7
   1 -10  10 16.7385 66.2349   1
  -1 -10  -9 253.306 78.9658   8
  -1  10   9 189.403 49.8395   2
  -1  10   9 249.222 80.9508   6
   1 -10   9 206.020 80.8730   7
   1 -10   9 242.809 87.2698   1
   1  10  -9 172.869 80.1833   2
   1 -10   8 895.251 134.039   7
  -1  10   8 1141.18 145.586   6
   1 -10   8 665.162 113.979   1
  -1  10   8 940.509 101.064   2
  -1 -10  -8 1007.53 135.807   8
   1  10  -8 871.703 136.040   2
  -1  10   7 4876.17 221.509   2
  -1 -10  -7 4655.20 272.299   8
   1 -10   7 4682.18 281.714   7
   1 -10   7 4962.12 282.374   1
  -1  10   7 4788.68 283.797   6
   1  10  -7 4437.48 284.993   2
  -1  10   6 167.598 50.0526   2
   1 -10   6 145.886 26.3774   3
   1  10  -6 91.8759 71.4904   2
  -1 -10  -6 156.765 67.2202   8
  -1  10   6 242.754 89.1980   6
   1 -10   6 157.451 72.2530   7
   1 -10   5 62.3675 53.2092   7
  -1  10   5 65.5795 64.9802   6
  -1  10   5 162.067 53.2847   2
   1  10  -5 151.460 74.6955   2
  -1 -10  -5 65.5731 54.0307   8
  -1 -10  -4 3911.56 238.246   8
   1 -10   4 3646.28 229.542   8
  -1  10   4 3865.55 206.325   2
   1 -10   4 3874.73 240.863   7
   1  10  -4 3468.07 238.298   2
   1 -10   3 7547.18 328.034   8
   1 -10   3 7684.49 327.623   7
  -1 -10  -3 7680.19 333.147   8
  -1  10   3 7740.12 294.984   2
   1  10  -3 7954.68 346.590   2
  -1 -10  -2 945.035 124.607   8
   1  10  -2 928.649 122.182   2
   1 -10   2 1172.27 134.733   8
  -1  10   2 1171.94 123.817   2
  -1 -10  -1 1016.22 128.386   8
   1 -10   1 834.216 114.538   8
   1  10  -1 960.754 122.833   2
  -1  10   1 995.873 115.004   2
   1 -10   0 58.4887 48.4852   8
  -1  10   0 100.918 53.6580   2
  -1 -10   0 61.5766 52.5927   8
   1  10   0 111.086 58.1646   2
   1  10   1 950.459 118.363   2
   1 -10  -1 948.422 123.657   8
  -1  10  -1 1038.72 124.021   2
  -1 -10   1 944.108 123.187   8
   1  10   2 1100.77 127.535   2
  -1  10  -2 1009.90 129.289   2
   1 -10  -2 1027.17 127.858   8
  -1 -10   2 1096.49 103.725   7
  -1 -10   2 1171.69 140.674   8
   1 -10  -3 7940.62 340.590   8
  -1 -10   3 7886.17 275.995   7
  -1  10  -3 7599.14 336.627   2
   1  10   3 7740.54 326.074   2
  -1  10  -4 3906.73 229.553   6
   1 -10  -4 3691.22 239.531   8
   1  10   4 3923.78 231.138   2
  -1 -10   4 3753.74 196.826   7
  -1  10  -4 3712.82 244.164   2
  -1 -10   4 3586.06 162.292   3
   1  10   5 113.719 57.8480   2
   1 -10  -5 210.108 91.5362   8
  -1 -10   5 81.2275 60.3780   1
  -1 -10   5 76.1732 40.6662   7
  -1 -10   5 132.905 35.7041   3
  -1  10  -5 141.980 79.2803   2
  -1  10  -5 134.670 59.6018   6
  -1  10  -6 155.519 61.5518   6
  -1  10  -6 100.582 65.4155   2
   1  10   6 172.293 65.8600   2
  -1 -10   6 147.817 48.6856   7
  -1 -10   6 195.059 37.1294   3
   1 -10  -6 220.834 81.1457   8
  -1 -10   6 52.3819 65.5262   1
  -1 -10   7 4830.96 247.006   7
  -1 -10   7 4370.73 130.826   3
  -1  10  -7 4568.33 236.228   6
   1 -10  -7 5093.68 299.050   8
  -1 -10   7 4839.43 300.712   1
  -1  10  -7 4654.89 295.049   2
   1  10   7 4511.43 251.763   2
  -1  10  -8 861.107 106.785   6
   1 -10  -8 861.442 140.901   8
  -1 -10   8 691.075 127.936   1
  -1 -10   8 899.997 118.005   7
   1  10   8 946.789 121.566   2
  -1  10  -9 216.321 87.3916   5
   1 -10  -9 250.397 86.1590   8
  -1  10  -9 200.027 57.6756   6
  -1 -10   9 188.122 80.1907   1
  -1 -10   9 218.346 72.3124   7
   1  10   9 235.965 68.4649   2
  -1 -10  10 148.898 71.3677   1
   1  10  10 66.2709 56.5334   2
  -1  10 -10 113.984 91.8888   5
   1 -10 -10 238.715 90.7660   8
  -1  10 -10 28.7321 30.7226   6
  -1 -10  10 1.66200 42.2501   7
  -1 -10  11 569.338 107.791   7
  -1 -10  11 316.580 103.729   1
   1  10  11 582.466 98.1917   2
   1 -10 -11 680.218 135.293   8
  -1  10 -11 487.693 74.6247   6
  -1  10 -11 478.273 123.372   5
  -1 -10  12 176.141 66.5591   7
  -1  10 -12 123.226 88.2909   5
  -1 -10  12 206.503 84.8562   1
   1  10  12 189.814 66.2046   2
   1 -10 -12 188.794 95.4119   8
   1 -10 -13 50.2838 73.4569   8
  -1 -10  13-16.5421 48.5564   7
   1  10  13 50.8485 45.2492   2
  -1 -10  13 52.0330 67.4131   1
   1  10  14 91.4249 56.1499   6
  -1  10 -14 27.1107 56.1133   5
   1 -10 -14 28.1310 74.7663   8
   1  10  14 159.038 57.3588   2
  -1 -10  14 26.7303 55.1248   7
  -1 -10  14 129.207 85.5517   1
  -1 -10  15-37.5691 69.5942   7
  -1 -10  15 89.1153 86.4472   1
  -1  10 -15-159.456 101.903   5
   1 -10 -15 177.916 89.0330   8
   1 -10 -16-26.4592 71.6026   8
  -1 -10  16-34.2567 60.0397   7
  -1  10 -16 48.0520 58.1074   4
  -1 -10  16 52.5029 68.8278   1
  -1  10 -16-55.9906 110.944   5
  -1  10 -17 7.67381 83.5055   5
  -1 -10  17 58.2606 58.3820   7
  -1 -10  17-19.8364 56.3923   1
  -1  10 -17 79.2736 73.5999   4
   1 -10 -17 93.6360 75.4351   8
  -1  10 -18 52.9598 89.0319   5
  -1  10 -18 85.3897 73.8593   4
   1 -10 -18 76.8464 71.0375   8
  -1 -10  18-102.746 72.4962   7
  -1  10 -19-137.439 101.970   5
  -1 -10  19 145.669 107.309   1
   1 -10 -19-105.878 83.4476   8
  -1 -10  19-1.43933 76.8038   7
  -1 -10  20 175.463 115.113   1
   1 -10 -20 78.2251 99.8718   8
  -1 -10  20 97.6204 79.5446   7
  -1 -10  21 204.898 109.462   7
   1  11 -19-91.4105 84.6352   5
   1 -11  19 11.8681 41.1110   1
  -1 -11 -19 145.986 84.0240   8
   1 -11  19-193.694 99.3236   7
  -1 -11 -18 94.1953 69.8428   8
   1  11 -18 159.547 106.804   5
   1 -11  18 39.6627 51.3217   1
   1 -11  18 84.1639 91.5333   7
  -1 -11 -17 50.9908 58.7025   8
   1  11 -17-49.1038 89.2578   5
   1 -11  17 75.6860 85.7148   7
   1 -11  17 55.4756 52.3639   1
   1  11 -16 168.329 119.310   5
   1 -11  16-8.64358 85.6699   7
  -1 -11 -16-20.3829 53.4364   8
   1 -11  16 58.1456 66.1088   1
   1 -11  15 21.1914 43.4423   1
  -1 -11 -15 39.1498 66.4809   8
   1  11 -15 6.75678 85.0200   5
   1 -11  15 3.26016 74.4795   7
  -1  11  15 2.24578 46.3583   6
   1  11 -14 160.848 108.789   5
  -1 -11 -14 78.5465 55.2629   8
  -1  11  14 6.89039 47.0685   6
   1 -11  14 23.4389 47.0298   1
   1 -11  14 23.2642 60.4652   7
   1 -11  13 469.607 110.123   1
   1  11 -13 674.002 149.061   5
  -1 -11 -13 518.856 117.255   8
  -1  11  13 612.577 118.966   6
   1 -11  13 419.808 114.055   7
   1 -11  12 401.920 111.310   7
  -1 -11 -12 326.180 96.8395   8
   1  11 -12 274.114 96.9766   2
  -1  11  12 305.383 87.3582   6
   1 -11  12 173.363 77.6935   1
   1 -11  11 75.9521 67.5050   1
   1 -11  11 62.4854 72.9479   7
  -1 -11 -11 4.69315 51.2016   8
  -1  11  11-22.2706 59.8036   6
   1  11 -11 44.3796 64.3472   2
   1 -11  10 804.487 135.375   1
  -1  11  10 909.808 140.723   6
  -1 -11 -10 1053.31 153.457   8
   1 -11  10 899.689 151.195   7
   1  11 -10 802.268 142.077   2
  -1  11  10 977.447 103.466   2
   1 -11   9 1964.57 201.018   1
  -1 -11  -9 2121.06 206.125   8
   1 -11   9 2137.41 210.434   7
   1  11  -9 2033.02 212.436   2
  -1  11   9 2535.13 224.895   6
  -1  11   9 1812.46 143.118   2
  -1  11   8 531.831 112.096   6
  -1  11   8 399.027 74.6359   2
   1  11  -8 475.324 116.371   2
  -1 -11  -8 318.810 87.7073   8
   1 -11   8 427.052 106.106   7
   1 -11   8 409.168 101.480   1
  -1  11   7 487.767 110.730   6
   1 -11   7 351.711 87.9132   1
  -1 -11  -7 316.116 82.0940   8
   1  11  -7 380.576 100.685   2
  -1  11   7 433.775 78.0798   2
   1 -11   7 521.325 105.190   7
  -1  11   6 519.273 83.1455   2
   1 -11   6 443.327 99.1331   7
   1  11  -6 472.457 111.326   2
  -1 -11  -6 434.705 96.9240   8
  -1  11   6 662.972 120.626   6
   1 -11   5 2893.66 218.256   7
   1  11  -5 2854.80 232.105   2
  -1  11   5 3041.68 193.700   2
  -1 -11  -5 2793.86 217.173   8
  -1  11   5 2878.28 230.666   6
  -1  11   4 266.152 67.2681   2
   1  11  -4 173.185 76.2200   2
  -1 -11  -4 285.047 80.7721   8
   1 -11   4 308.595 80.1707   8
   1 -11   4 220.985 80.0835   7
  -1  11   4 267.416 86.7590   6
  -1 -11  -3 1044.76 135.090   8
   1  11  -3 969.268 135.732   2
   1 -11   3 812.480 119.079   7
  -1  11   3 774.046 103.428   2
   1 -11   3 815.501 118.906   8
   1 -11   2 269.041 79.7774   8
  -1 -11  -2 335.208 83.6161   8
   1  11  -2 306.883 82.5774   2
  -1  11   2 276.110 75.1274   2
   1 -11   1 1557.63 163.492   8
  -1 -11  -1 1452.91 161.009   8
  -1  11   1 1462.55 144.330   2
   1  11  -1 1533.43 160.197   2
  -1  11   0 915.965 123.730   2
  -1 -11   0 957.784 134.599   8
   1  11   0 933.938 128.091   2
   1 -11   0 796.001 118.466   8
   1  11   1 1310.54 145.676   2
   1 -11  -1 1641.95 169.498   8
  -1 -11   1 1598.30 166.154   8
  -1  11  -1 1544.51 156.443   2
   1 -11  -2 232.560 73.5376   8
  -1 -11   2 470.206 105.035   8
   1  11   2 236.628 69.9914   2
  -1 -11   2 229.066 55.5353   7
  -1  11  -2 255.760 79.8687   2
   1  11   3 905.824 126.387   2
  -1 -11   3 973.572 105.586   7
   1 -11  -3 869.712 123.200   8
  -1  11  -3 1075.47 138.416   2
  -1  11  -4 264.479 75.9778   6
   1  11   4 291.335 81.1050   2
  -1 -11   4 277.960 58.8354   7
  -1  11  -4 424.763 106.999   2
  -1 -11   4 208.034 46.1872   3
   1 -11  -4 230.398 88.9306   8
   1 -11  -5 2812.82 223.966   8
  -1 -11   5 2901.27 184.995   7
  -1 -11   5 2860.50 144.557   3
  -1 -11   5 2707.85 227.232   1
   1  11   5 2603.80 200.488   2
  -1  11  -5 2809.05 228.306   2
  -1  11  -5 2702.16 198.484   6
   1  11   6 372.953 84.5950   2
  -1  11  -6 437.391 101.010   2
   1 -11  -6 551.043 114.830   8
  -1  11  -6 547.837 97.3290   6
  -1 -11   6 511.183 57.8329   3
  -1 -11   6 572.264 90.4581   7
  -1 -11   6 389.827 101.511   1
  -1  11  -7 505.781 114.521   2
  -1 -11   7 465.949 86.5545   7
  -1 -11   7 375.087 105.200   1
   1  11   7 488.563 96.4240   2
   1 -11  -7 500.341 110.867   8
  -1 -11   7 453.475 46.8269   3
  -1  11  -7 399.805 79.8549   6
   1 -11  -8 608.351 126.674   8
   1  11   8 537.454 98.1516   2
  -1  11  -8 406.969 85.3728   6
  -1 -11   8 427.364 104.520   1
  -1 -11   8 514.495 93.3516   7
  -1 -11   9 2192.91 189.860   7
  -1 -11   9 2019.12 215.498   1
   1 -11  -9 2258.47 221.599   8
  -1  11  -9 2060.93 166.424   6
   1  11   9 2185.48 185.972   2
   1 -11 -10 1096.69 163.097   8
  -1 -11  10 1122.54 143.220   7
  -1  11 -10 990.690 113.433   6
  -1  11 -10 1053.52 165.874   5
  -1 -11  10 1083.85 167.318   1
   1  11  10 903.209 122.996   2
   1  11  11 133.560 60.7308   2
   1 -11 -11 45.9005 76.4014   8
  -1 -11  11 112.644 58.3953   7
  -1  11 -11-42.9838 76.8258   5
  -1  11 -11 12.0420 34.5423   6
  -1  11 -12 415.576 121.423   5
   1 -11 -12 456.049 128.231   8
  -1 -11  12 572.811 116.448   7
   1  11  12 317.142 78.1990   2
  -1 -11  12 293.917 103.573   1
  -1 -11  13 519.515 114.628   7
  -1  11 -13 391.074 117.523   5
   1  11  13 508.328 100.091   2
  -1 -11  13 573.083 138.532   1
   1 -11 -13 427.078 118.938   8
  -1 -11  14 61.4854 63.4022   7
   1  11  14 31.3569 40.6417   2
   1 -11 -14-72.5258 74.6565   8
   1  11  14-3.50880 42.4398   6
  -1 -11  14 8.00458 53.7081   1
  -1  11 -14-70.4682 94.5257   5
  -1  11 -15 147.695 114.580   5
  -1 -11  15 39.5357 52.7521   7
  -1 -11  15-28.7924 73.6045   1
   1  11  15 48.5224 65.3744   6
   1 -11 -15-11.7575 68.6852   8
  -1 -11  16-17.3419 56.7993   1
   1 -11 -16 123.159 83.4539   8
  -1  11 -16 1.89257 77.2545   5
  -1 -11  16-69.0603 61.6676   7
  -1 -11  17-63.8098 68.8616   7
  -1  11 -17 55.0176 73.6124   4
  -1 -11  17 62.2591 74.5488   1
   1 -11 -17-43.8646 67.3435   8
  -1  11 -18 74.0730 81.0718   5
  -1  11 -18 80.5192 69.7775   4
  -1 -11  18-170.666 90.6271   7
   1 -11 -18 3.23830 57.5788   8
  -1 -11  18 5.27219 77.0671   1
  -1  11 -19 151.703 118.572   5
  -1 -11  19 73.3290 72.8637   1
  -1 -11  19-58.5439 69.9925   7
   1 -11 -19 101.381 67.4916   8
  -1 -11  20 27.0985 48.0891   7
  -1 -11  20 0.41169 96.3484   1
   1 -12  19 10.3060 41.4155   1
   1 -12  19-67.4238 78.5145   7
   1 -12  18 138.911 102.433   7
   1 -12  18 45.3930 50.6135   1
  -1 -12 -18 27.7596 61.2342   8
   1  12 -18 39.1631 101.661   5
   1  12 -17-27.2154 80.3740   5
  -1 -12 -17 101.972 77.8193   8
   1 -12  17 32.0706 81.8032   7
   1 -12  17 136.433 84.4094   1
   1  12 -16 12.3008 90.0460   5
   1 -12  16 177.525 109.608   7
   1 -12  16 155.397 82.2792   1
  -1 -12 -16 88.4474 78.3013   8
  -1  12  15 190.443 82.0485   6
   1 -12  15 34.2112 76.0498   7
  -1 -12 -15 7.20226 57.9861   8
   1 -12  15 203.672 88.7747   1
   1  12 -15 106.274 87.3626   5
   1 -12  14 0.28864 58.7266   1
  -1  12  14-4.63124 59.3095   6
  -1 -12 -14 34.7387 60.8987   8
   1  12 -14-159.147 102.193   5
   1 -12  14-41.1928 90.0053   7
   1 -12  13 229.666 90.9229   1
   1  12 -13 82.1506 65.9215   5
  -1  12  13 65.2238 60.0640   6
   1 -12  13 77.5482 76.4767   7
  -1 -12 -13 87.4127 71.2534   8
   1 -12  12 331.564 104.961   1
   1 -12  12 431.496 124.141   7
  -1 -12 -12 317.565 98.4956   8
  -1  12  12 412.897 107.852   6
   1  12 -12 219.652 89.9614   2
   1 -12  11-5.80571 60.4282   7
   1  12 -11 57.1727 75.8537   2
   1 -12  11 139.940 80.6045   1
  -1 -12 -11 151.623 69.8430   8
  -1  12  11 89.4691 71.1884   6
  -1  12  10 156.683 76.0478   6
   1 -12  10 250.950 97.6679   7
  -1  12  10 237.826 60.2399   2
  -1 -12 -10 117.953 71.2265   8
   1  12 -10 211.552 91.7005   2
   1 -12  10 256.005 83.5359   1
  -1  12   9 264.515 64.6201   2
   1  12  -9 188.705 84.4271   2
   1 -12   9 225.564 94.2650   7
  -1  12   9 196.922 89.5157   6
   1 -12   9 218.353 87.7162   1
  -1 -12  -9 195.475 85.3244   8
   1 -12   8 733.924 129.746   1
  -1  12   8 641.374 95.5679   2
  -1 -12  -8 542.754 116.293   8
   1 -12   8 753.056 139.043   7
  -1  12   8 574.129 120.165   6
   1  12  -8 652.584 132.287   2
   1  12  -7 74.8547 73.4288   2
  -1 -12  -7-14.5759 49.2177   8
   1 -12   7 51.6870 60.9649   1
   1 -12   7 96.4539 62.0824   7
  -1  12   7 44.8119 37.0433   2
  -1  12   7 20.7520 61.5709   6
   1 -12   6 2208.79 205.572   7
  -1 -12  -6 2236.80 207.527   8
  -1  12   6 2283.12 218.015   6
   1  12  -6 2204.75 219.421   2
  -1  12   6 2106.12 169.564   2
   1  12  -5 637.727 124.326   2
   1 -12   5 722.808 125.617   7
  -1  12   5 677.082 100.846   2
  -1 -12  -5 693.079 120.058   8
  -1  12   5 610.494 123.612   6
  -1  12   4 1437.81 144.017   2
  -1 -12  -4 1408.30 170.361   8
   1 -12   4 1544.15 165.911   7
  -1  12   4 1480.17 177.627   6
   1 -12   4 1264.48 164.083   8
   1  12  -4 1426.36 169.302   2
   1  12  -3 664.145 127.080   2
  -1  12   3 680.076 107.531   2
   1 -12   3 628.173 114.337   7
  -1 -12  -3 668.575 121.865   8
   1 -12   3 494.473 108.140   8
   1 -12   2 6004.25 321.710   8
  -1  12   2 5818.06 294.660   2
  -1 -12  -2 5557.16 315.236   8
   1 -12   2 5842.72 310.937   7
   1  12  -2 5854.46 325.336   2
  -1  12   1 572.229 106.630   2
   1  12  -1 701.040 130.857   2
   1 -12   1 616.729 122.356   8
  -1 -12  -1 708.092 128.435   8
  -1 -12   0 7173.84 354.473   8
   1 -12   0 6395.16 340.641   8
   1  12   0 6423.33 336.472   2
  -1  12   0 6743.04 330.680   2
   1  12   1 617.677 113.257   2
  -1 -12   1 615.687 89.4662   7
   1 -12  -1 637.766 121.144   8
  -1  12  -1 765.932 126.754   2
  -1 -12   1 630.726 124.274   8
   1  12   2 5301.16 302.530   2
  -1 -12   2 5638.77 323.213   8
  -1 -12   2 5604.83 256.923   7
  -1  12  -2 5566.70 311.829   2
   1 -12  -2 5652.39 319.971   8
   1 -12  -3 549.101 111.660   8
   1  12   3 548.130 106.820   2
  -1 -12   3 518.345 84.1828   7
  -1  12  -3 587.575 113.996   2
  -1  12  -4 1442.82 163.785   6
  -1  12  -4 1551.27 179.453   2
   1 -12  -4 1433.82 168.275   8
  -1 -12   4 1455.87 137.488   7
   1  12   4 1544.15 165.259   2
  -1 -12   5 838.187 142.011   1
  -1  12  -5 603.903 121.784   2
  -1 -12   5 735.353 102.372   7
  -1 -12   5 725.637 80.0310   3
   1  12   5 580.494 108.403   2
   1 -12  -5 590.369 122.128   8
  -1  12  -5 770.291 121.888   6
   1  12   6 2265.09 194.072   2
  -1  12  -6 1906.37 206.662   2
  -1 -12   6 2170.54 215.427   1
  -1 -12   6 2356.90 182.768   7
   1 -12  -6 2136.13 213.574   8
  -1  12  -6 2191.45 188.771   6
  -1 -12   6 2112.31 120.935   3
  -1 -12   7 38.2910 68.1123   1
   1  12   7-18.5243 46.0716   2
   1 -12  -7 51.1287 59.7551   8
  -1  12  -7 169.552 87.5836   2
  -1 -12   7 71.1449 50.4324   7
  -1  12  -7 71.3639 51.2391   6
  -1  12  -8 547.542 123.072   2
  -1  12  -8 697.327 109.666   6
   1 -12  -8 629.469 124.842   8
  -1 -12   8 568.521 127.624   1
   1  12   8 831.017 121.381   2
  -1 -12   8 778.324 116.953   7
  -1 -12   9 378.787 88.9592   7
  -1  12  -9 161.927 58.4083   6
   1  12   9 230.815 76.4054   2
  -1 -12   9 301.788 104.263   1
   1 -12  -9 268.005 101.998   8
   1  12  10 299.987 86.5894   2
  -1  12 -10 308.922 102.485   5
  -1 -12  10 194.927 90.9914   1
  -1 -12  10 224.567 80.2658   7
   1 -12 -10 253.905 102.075   8
  -1  12 -10 105.991 51.4658   6
   1  12  11 82.9679 61.1776   2
   1 -12 -11 177.642 91.9243   8
  -1  12 -11 84.0874 47.5363   6
  -1  12 -11 188.933 90.2709   5
  -1 -12  11 22.9680 79.5992   1
  -1 -12  11 155.666 86.2261   7
  -1 -12  12 431.223 131.671   1
   1 -12 -12 332.157 110.484   8
   1  12  12 281.624 74.8252   2
  -1 -12  12 246.433 87.9691   7
  -1  12 -12 337.598 120.430   5
   1 -12 -13 98.3659 82.3116   8
  -1 -12  13 173.601 80.5587   7
  -1  12 -13 27.9287 67.3368   5
   1  12  13 25.8373 46.0837   2
  -1 -12  13 120.804 83.7376   1
  -1 -12  14 33.9370 74.7769   1
  -1 -12  14 31.2731 63.4377   7
   1 -12 -14-44.5341 73.6399   8
  -1  12 -14 34.6487 80.8641   5
   1  12  14 90.7209 57.2317   6
  -1  12 -15 127.190 106.632   5
  -1 -12  15 133.250 85.7782   7
  -1 -12  15 5.12275 67.3813   1
   1 -12 -15 179.704 103.849   8
   1  12  15 53.5806 52.7310   6
  -1  12 -16 167.536 113.449   5
   1 -12 -16 68.4422 67.1059   8
  -1 -12  16 70.9468 58.2741   7
  -1 -12  16 47.5311 80.8191   1
  -1  12 -17 198.739 123.812   5
  -1 -12  17 13.8349 60.2362   7
  -1  12 -17 6.26053 60.1957   4
   1 -12 -17 40.8858 67.8710   8
  -1 -12  17 108.395 95.2407   1
  -1 -12  18 35.4413 79.7421   7
  -1 -12  18-77.6747 68.0938   1
  -1  12 -18-18.3404 52.5024   4
  -1  12 -18 69.1978 83.3898   5
   1 -12 -18-94.5510 83.9965   8
  -1 -12  19-41.0229 59.1169   1
  -1 -12  19 70.6716 67.2443   7
   1 -12 -19 40.1524 72.5852   8
   1 -13  18 90.9921 85.9631   7
   1 -13  18-50.9827 60.2890   1
  -1 -13 -18 78.7668 73.7743   8
   1  13 -17 248.642 140.525   5
   1 -13  17 172.863 88.3937   7
   1 -13  17-68.7645 60.7920   1
  -1 -13 -17 82.9614 80.2814   8
   1 -13  16 186.951 93.5817   1
   1 -13  16 16.6799 63.5976   7
  -1 -13 -16 77.6352 77.8251   8
  -1 -13 -15-31.8307 61.5377   8
  -1  13  15 10.2032 48.0763   6
   1  13 -15 46.5296 95.2973   5
   1 -13  15 9.63382 49.3649   1
   1 -13  15-8.44951 65.2159   7
   1  13 -14 163.722 103.028   5
  -1  13  14 17.5522 54.2859   6
   1 -13  14-107.263 81.9612   7
  -1 -13 -14-118.798 80.2062   8
   1 -13  14 111.503 85.1858   1
  -1 -13 -13 14.9717 52.3150   8
   1 -13  13 119.828 76.9165   1
  -1  13  13 78.5491 65.4892   6
   1 -13  13 12.1651 66.8824   7
   1  13 -13 154.048 96.0241   5
   1 -13  12 423.862 114.951   7
  -1 -13 -12 436.122 115.452   8
  -1  13  12 364.542 108.682   6
   1  13 -12 374.755 120.294   2
   1 -13  12 440.583 115.895   1
   1 -13  11-8.91240 59.9851   7
   1  13 -11-62.3926 62.2154   2
  -1 -13 -11 4.69039 70.2076   8
  -1  13  11-18.9761 57.0494   6
   1 -13  10 767.001 146.504   7
   1 -13  10 830.728 149.505   1
  -1  13  10 881.583 148.308   6
  -1 -13 -10 917.171 153.523   8
   1  13 -10 520.418 128.613   2
   1 -13   9 15.9558 64.0571   7
  -1  13   9 17.0443 32.2493   2
   1  13  -9-89.1482 93.7325   2
  -1  13   9 92.7519 73.6018   6
   1 -13   9 110.651 74.8749   1
  -1 -13  -9 44.0216 58.4908   8
   1  13  -8-7.86048 87.3510   2
   1 -13   8-24.2676 60.2266   7
  -1  13   8 0.16006 39.4848   2
  -1 -13  -8 84.6422 75.4265   8
   1 -13   8-21.2309 64.8678   1
  -1  13   8 39.0196 73.3869   6
   1 -13   7 165.984 86.6571   1
  -1  13   7 198.396 79.1445   6
  -1 -13  -7 262.066 95.6991   8
   1 -13   7 181.593 83.2157   7
  -1  13   7 176.465 62.2069   2
   1  13  -7 63.0329 74.9207   2
   1  13  -6 566.081 123.271   2
  -1  13   6 604.334 133.865   6
  -1 -13  -6 489.768 111.932   8
  -1  13   6 471.089 91.3078   2
   1 -13   6 428.932 105.940   7
   1  13  -5 340.905 101.351   2
  -1  13   5 296.272 71.3370   2
   1 -13   5 420.718 102.949   7
  -1  13   5 372.745 104.300   6
  -1 -13  -5 341.303 97.4932   8
   1  13  -4 1178.57 167.749   2
   1 -13   4 1066.39 150.829   8
  -1 -13  -4 1293.06 170.037   8
   1 -13   4 995.849 145.532   7
  -1  13   4 1094.61 158.850   6
  -1  13   4 1123.46 136.352   2
   1  13  -3 371.935 96.4404   2
   1 -13   3 412.165 102.185   8
  -1 -13  -3 491.629 111.345   8
  -1  13   3 613.936 132.999   6
   1 -13   3 362.324 92.1880   7
  -1  13   3 389.049 85.6213   2
  -1  13   2 306.710 84.4251   2
   1  13  -2 369.434 105.001   2
  -1 -13  -2 279.417 82.7774   8
   1 -13   2 167.842 66.3170   7
   1 -13   2 283.529 101.456   8
  -1  13   1 635.553 114.982   2
  -1 -13  -1 571.544 122.063   8
   1  13  -1 559.406 120.430   2
   1 -13   1 643.786 129.806   8
  -1 -13   0 3730.70 272.311   8
   1  13   0 3611.99 266.937   2
  -1  13   0 3446.35 251.802   2
   1 -13   0 3315.11 256.298   8
  -1  13  -1 595.982 120.661   2
  -1 -13   1 623.868 96.0321   7
   1  13   1 534.258 113.920   2
  -1 -13   1 575.695 121.033   8
   1 -13  -1 469.499 113.512   8
   1 -13  -2 153.764 77.6890   8
  -1 -13   2 313.938 68.8431   7
  -1  13  -2 383.071 103.564   2
  -1  13  -2 199.814 86.3246   6
   1  13   2 341.008 92.4984   2
  -1  13  -3 427.999 101.670   6
   1 -13  -3 521.418 120.072   8
   1  13   3 454.006 100.849   2
  -1 -13   3 426.522 82.8422   7
  -1  13  -3 516.203 117.020   2
  -1 -13   4 1091.30 126.905   7
  -1  13  -4 1182.81 156.547   6
   1 -13  -4 1013.90 156.065   8
  -1 -13   4 1378.43 117.711   3
   1  13   4 1193.39 152.332   2
  -1  13  -4 1270.07 168.735   2
   1 -13  -5 472.643 113.966   8
   1  13   5 498.303 102.007   2
  -1 -13   5 436.754 67.4426   3
  -1  13  -5 424.005 95.1878   6
  -1  13  -5 266.264 99.0833   2
  -1 -13   5 356.031 77.9828   7
  -1 -13   5 215.431 93.9907   1
  -1 -13   6 489.686 63.9530   3
  -1 -13   6 495.443 90.5917   7
  -1  13  -6 581.448 123.216   2
  -1  13  -6 591.005 114.361   6
  -1 -13   6 520.809 118.944   1
   1  13   6 551.957 112.406   2
   1 -13  -6 522.833 116.600   8
   1 -13  -7 89.3052 77.0280   8
  -1 -13   7 101.297 52.0026   7
  -1 -13   7 96.6438 68.4314   1
  -1  13  -7 208.530 96.6682   2
   1  13   7 198.474 76.4293   2
  -1  13  -7 163.933 62.8755   6
  -1 -13   8 158.903 87.0601   1
  -1 -13   8 17.9957 42.7238   7
   1 -13  -8-21.0015 75.7322   8
   1  13   8 139.664 68.5598   2
  -1  13  -8 87.4696 81.8672   2
  -1  13  -8-8.37790 47.2419   6
  -1  13  -9 11.9403 45.0128   6
  -1 -13   9-148.483 88.3105   1
   1  13   9 55.5395 53.5588   2
  -1 -13   9-42.3782 49.8194   7
   1 -13  -9 20.0077 65.3233   8
   1  13  10 772.383 125.653   2
  -1 -13  10 901.665 138.253   7
  -1 -13  10 652.345 139.730   1
  -1  13 -10 800.631 117.394   6
  -1  13 -10 711.901 159.908   5
  -1  13 -11-12.2647 82.9288   5
   1  13  11 46.5584 48.8608   2
  -1 -13  11 24.5205 41.5407   7
  -1 -13  11 38.8801 81.3384   1
  -1  13 -11 28.0092 42.0600   6
   1 -13 -11-57.8019 75.2750   8
   1  13  12 545.053 107.489   2
  -1 -13  12 522.760 136.853   1
  -1 -13  12 382.158 104.672   7
   1 -13 -12 577.552 138.067   8
  -1  13 -12 325.890 108.462   5
  -1 -13  13 48.0252 72.6245   1
  -1  13 -13-3.51173 66.0526   5
   1 -13 -13 111.044 95.8611   8
   1  13  13 37.2600 42.3209   2
  -1 -13  13 25.3287 54.2693   7
  -1  13 -14 26.8220 85.9253   5
  -1 -13  14 8.65231 53.6270   7
   1 -13 -14 200.067 98.9716   8
   1  13  14 130.549 74.6501   6
  -1 -13  14-40.1568 71.8577   1
  -1 -13  15 68.3462 84.6749   1
   1  13  15-202.419 83.2267   6
   1 -13 -15 40.6312 81.9611   8
  -1 -13  15 59.3163 59.7892   7
  -1  13 -15-216.314 116.977   5
  -1  13 -16 4.15693 67.7750   5
   1 -13 -16 17.1341 74.5155   8
  -1 -13  16 88.2182 94.5952   1
  -1 -13  16 21.5967 61.0337   7
  -1 -13  17 50.2932 70.0827   1
  -1  13 -17 77.5889 87.6605   4
  -1 -13  17-27.6436 78.4797   7
   1 -13 -17 70.0721 78.2987   8
  -1  13 -17-80.5013 98.6236   5
  -1 -13  18-5.72395 53.4471   7
   1 -13 -18 120.809 104.256   8
  -1  13 -18-32.4942 64.3841   4
   1 -14  18-70.2417 62.0277   1
  -1 -14 -18-7.18811 54.8477   8
   1 -14  17 51.4737 58.4149   1
   1 -14  17-66.1951 80.3263   7
  -1 -14 -17 109.350 77.8269   8
   1  14 -16 6.58858 78.7430   5
   1 -14  16 131.993 98.9935   7
  -1 -14 -16 119.516 96.5602   8
   1 -14  16-15.5918 51.5708   1
   1 -14  15-0.34230 57.5755   1
  -1  14  15 72.0006 64.1342   6
   1 -14  15-60.4050 74.7163   7
  -1 -14 -15-6.49949 61.3313   8
   1  14 -15 89.4060 77.9675   5
  -1  14  14-0.28880 62.4259   6
   1 -14  14 80.6096 84.4055   7
   1  14 -14 73.6797 71.9253   5
  -1 -14 -14 79.9228 73.7982   8
   1 -14  14 187.880 85.6610   1
   1  14 -13 17.1696 76.0571   5
   1 -14  13 81.3222 63.5090   7
  -1 -14 -13 55.4367 61.2628   8
   1 -14  13-5.04731 68.1556   1
  -1  14  13 53.5420 64.8235   6
  -1  14  12 331.516 101.835   6
  -1 -14 -12 290.137 104.079   8
   1 -14  12 140.053 79.3184   7
   1 -14  12 161.844 82.3475   1
   1  14 -12 151.611 99.0161   2
   1  14 -11 193.783 109.073   2
   1 -14  11 85.8156 74.1729   7
   1 -14  11 29.7804 48.3443   1
  -1 -14 -11-85.5816 65.4076   8
  -1  14  11 28.7330 65.1825   6
   1 -14  10 11.0715 53.4654   1
  -1  14  10 42.4004 68.3079   6
  -1 -14 -10 34.3978 66.1914   8
   1  14 -10 221.364 102.096   2
   1 -14  10 80.7832 74.1950   7
   1  14  -9 404.630 125.352   2
  -1  14   9 582.104 133.867   6
   1 -14   9 567.251 129.496   7
   1 -14   9 476.381 123.225   1
  -1  14   9 410.589 86.7150   2
  -1 -14  -9 329.200 108.811   8
  -1 -14  -8 630.841 136.970   8
   1 -14   8 309.073 99.0830   1
  -1  14   8 382.584 84.1854   2
   1 -14   8 355.812 98.4238   7
  -1  14   8 351.633 99.0097   6
   1  14  -8 522.137 128.443   2
  -1  14   7 124.205 58.6937   2
  -1  14   7 170.875 95.4371   6
   1 -14   7 138.461 72.6469   7
   1  14  -7 224.819 102.371   2
  -1 -14  -7 220.723 90.4138   8
   1 -14   7 323.428 106.643   1
   1  14  -6-43.0608 67.2600   2
  -1 -14  -6 60.1829 78.0353   8
   1 -14   6-49.0064 75.8139   7
  -1  14   6 31.4793 43.0046   2
  -1  14   6 10.2619 73.1781   6
  -1  14   5 870.899 126.957   2
   1 -14   5 861.257 141.651   7
  -1 -14  -5 687.128 138.363   8
   1  14  -5 711.291 142.283   2
  -1  14   5 679.631 138.509   6
  -1  14   4 175.154 63.5257   2
   1  14  -4 228.979 92.6389   2
   1 -14   4 160.594 70.5710   8
  -1  14   4 276.909 99.3898   6
  -1 -14  -4 179.793 76.0372   8
   1 -14   4 273.367 91.8740   7
  -1  14   3 762.403 123.036   2
   1 -14   3 652.355 127.677   8
   1  14  -3 608.804 130.516   2
  -1  14   3 586.879 129.980   6
   1 -14   3 782.387 134.517   7
  -1 -14  -3 713.847 136.829   8
  -1 -14  -2 93.1053 77.9575   8
   1  14  -2 269.768 100.308   2
   1 -14   2 118.166 64.0612   7
   1 -14   2 123.053 74.2077   8
  -1  14   2 117.837 56.6109   2
  -1  14   2 148.401 82.0891   6
  -1 -14  -1 1268.30 172.116   8
   1 -14   1 1079.43 161.654   8
  -1  14   1 1141.64 154.394   2
   1  14  -1 1123.96 168.213   2
  -1  14   1 1109.43 164.415   6
   1  14   0 617.120 127.633   2
   1 -14   0 604.770 128.157   8
  -1 -14   0 781.671 150.692   8
  -1  14   0 557.882 127.676   6
  -1  14   0 448.646 111.979   2
  -1 -14   1 1062.13 125.869   7
  -1 -14   1 967.108 162.641   8
  -1  14  -1 1079.98 155.511   2
   1  14   1 1214.48 168.186   2
   1 -14  -1 1163.96 165.628   8
  -1  14  -1 1051.68 162.317   6
  -1 -14   2 104.973 46.3709   7
   1 -14  -2 136.904 82.3730   8
  -1  14  -2 172.050 86.9425   6
   1  14   2 116.317 60.4152   2
  -1  14  -2 133.975 76.4819   2
  -1 -14   3 725.062 106.543   7
  -1  14  -3 704.926 131.180   6
   1  14   3 769.229 134.900   2
   1 -14  -3 790.438 139.191   8
  -1  14  -3 811.589 142.295   2
  -1  14  -4 210.467 87.3381   2
  -1 -14   4 149.272 50.2014   3
   1 -14  -4 226.929 81.1670   8
   1  14   4 196.679 75.7863   2
  -1 -14   4 176.330 56.5304   7
  -1  14  -4 194.154 88.6870   6
  -1 -14   5 798.741 90.4461   3
   1 -14  -5 813.478 148.864   8
  -1 -14   5 706.231 107.221   7
   1  14   5 746.980 131.231   2
  -1 -14   5 682.214 138.713   1
  -1  14  -5 731.027 141.781   2
  -1  14  -5 955.979 145.019   6
   1  14   6 7.97247 55.5860   2
   1 -14  -6-21.2263 70.9147   8
  -1 -14   6 70.5143 45.7227   7
  -1  14  -6 108.814 81.1271   2
  -1 -14   6-32.4726 79.7272   1
  -1  14  -6 79.9343 64.4808   6
  -1  14  -7 273.279 109.476   2
  -1  14  -7 259.113 83.4284   6
   1  14   7 143.848 54.7930   2
  -1 -14   7 273.438 78.1638   7
   1 -14  -7 352.265 118.498   8
  -1 -14   7 396.827 122.484   1
  -1 -14   8 330.573 83.8064   7
   1  14   8 395.107 94.1754   2
   1 -14  -8 610.169 138.635   8
  -1 -14   8 579.001 140.388   1
  -1  14  -8 468.134 127.338   2
  -1  14  -8 391.081 96.3161   6
  -1 -14   9 329.930 88.4213   7
   1 -14  -9 420.508 114.252   8
  -1  14  -9 328.701 86.5579   6
   1  14   9 378.320 97.3488   2
  -1 -14   9 298.434 106.383   1
  -1 -14  10 85.7223 61.6508   7
   1 -14 -10 23.6152 78.0033   8
  -1 -14  10-20.2670 81.0765   1
   1  14  10 93.5823 62.0912   2
  -1  14 -10 93.8788 60.2638   6
  -1 -14  11 101.522 84.4319   1
   1 -14 -11 10.1260 72.5793   8
  -1  14 -11 84.3395 101.373   5
  -1 -14  11 221.167 83.3875   7
   1  14  11 169.898 76.0211   2
  -1 -14  12 158.403 103.146   1
  -1 -14  12 194.838 77.9612   7
   1 -14 -12 294.206 119.504   8
  -1  14 -12 81.5325 91.5808   5
   1  14  12 185.215 65.4623   2
  -1 -14  13 85.3883 76.3136   1
   1  14  13 134.646 79.7630   6
   1 -14 -13 255.724 109.366   8
  -1  14 -13 127.320 108.958   5
  -1 -14  13 51.0060 61.5747   7
  -1  14 -14 63.9069 92.1981   5
  -1 -14  14 42.1059 49.9527   7
   1  14  14 121.182 72.7067   6
   1 -14 -14 31.2449 70.8579   8
  -1 -14  14 181.298 113.259   1
  -1  14 -15 64.5352 87.1176   5
  -1 -14  15 45.1602 54.0881   7
   1 -14 -15 35.8260 72.4156   8
  -1 -14  15 136.841 94.4269   1
  -1  14 -16 77.4231 77.7851   5
  -1 -14  16 36.1145 76.5198   1
   1 -14 -16 25.9892 74.8682   8
  -1 -14  16 146.701 81.2334   7
  -1  14 -17-41.6611 68.2243   4
  -1 -14  17-172.500 102.953   1
   1 -14 -17-213.915 108.700   8
  -1  14 -18-33.8042 58.4303   4
  -1 -15 -17-140.511 82.6271   8
   1 -15  17-192.586 90.1606   1
   1 -15  16 0.39673 77.1651   7
  -1 -15 -16-77.8483 70.5906   8
   1 -15  16-47.3298 62.8748   1
   1 -15  15 13.3016 68.9928   7
  -1 -15 -15 80.7536 66.7289   8
  -1  15  15 204.692 88.7587   6
   1 -15  15 167.865 100.548   1
   1  15 -15 157.091 100.871   5
   1 -15  14 163.188 85.7985   1
   1  15 -14 38.5465 88.4596   5
   1 -15  14 254.210 106.396   7
  -1 -15 -14 3.01984 61.6404   8
  -1  15  14-15.9235 55.0758   6
  -1 -15 -13 92.2165 80.4209   8
   1 -15  13 40.2327 53.4403   1
  -1  15  13 86.4499 82.4716   6
   1 -15  13 39.2964 53.7872   7
   1  15 -13 109.332 103.530   5
   1 -15  12 36.0449 72.8765   7
   1  15 -12 35.0388 94.3896   2
  -1 -15 -12-38.4149 65.5319   8
   1 -15  12 14.6481 66.8872   1
  -1  15  12 45.6423 62.4369   6
   1  15 -11 213.187 109.503   2
   1 -15  11 59.4958 65.3611   7
  -1  15  11 156.899 84.0208   6
  -1 -15 -11 137.226 83.8417   8
   1 -15  11 70.8271 73.0921   1
  -1  15  10 178.768 93.4086   6
  -1 -15 -10 47.1945 71.0384   8
   1 -15  10 195.272 94.1956   7
   1 -15  10 156.385 86.8057   1
   1  15 -10-3.31609 74.2736   2
  -1 -15  -9 357.119 111.739   8
  -1  15   9 410.790 118.582   6
   1 -15   9 147.929 72.2796   7
   1 -15   9 130.371 76.0427   1
   1  15  -9 175.111 95.3805   2
  -1  15   8 164.419 64.2655   2
   1 -15   8 170.145 93.1467   7
   1  15  -8 164.219 98.1695   2
  -1  15   8 79.2301 71.3231   6
   1 -15   8 201.095 94.6156   1
  -1 -15  -8 181.556 78.5112   8
  -1  15   7 27.9591 42.0951   2
  -1 -15  -7 58.3751 68.1716   8
   1  15  -7-3.57426 54.1946   2
   1 -15   7 3.11459 58.2951   7
   1 -15   7 37.7620 72.7096   1
  -1  15   7 47.7356 77.5173   6
   1  15  -6 28.3386 84.8695   2
  -1  15   6 140.573 93.1186   6
   1 -15   6-11.5843 54.7682   7
  -1  15   6 23.6168 34.4376   2
  -1 -15  -6 14.0453 70.2782   8
   1  15  -5-0.28320 66.9580   2
  -1  15   5 7.19005 41.0249   2
  -1 -15  -5-2.12772 61.1113   8
   1 -15   5 53.2797 64.7322   7
  -1  15   5 6.87042 80.9474   6
  -1 -15  -4 218.347 101.798   8
   1  15  -4 126.892 84.8950   2
  -1  15   4 138.247 108.880   6
   1 -15   4 81.8226 71.5727   7
  -1  15   4 96.3816 62.5871   2
   1 -15   3-28.3633 69.4559   8
  -1 -15  -3 64.1878 80.7835   8
   1 -15   3 57.4628 54.8371   7
  -1  15   3 5.75384 40.9078   2
   1  15  -3 26.6021 69.0294   2
  -1  15   3-212.715 96.1632   6
   1 -15   2 18.6814 82.3355   8
  -1  15   2 226.260 81.2324   2
  -1 -15  -2 66.8431 73.6290   8
   1 -15   2 81.8792 58.3279   7
   1  15  -2 127.912 71.5863   2
  -1  15   2 194.065 90.5398   6
  -1  15   1 28.9274 46.2469   2
  -1 -15  -1 40.6636 61.8191   8
   1  15  -1 227.874 87.2825   2
   1 -15   1 39.1216 60.9377   8
  -1  15   1 75.3206 78.3268   6
   1  15   0-14.0923 61.5642   2
  -1  15   0 69.0936 74.9904   2
  -1 -15   0 1.74882 33.7538   7
  -1 -15   0 5.68569 74.1387   8
  -1  15   0 20.2407 73.1464   6
   1 -15   0 59.1350 71.8922   8
   1  15   1 168.932 91.9594   2
  -1  15  -1-23.4733 69.8924   6
  -1 -15   1 61.7027 64.0985   8
  -1 -15   1-15.9922 44.1191   7
   1 -15  -1 40.8768 68.2177   8
  -1  15  -1 74.5577 64.1595   2
   1  15   2 140.425 78.2792   2
  -1  15  -2 92.9899 60.8053   2
   1 -15  -2 126.231 73.2071   8
  -1 -15   2 104.261 51.9012   7
  -1  15  -2 23.4228 68.9201   6
  -1 -15   3-60.5089 47.6550   7
   1  15   3-35.5432 66.1452   2
   1 -15  -3 42.3600 72.5260   8
  -1  15  -3 82.2454 80.9077   2
  -1  15  -3 103.576 73.9354   6
  -1 -15   4 70.2113 43.1595   3
  -1 -15   4 91.2706 48.2037   7
   1 -15  -4 85.5939 75.6301   8
   1  15   4 157.748 76.8763   2
  -1  15  -4 8.01472 61.4038   6
  -1  15  -4 234.007 96.5239   2
  -1  15  -5-10.8535 68.8855   2
  -1 -15   5-24.2694 40.7083   7
   1  15   5 49.1433 44.5607   2
  -1 -15   5 58.0728 58.0815   1
  -1  15  -5 53.0691 68.4983   6
   1 -15  -5 36.6647 69.0834   8
  -1 -15   6 88.2657 78.7234   1
   1  15   6 12.8395 58.3116   2
   1 -15  -6 0.27819 65.3396   8
  -1  15  -6 52.6656 80.4951   2
  -1 -15   6 29.6927 35.0454   7
  -1  15  -6-19.5468 61.2412   6
  -1  15  -7-12.0547 58.9157   6
  -1 -15   7-6.06580 41.2663   7
   1  15   7-37.1199 67.1852   2
  -1 -15   7 16.2620 72.1407   1
   1 -15  -7-38.5951 73.9690   8
  -1  15  -7 126.154 88.6962   2
   1 -15  -8 229.215 106.749   8
   1  15   8 307.742 93.4248   2
  -1 -15   8 208.980 95.4108   1
  -1  15  -8 112.916 91.2383   2
  -1  15  -8 87.9186 62.2089   6
  -1 -15   8 103.366 58.4277   7
  -1 -15   9 315.589 90.4638   7
   1 -15  -9 299.951 106.728   8
   1  15   9 296.058 90.8897   2
  -1 -15   9 339.115 125.602   1
  -1  15  -9 199.707 73.2155   6
   1 -15 -10 69.7848 94.1232   8
  -1 -15  10-63.8341 66.5879   7
  -1 -15  10 147.643 93.5222   1
   1  15  10 195.857 81.2222   2
  -1  15 -10 20.3974 48.9507   6
   1  15  11 38.9152 46.4477   2
   1 -15 -11-33.0771 80.7316   8
  -1 -15  11 155.564 97.9102   1
  -1 -15  11 68.9442 55.5042   7
  -1 -15  12 8.92945 69.7743   1
   1 -15 -12 92.8145 77.9691   8
  -1  15 -12 56.8531 88.0500   5
  -1 -15  12 169.256 82.0108   7
   1 -15 -13 13.8243 62.7040   8
  -1 -15  13 33.3835 78.2644   1
  -1  15 -13 101.149 96.5803   5
  -1 -15  13 48.4024 64.5577   7
   1  15  13 73.4624 67.8333   6
  -1  15 -14 20.6349 88.5001   5
   1 -15 -14-86.4620 87.5850   8
   1  15  14 48.8504 58.5180   6
  -1  15 -15 140.660 93.5395   5
  -1 -15  15 173.529 105.984   1
   1 -15 -15 203.286 109.739   8
  -1  15 -16 88.2039 84.4499   5
  -1 -15  16 27.1349 66.4706   1
   1 -15 -16 108.639 114.792   8
  -1  15 -17 17.7550 59.4390   4
  -1 -16 -16 263.644 107.840   8
   1 -16  16 295.577 133.948   7
   1 -16  16 125.100 74.7812   1
  -1 -16 -15 113.740 99.5191   8
   1 -16  15-0.39384 63.7178   7
   1 -16  15 8.12669 50.4071   1
  -1  16  15 52.4730 77.6007   6
  -1  16  14 23.5233 59.6676   6
  -1 -16 -14 54.7330 72.2267   8
   1  16 -14 44.7546 92.0752   5
   1 -16  14 81.7694 87.0974   7
   1 -16  14-31.9962 59.0056   1
  -1  16  13-102.838 76.5533   6
  -1 -16 -13 93.1131 80.0112   8
   1 -16  13-14.1023 70.6413   1
   1 -16  13 40.3412 57.9516   7
  -1 -16 -12 202.563 105.527   8
   1 -16  12-7.15243 74.0748   7
   1  16 -12-91.3900 95.3027   2
   1 -16  12-64.6230 54.7976   1
  -1  16  12 48.1585 75.9375   6
  -1 -16 -11 43.4405 67.5269   8
   1 -16  11 26.7533 62.3455   7
   1 -16  11 23.8259 71.2475   1
   1  16 -11 200.536 109.887   2
  -1  16  11-24.1157 79.8295   6
  -1  16  10 95.5251 93.2131   6
   1 -16  10-8.62379 62.8277   1
   1  16 -10 151.439 98.9928   2
  -1 -16 -10 105.031 98.3901   8
   1 -16  10 20.6370 56.0415   7
   1 -16   9 252.249 101.991   7
   1  16  -9 236.461 98.6280   2
  -1 -16  -9 126.099 88.0201   8
   1 -16   9 181.615 92.7128   1
  -1  16   9 146.215 86.1550   6
  -1 -16  -8 227.338 108.426   8
  -1  16   8 105.915 63.7306   2
   1 -16   8 239.934 105.050   1
   1  16  -8 258.243 116.706   2
   1 -16   8 115.692 81.7968   7
  -1  16   8 183.543 97.9983   6
  -1  16   7 30.2756 46.5607   2
  -1  16   7 81.0702 97.7690   6
  -1 -16  -7 55.7934 63.2951   8
   1 -16   7-42.5754 71.0644   1
   1 -16   7-61.2515 63.8425   7
   1  16  -7 63.0891 68.2013   2
  -1 -16  -6 102.070 73.3752   8
   1 -16   6 74.3365 62.2088   7
  -1  16   6 41.0679 45.7052   2
  -1  16   6 30.9567 79.4794   6
   1  16  -6 82.7166 76.0172   2
   1  16  -5 214.145 97.1188   2
  -1  16   5 147.195 67.4421   2
  -1 -16  -5 191.921 89.0129   8
   1 -16   5 155.975 77.0329   7
  -1  16   5 66.3210 72.8491   6
  -1  16   4 257.161 81.9271   2
   1  16  -4 190.963 87.9946   2
  -1 -16  -4 240.738 85.9166   8
   1 -16   4 171.352 73.8169   7
  -1  16   4 281.277 103.451   6
  -1  16   3-60.6526 65.6255   2
   1  16  -3 20.1797 72.0838   2
  -1 -16  -3-13.9117 69.1621   8
   1 -16   3 4.86661 50.5472   7
   1 -16   3-21.0943 66.9932   8
  -1  16   3 75.5730 81.6269   6
  -1 -16  -2 79.5845 66.0767   8
   1 -16   2 99.2792 68.3298   8
   1  16  -2 154.163 90.3813   2
   1 -16   2 68.6297 56.9572   7
  -1  16   2 4.87250 62.5883   6
  -1  16   2 137.394 72.0865   2
   1 -16   1 94.0192 86.7705   8
   1 -16   1 77.9121 62.3848   7
  -1 -16  -1 105.982 72.7361   8
  -1  16   1 116.508 66.6493   2
   1  16  -1 118.374 80.0964   2
  -1  16   1 192.581 98.2212   6
   1  16   0 49.8159 71.9508   2
   1 -16   0-53.0152 69.7754   8
  -1 -16   0 20.9290 41.0383   7
  -1 -16   0-93.4913 77.1170   8
  -1  16   0 66.9979 81.3154   6
  -1  16   0 64.0442 54.5561   2
   1 -16  -1 186.614 97.9288   8
   1  16   1 47.7012 57.3780   2
  -1 -16   1 134.550 54.9377   7
  -1  16  -1 74.9020 69.4978   2
  -1  16  -1 124.607 84.1264   6
   1  16   2 112.784 87.3007   2
   1 -16  -2 135.433 80.0911   8
  -1 -16   2 91.7484 55.4244   7
  -1  16  -2 121.906 82.0994   2
  -1  16  -2 53.3725 77.6078   6
  -1 -16   3 45.0991 39.8971   7
  -1  16  -3 57.8113 75.2442   2
   1  16   3 149.079 83.7115   2
   1 -16  -3-14.0942 71.9720   8
  -1  16  -3 59.5679 92.6935   6
  -1  16  -4 250.032 110.754   2
   1 -16  -4 177.792 84.8786   8
  -1 -16   4 328.592 83.2936   7
  -1 -16   4 193.421 84.1442   1
   1  16   4 263.188 100.832   2
  -1  16  -4 291.763 98.2880   6
  -1  16  -5 203.016 89.9950   2
   1  16   5 17.9046 48.6592   2
  -1 -16   5 61.8251 76.5936   1
  -1  16  -5 170.810 88.3435   6
  -1 -16   5 106.900 57.8777   7
   1 -16  -5 95.7042 72.9586   8
   1 -16  -6 127.663 84.2095   8
  -1 -16   6 141.534 83.5618   1
  -1 -16   6 129.583 61.3247   7
  -1  16  -6 60.3227 62.9055   6
   1  16   6 65.9170 66.4858   2
  -1  16  -6 181.563 99.5894   2
  -1 -16   7 26.0958 42.9690   7
   1 -16  -7 55.5078 84.4181   8
   1  16   7 103.153 69.0909   2
  -1  16  -7 11.1452 64.8234   6
  -1 -16   7 9.90320 81.2792   1
  -1  16  -7 134.628 86.3206   2
   1  16   8 188.957 72.4993   2
   1 -16  -8 153.501 101.293   8
  -1 -16   8 216.547 113.897   1
  -1 -16   8 16.0275 40.6708   7
  -1  16  -8 198.504 85.9083   6
   1  16   9 336.172 97.5203   2
  -1 -16   9 226.971 114.413   1
  -1 -16   9 119.389 60.0324   7
   1 -16  -9 158.358 91.3122   8
  -1  16  -9 68.5353 53.9055   6
   1  16  10 160.442 72.2337   2
  -1 -16  10 57.0725 60.4048   7
   1 -16 -10 186.889 110.903   8
  -1 -16  10 122.200 88.9078   1
  -1  16 -10 97.0517 70.3441   6
   1  16  11 126.215 76.0890   2
   1 -16 -11 341.188 130.287   8
  -1 -16  11 128.873 105.674   1
  -1  16 -11 241.798 105.645   5
  -1  16 -12-31.6651 75.7723   5
  -1 -16  12 64.2967 76.4263   1
   1 -16 -12 98.2959 90.1276   8
   1  16  12 115.905 92.5498   6
   1 -16 -13 223.102 108.557   8
  -1  16 -13 19.9037 88.8129   5
  -1 -16  13-4.38070 72.3127   1
   1  16  13 263.838 104.709   6
  -1 -16  14 56.0141 71.6401   1
   1  16  14-117.428 74.9722   6
   1 -16 -14 0.38818 77.5500   8
  -1  16 -14 1.73509 76.8438   5
  -1  16 -15 4.54683 75.4221   5
  -1 -16  15-171.467 95.8923   1
   1 -16 -15 16.4676 68.1511   8
  -1 -17 -15 102.713 88.6742   8
   1 -17  15 93.2186 77.2305   7
   1 -17  14 185.301 84.3643   1
   1 -17  14 14.4729 74.4741   7
  -1  17  14 2.52010 60.0030   6
  -1 -17 -14-83.8320 101.657   8
  -1  17  13-35.4678 70.8041   6
  -1 -17 -13-73.0715 76.2270   8
   1  17 -13 143.733 110.085   5
   1 -17  13-95.6379 79.6755   7
   1 -17  13-113.009 82.0307   1
  -1 -17 -12 24.3401 68.3177   8
   1 -17  12 172.339 93.0272   1
  -1  17  12 64.8646 77.9582   6
   1 -17  12 106.935 75.7828   7
   1  17 -12 38.7490 97.6525   2
  -1 -17 -11 155.182 83.3008   8
   1 -17  11-24.8461 63.4634   1
  -1  17  11 113.271 90.0410   6
   1  17 -11 39.9711 94.8576   2
   1 -17  11-70.2672 83.3967   7
   1 -17  10 52.8441 75.0237   1
   1 -17  10 75.1762 85.6309   7
  -1 -17 -10 172.812 95.7068   8
  -1  17  10 51.6388 95.9864   6
   1  17 -10 222.582 129.231   2
   1 -17   9-159.921 93.9062   1
   1 -17   9-178.734 89.5841   7
  -1 -17  -9 26.1100 67.0266   8
   1  17  -9-117.487 101.082   2
  -1  17   8 64.1746 86.6570   6
  -1 -17  -8 78.1896 83.7945   8
   1 -17   8 31.9355 57.1490   1
   1 -17   8-12.1955 50.4847   7
   1  17  -8 110.509 96.7392   2
   1 -17   7 31.2883 76.4824   1
  -1  17   7 43.7691 42.2972   2
  -1 -17  -7 44.9797 79.4440   8
   1 -17   7-4.72332 65.6662   7
  -1  17   7 122.343 95.5939   6
   1  17  -7 132.129 73.7341   2
  -1  17   6 182.000 75.1408   2
   1  17  -6 200.358 96.7963   2
  -1 -17  -6 168.114 99.1526   8
   1 -17   6 67.8973 67.7207   7
  -1  17   6 217.371 103.657   6
   1 -17   6 68.7361 81.1399   1
   1  17  -5 171.265 102.599   2
  -1 -17  -5 108.707 85.6149   8
  -1  17   5 65.8631 68.6919   2
  -1  17   5 154.431 107.387   6
   1 -17   5 79.8483 60.6059   7
  -1  17   4-73.7247 87.8889   6
  -1  17   4 28.3999 59.7167   2
  -1 -17  -4-48.0692 76.9591   8
   1 -17   4 33.8891 62.1059   7
   1  17  -4 47.3807 76.2204   2
   1  17  -3 112.521 92.0758   2
   1 -17   3 43.5028 58.5472   7
  -1 -17  -3 39.8960 81.5240   8
   1 -17   3 122.251 95.8888   8
  -1  17   3 60.7535 71.2418   6
  -1  17   3 54.4837 53.1689   2
  -1 -17  -2 160.777 97.8940   8
   1  17  -2 249.301 106.389   2
   1 -17   2 152.654 78.0578   7
  -1  17   2 133.974 71.7624   2
  -1  17   2-54.9836 80.5422   6
   1 -17   2 118.738 91.2236   8
   1  17  -1 246.262 96.5253   2
   1 -17   1 100.650 76.2335   8
   1 -17   1 174.681 78.9676   7
  -1 -17  -1 178.687 63.4885   7
  -1 -17  -1 204.440 107.866   8
  -1  17   1 273.581 114.787   6
  -1  17   1 228.338 93.1532   2
  -1  17   0 17.4752 51.4858   2
   1  17   0-9.31127 65.9112   2
   1 -17   0-81.6556 96.7830   8
  -1 -17   0 21.4823 74.0202   8
  -1 -17   0 75.7750 56.6642   7
  -1  17   0 45.7448 86.2268   6
   1  17   1 299.055 100.030   2
   1 -17  -1 342.432 112.934   8
  -1  17  -1 311.045 101.138   2
  -1 -17   1 294.610 81.1499   7
  -1  17  -1 274.479 111.954   6
   1  17   2 101.508 74.6694   2
   1 -17  -2 117.226 96.2873   8
  -1 -17   2 181.653 67.8571   7
  -1  17  -2 125.413 85.6049   6
  -1  17  -2 215.025 90.9781   2
   1 -17  -3 68.6916 72.4770   8
  -1  17  -3 91.0755 64.0677   2
   1  17   3 22.8209 49.5168   2
  -1  17  -3 139.709 92.2706   6
  -1 -17   3 214.185 74.1718   7
  -1  17  -4-35.6517 89.9980   2
   1  17   4 84.4750 66.2720   2
   1 -17  -4 34.6263 80.8550   8
  -1 -17   4 104.815 68.2647   7
  -1 -17   4-37.3826 60.0835   1
  -1  17  -4-8.37305 64.3600   6
  -1 -17   5-40.3310 77.2645   1
   1  17   5 11.1302 58.4978   2
   1 -17  -5 116.875 93.7871   8
  -1 -17   5 47.7971 44.9668   7
  -1  17  -5 0.56971 55.6602   6
  -1  17  -5-10.1119 72.8601   2
  -1  17  -6 241.090 95.1244   6
   1 -17  -6 65.4644 93.4825   8
   1  17   6 13.9477 65.5992   2
  -1 -17   6 154.933 100.889   1
  -1  17  -6 134.641 89.5452   2
   1  17   7 1.13708 60.3812   2
  -1  17  -7 90.0000 71.9025   6
  -1  17  -7 11.5028 80.9826   2
   1 -17  -7 93.3350 78.1127   8
  -1 -17   7 58.6276 78.9502   1
   1 -17  -8-45.9980 82.6569   8
   1  17   8 38.3483 56.6286   2
  -1  17  -8 44.5692 60.1308   6
  -1 -17   8 151.544 115.249   1
  -1 -17   9-46.3349 80.6979   1
   1  17   9-31.0105 53.0314   2
  -1  17  -9 33.5265 55.2146   6
   1 -17  -9 101.301 95.5077   8
   1 -17 -10 51.5104 82.6718   8
   1  17  10-1.13656 45.9785   2
  -1 -17  10 59.6859 90.4237   1
  -1 -17  11 99.1738 93.3962   1
  -1  17 -11 20.4156 70.8598   5
   1 -17 -11-51.5275 101.259   8
  -1  17 -12 79.0036 79.8112   5
   1  17  12 83.0250 80.0105   6
  -1 -17  12 134.288 98.5773   1
   1 -17 -12-146.357 99.6152   8
  -1 -17  13 179.353 107.247   1
   1 -17 -13-28.2137 64.7855   8
  -1  17 -13-19.2026 78.1750   5
   1  17  13 64.0742 82.8932   6
   1  17  14 105.760 74.4473   6
   1 -17 -14 14.7209 84.1974   8
  -1  18  14 125.879 85.2000   6
  -1  18  13 9.56627 59.4506   6
   1 -18  13 63.9609 69.0755   1
   1 -18  13-94.0743 81.7129   7
  -1 -18 -13 94.8381 86.3698   8
   1 -18  12 26.7766 63.0721   7
  -1  18  12 0.37927 78.4148   6
   1 -18  12 34.2928 52.3916   1
  -1 -18 -12-173.833 99.7302   8
   1 -18  11 0.78188 73.4352   1
  -1 -18 -11-12.5557 73.8393   8
   1  18 -11-14.3379 96.0540   2
  -1  18  11 46.5206 86.1189   6
   1 -18  11 2.87221 66.5468   7
  -1 -18 -10 66.2409 81.1426   8
   1  18 -10-132.111 102.068   2
   1 -18  10 10.3436 56.1025   1
   1 -18  10 7.27795 54.6933   7
  -1  18  10 127.336 95.4422   6
   1 -18   9 85.0742 72.7880   1
  -1  18   9-92.1450 103.466   6
   1 -18   9-99.1577 78.9088   7
  -1 -18  -9-43.5025 81.0541   8
   1  18  -9 15.8620 69.6401   2
  -1 -18  -8 24.1127 68.7962   8
   1 -18   8 114.886 79.2240   7
  -1  18   8 0.72721 87.7798   6
   1 -18   8-71.4935 77.6810   1
   1  18  -8-18.0849 85.7161   2
   1  18  -7 79.5711 91.9187   2
   1 -18   7 72.5665 74.6882   1
   1 -18   7 63.9354 72.7660   7
  -1 -18  -7-13.7784 75.0475   8
  -1  18   7 68.1214 83.1334   6
  -1 -18  -6-26.4531 72.2393   8
  -1  18   6 33.4812 42.9100   2
   1 -18   6 52.0379 63.5946   7
   1 -18   6 151.525 90.1438   1
  -1  18   6 86.4564 90.6861   6
   1  18  -6-37.8153 95.3000   2
  -1  18   5 26.5619 91.6704   6
   1 -18   5 82.9959 73.5809   7
  -1 -18  -5 15.7474 77.3188   8
   1  18  -5 49.9846 86.0680   2
  -1  18   5 60.9705 61.1399   2
   1 -18   4 66.7415 72.1184   7
  -1 -18  -4 105.284 79.7443   8
   1  18  -4 188.731 94.5812   2
  -1  18   4 171.740 101.525   6
  -1  18   4 48.1617 61.2016   2
   1  18  -3-16.4881 72.4125   2
  -1  18   3 24.6034 66.5780   2
   1 -18   3 66.4151 55.1932   7
  -1 -18  -3-44.9785 74.0573   8
  -1  18   3-19.4172 76.6592   6
   1  18  -2 167.258 99.8995   2
  -1 -18  -2 110.318 87.1185   8
   1 -18   2 23.8083 73.2335   7
  -1  18   2 25.2312 76.7201   6
   1 -18   2 88.8485 80.5005   8
  -1  18   2 116.824 76.0524   2
  -1  18   1 14.9527 61.6248   2
   1  18  -1 95.9922 83.7206   2
  -1  18   1 81.7611 88.3616   6
  -1 -18  -1 85.1125 97.1508   8
   1 -18   1 18.2524 88.4272   8
   1 -18   1 18.4722 69.7604   7
   1  18   0 76.1038 93.1557   2
  -1  18   0-9.78400 73.5226   2
  -1 -18   0 3.99702 67.0213   8
   1 -18   0 39.9368 59.2713   7
   1 -18   0 86.3728 97.4135   8
  -1  18   0 74.8886 77.0318   6
   1  18   1 109.295 87.4949   2
   1 -18  -1 68.8190 86.0043   8
  -1  18  -1 58.7640 82.2421   6
  -1  18  -1 5.33883 64.3402   2
   1  18   2 90.6318 80.9623   2
  -1  18  -2 34.8727 74.1721   2
   1 -18  -2 224.245 125.830   8
  -1  18  -2 173.619 111.059   6
   1  18   3 137.534 93.1876   2
  -1  18  -3-42.3947 89.0120   2
  -1  18  -3 14.5803 71.4420   6
   1 -18  -3-35.8307 72.8554   8
   1  18   4 151.010 86.0639   2
  -1  18  -4 120.466 97.9005   2
   1 -18  -4 250.670 105.394   8
  -1 -18   4 192.071 99.1195   1
  -1  18  -4 188.193 94.7094   6
  -1  18  -5 47.8112 75.0680   6
   1  18   5 99.8351 69.3675   2
  -1  18  -5 51.9739 72.2641   2
   1 -18  -5-72.3732 74.2088   8
  -1 -18   5-38.5861 75.0589   1
   1  18   6-17.2422 60.9144   2
   1 -18  -6 39.4703 92.7929   8
  -1  18  -6-68.1376 68.2520   6
  -1 -18   6-74.4383 101.949   1
  -1  18  -6 139.953 95.7609   2
   1  18   7 70.9825 67.6378   2
  -1  18  -7-106.886 123.511   2
   1 -18  -7 17.7572 91.9452   8
  -1 -18   7-0.37300 69.5172   1
  -1  18  -7 128.233 87.8587   6
   1 -18  -8 84.2394 87.0974   8
   1  18   8 137.870 87.0749   2
  -1 -18   8 152.948 92.0739   1
  -1  18  -8-54.9539 67.0542   6
  -1  18  -9-164.251 81.0007   6
   1 -18  -9 15.9265 83.8298   8
   1  18   9-4.25555 51.3301   2
  -1 -18   9 22.8197 74.9676   1
   1 -18 -10 68.6498 98.8950   8
  -1 -18  10 113.257 88.1020   1
  -1  18 -11 71.4873 78.8598   5
  -1 -18  11-22.0140 106.363   1
   1 -18 -11 259.085 127.775   8
   1  18  11 19.2834 81.5043   6
  -1 -18  12 195.162 115.330   1
  -1  18 -12 64.7150 81.3203   5
   1  18  12 95.2514 84.4984   6
   1 -18 -12 233.958 126.161   8
   1  18  13-301.996 113.380   6
   1 -19  12-62.9876 69.8378   7
   1 -19  11 42.7547 86.6691   1
   1 -19  11 4.49106 47.6398   7
  -1 -19 -11-23.9715 59.2803   8
  -1  19  11 0.40034 75.0497   6
   1  19 -10 77.0348 75.9775   2
   1 -19  10 217.418 115.266   1
   1 -19  10 24.6797 71.6441   7
  -1 -19 -10-96.8891 81.2053   8
  -1  19  10 0.39687 55.0297   6
   1 -19   9-25.7867 63.1352   7
   1 -19   9 105.951 89.7867   1
  -1  19   9 25.1049 68.8236   6
  -1 -19  -9-51.8728 71.4920   8
   1  19  -9-25.3753 63.6984   2
  -1  19   8 98.6243 102.879   6
   1 -19   8 196.982 98.6533   7
  -1 -19  -8 192.198 126.237   8
   1  19  -8 117.592 88.6590   2
   1 -19   8 44.0401 82.7807   1
  -1 -19  -7 148.402 87.7837   8
   1 -19   7 174.151 105.815   1
   1 -19   7 244.832 104.779   7
  -1  19   7 228.711 114.349   6
   1  19  -7 146.922 116.727   2
   1 -19   6 55.4802 84.5630   1
  -1  19   6 157.007 123.392   6
   1  19  -6 197.026 111.416   2
  -1 -19  -6 52.3589 91.4594   8
   1 -19   6 77.5646 59.5704   7
   1 -19   5 24.6051 54.8197   7
  -1  19   5 108.924 57.0666   2
  -1  19   5 120.127 124.918   6
  -1 -19  -5-84.6042 84.3017   8
   1  19  -5 207.248 109.528   2
   1 -19   4-178.551 88.4053   7
  -1 -19  -4 93.9920 74.6916   8
  -1  19   4 68.3716 113.965   6
  -1  19   4 0.90949 61.4046   2
   1  19  -4 181.944 115.492   2
   1  19  -3 300.255 120.288   2
  -1  19   3 221.192 95.8319   2
   1 -19   3 18.4663 64.7183   7
  -1 -19  -3 425.983 136.873   8
  -1  19   3 220.638 112.403   6
   1 -19   2 130.177 109.741   8
  -1 -19  -2 137.541 93.3924   8
  -1  19   2 239.401 98.9114   2
   1  19  -2 214.989 128.241   2
  -1  19   2 236.554 129.102   6
   1 -19   2 45.9265 55.2087   7
   1 -19   1 104.250 97.8781   8
  -1  19   1-58.0849 69.2542   2
  -1 -19  -1 95.0834 91.0089   8
   1  19  -1 148.647 103.436   2
   1 -19   1 150.159 87.9964   7
  -1  19   1-88.9451 118.656   6
   1 -19   0 160.572 106.628   8
   1 -19   0 95.7018 72.5890   7
   1  19   0 154.839 88.4266   2
  -1  19   0 93.9683 99.9622   6
  -1  19   0 174.057 97.7048   2
   1  19   1 72.1030 91.3543   2
  -1  19  -1 246.128 121.060   6
   1 -19  -1 2.52565 61.3989   7
   1 -19  -1 1.44543 71.5296   8
  -1  19  -1-3.40145 63.3788   2
   1  19   2 110.909 87.3693   2
   1 -19  -2 334.542 150.401   8
  -1  19  -2 19.4968 86.5711   2
  -1  19  -2 480.780 148.897   6
  -1  19  -3 125.534 84.3775   2
   1 -19  -3 303.607 132.918   8
   1  19   3 142.686 89.8211   2
  -1 -19   3 350.940 131.469   1
  -1  19  -3 385.081 131.568   6
   1 -19  -4 181.424 111.277   8
  -1 -19   4 225.043 113.048   1
  -1  19  -4 113.027 95.0968   2
   1  19   4-58.2170 72.2843   2
  -1  19  -4 7.76686 75.1665   6
  -1  19  -5 21.1537 62.9973   2
   1  19   5 158.203 76.3759   2
   1 -19  -5 18.8786 83.4293   8
  -1 -19   5 113.529 94.4180   1
  -1  19  -5 49.3277 61.5946   6
  -1 -19   6 132.942 88.2268   1
   1 -19  -6 31.1371 98.2051   8
   1  19   6 73.5717 79.5210   2
  -1  19  -6-18.2528 82.0776   2
  -1  19  -6 153.435 80.3197   6
   1  19   7 180.329 91.8816   2
   1 -19  -7 323.522 124.772   8
  -1  19  -7 306.158 115.645   6
  -1 -19   7 311.054 135.279   1
   1  19   8-29.1791 54.4928   2
  -1 -19   8 245.337 128.207   1
  -1  19  -8 85.7736 68.4512   6
   1 -19  -8 21.8917 91.2295   8
   1  19   9-0.32497 60.3534   2
   1 -19  -9 135.594 114.809   8
  -1 -19   9 156.951 99.6151   1
  -1  19  -9 16.9355 52.9810   6
   1 -19 -10 139.254 117.051   8
   1  19  10-2.40070 76.5756   6
  -1 -19  10 138.469 106.498   1
  -1  19 -10 32.1641 77.6631   5
  -1  19 -11 185.754 120.188   5
   1  19  11 279.758 127.828   6
   1 -20   9-260.358 103.497   7
  -1  20   8-147.700 105.013   6
  -1 -20  -8-2.47253 67.6526   8
   1 -20   8 6.44737 55.5201   7
   1 -20   8 99.5952 94.9562   1
   1  20  -8 66.4886 92.5325   6
   1 -20   7-277.200 120.703   1
  -1 -20  -7 22.3573 59.7814   8
   1 -20   7 87.0242 82.5543   7
  -1  20   7-221.001 119.365   6
   1  20  -7 46.8221 60.0545   2
  -1 -20  -6 60.9974 91.8126   8
   1 -20   6 42.1239 89.0356   1
   1 -20   6 88.3268 80.3966   7
  -1  20   6-10.9453 80.9190   6
   1  20  -6-25.1489 66.4025   2
   1 -20   5 54.6471 76.8750   7
  -1 -20  -5 68.6777 78.0919   8
  -1  20   5 55.3214 64.1315   2
  -1  20   5-2.81741 73.8564   6
   1 -20   5 53.3608 85.0460   1
   1  20  -5-31.9314 75.8711   2
   1  20  -4 74.9552 91.9557   2
  -1 -20  -4-64.6215 81.0189   8
   1 -20   4-159.750 87.1645   7
  -1  20   4 88.5950 74.3386   2
  -1  20   4-161.166 105.795   6
   1  20  -3-165.868 110.295   2
   1 -20   3 86.5640 67.8101   7
  -1  20   3 60.5987 89.7928   6
  -1  20   3-131.020 81.2987   2
  -1 -20  -3-39.9529 82.5100   8
   1  20  -2 224.130 108.780   2
  -1 -20  -2 259.389 125.107   8
   1 -20   2 59.2025 70.2292   7
  -1  20   2 85.6148 98.3135   6
  -1  20   2 38.9990 69.2119   2
   1 -20   1 167.311 109.030   8
  -1  20   1 189.758 133.660   6
   1 -20   1 3.32719 64.8278   7
   1  20  -1 125.877 105.987   2
  -1  20   1 26.1935 71.4188   2
   1  20   0 54.7298 71.8853   2
  -1  20   0 162.941 101.007   6
   1 -20   0 19.0320 61.6349   7
   1 -20   0 240.760 123.175   8
  -1  20   0 45.4470 69.9602   2
   1 -20  -1 59.0255 57.9044   7
   1 -20  -1 184.398 114.315   8
  -1  20  -1-7.31294 76.2219   2
   1  20   1 295.573 126.937   2
  -1  20  -1 117.848 107.183   6
  -1  20  -2 197.349 106.657   2
   1  20   2 68.8986 83.8613   2
   1 -20  -2 139.586 128.025   8
  -1  20  -2 179.431 118.021   6
   1 -20  -3 166.659 111.747   8
   1  20   3 151.623 89.6987   2
  -1  20  -3-40.6713 69.9347   2
  -1 -20   3 117.554 100.693   1
  -1  20  -3 47.8262 87.9980   6
  -1 -20   4-141.284 95.0503   1
   1  20   4 40.2382 75.2528   2
  -1  20  -4-171.360 102.987   2
   1 -20  -4 176.222 113.461   8
  -1  20  -4 11.9894 77.1500   6
   1  20   5 82.3965 81.6083   2
  -1 -20   5 63.3130 74.8569   1
   1 -20  -5 111.982 89.2727   8
  -1  20  -5 88.8547 79.2984   2
  -1  20  -5-7.49493 74.4760   6
   1  20   6-104.308 78.0050   2
   1 -20  -6-126.422 101.879   8
  -1  20  -6-143.100 88.7813   6
  -1  20  -6 154.102 98.2044   2
  -1 -20   6-7.90426 70.7897   1
  -1  20  -7 4.13950 60.7887   6
  -1 -20   7 126.386 114.461   1
   1  20   7-30.6996 57.7090   2
   1  20   8 0.35001 91.3782   2
  -1  20  -8-62.8015 70.2340   6
   1  21  -7-4.19875 87.1182   6
   1 -21   4-103.713 79.0825   7
  -1 -21  -4 53.2015 82.8232   8
  -1  21   4 62.0995 74.5964   2
   1  21  -4 152.992 108.439   2
   1  21  -3 37.8581 83.8026   2
  -1 -21  -3-35.5834 86.6328   8
   1 -21   3 0.34945 82.1911   7
  -1  21   3 185.148 127.880   6
  -1  21   3-94.2716 79.6109   2
  -1  21   2 184.486 120.005   6
   1 -21   2 30.6991 66.8307   7
  -1  21   2 11.3921 68.9925   2
   1  21  -2 205.276 104.007   2
   1 -21   1 42.7136 69.4205   7
  -1  21   1 110.034 83.8928   6
   1  21  -1 97.8740 94.0831   2
  -1  21   1 161.332 101.889   2
   1  21   0 72.5916 74.8015   2
  -1  21   0 45.1855 55.2368   2
   1 -21   0-12.4619 74.3119   8
   1 -21   0-29.6048 69.4961   7
  -1  21   0 35.4742 86.9304   6
   1  21   1 113.297 72.8899   2
   1 -21  -1 88.6932 94.1523   8
  -1  21  -1 22.6808 78.1207   2
  -1  21  -1 154.873 112.451   6
   1 -21  -2 113.353 98.7560   7
  -1 -21   2 319.681 142.979   1
  -1  21  -2 111.008 72.3415   2
   1  21   2 33.3958 74.8639   2
   1 -21  -2 157.785 99.6695   8
  -1  21  -2 366.082 139.734   6
   1  21   3 14.1300 68.4264   2
  -1  21  -3-68.2592 78.6012   6
   1 -21  -3-38.9870 78.7674   8
  -1  21  -3 2.86767 73.4561   2
  -1 -21   3 49.8343 96.4144   1
   1  21   4 29.9458 80.4942   2
  -1  21  -4 87.3635 76.6205   2
  -1  21  -4 46.4684 68.6443   6
   1  21   5 45.8105 67.9588   2
  -1  21  -5-75.0473 76.6910   6
  -1  21  -5-155.129 105.615   2
   1  21   6 8.01049 62.6155   2
  -1  21  -6-0.37495 70.2285   6
   1  21   7 1.13319 65.4918   2
  -1  21  -7-0.36755 68.7879   6
  -1  22   2 4.69053 72.2603   2
  -1  22   1 29.5399 62.1444   2
  -1  22   0 134.897 84.9842   2
  -2   0   0 27363.0 395.242   6
  -2   0   0 27824.9 292.391   1
   2   0   0 30156.6 403.251   4
   2   0   0 28297.7 300.428   1
   2   0   0 29532.9 402.808   3
   2   0  -1 4541.47 138.907   1
  -2   0  -1 4338.48 92.8547   1
   2   0   1 4395.01 129.516   7
   2   0  -1 4359.07 134.160   2
   2   0   1 4640.50 159.607   3
   2   0   1 4529.16 95.1667   1
  -2   0  -1 4566.37 160.157   6
  -2   0   1 4381.91 136.139   1
  -2   0   1 4370.20 159.862   6
   2   0   1 4629.09 130.992   5
   2   0   1 4498.88 160.687   4
   2   0  -1 4701.87 156.059   4
   2   0  -1 4805.71 165.806   3
  -2   0   2 21708.0 337.651   1
  -2   0   2 21315.1 356.032   6
   2   0  -2 22836.8 369.523   3
   2   0   2 22172.1 312.941   7
   2   0   2 23354.4 357.583   3
   2   0  -2 22851.5 338.005   4
   2   0  -2 22484.9 345.774   1
  -2   0  -2 21294.9 344.294   6
   2   0  -2 21889.2 275.141   2
  -2   0  -2 22728.0 322.770   7
   2   0   2 23196.3 358.998   6
   2   0   2 22866.9 329.700   5
   2   0   2 23528.8 372.462   4
  -2   0   3 13938.5 299.662   1
   2   0  -3 14518.3 299.510   3
   2   0  -3 14938.8 270.510   4
   2   0   3 14514.3 277.555   7
   2   0   3 14475.5 285.611   3
  -2   0  -3 13707.9 274.303   6
   2   0  -3 13977.6 204.210   2
  -2   0  -3 13689.8 282.289   3
  -2   0  -3 14762.4 280.906   7
   2   0  -3 14387.0 263.546   7
   2   0  -3 14564.0 298.811   6
  -2   0   3 13957.0 291.107   6
   2   0  -3 14868.5 307.174   1
   2   0   3 15092.4 286.118   6
   2   0   3 14241.5 288.623   5
   2   0   3 14638.1 300.429   4
  -2   0  -4 19022.0 361.169   4
   2   0  -4 19927.2 310.199   4
   2   0   4 20713.7 332.516   6
  -2   0   4 18975.1 380.095   1
  -2   0  -4 20457.0 360.329   7
  -2   0  -4 19555.5 341.782   3
   2   0   4 19482.3 353.276   7
  -2   0   4 19264.7 227.930   2
  -2   0   4 19712.0 348.441   6
   2   0  -4 19946.7 338.852   7
   2   0  -4 20693.8 359.930   6
  -2   0  -4 18987.8 363.879   5
   2   0  -4 19388.1 226.736   2
  -2   0   5 3368.33 173.328   1
  -2   0  -5 3133.27 150.973   4
  -2   0  -5 3141.08 71.6375   1
   2   0  -5 3456.07 128.552   4
  -2   0  -5 3284.37 147.440   3
  -2   0   5 3281.41 91.1928   2
  -2   0  -5 3127.45 69.5863   8
  -2   0   5 3217.23 144.889   6
   2   0  -5 3428.08 148.620   6
   2   0   5 3006.75 69.3993   1
   2   0   5 3305.78 159.801   7
   2   0  -5 3236.57 91.3902   2
   2   0   5 3442.20 135.455   6
  -2   0  -5 3375.66 167.156   5
   2   0  -5 3125.65 125.739   5
  -2   0  -6 623.584 81.4839   5
   2   0  -6 653.012 66.4785   6
  -2   0  -6 673.289 43.2146   8
  -2   0   6 566.670 70.1079   7
  -2   0  -6 656.748 73.1636   4
   2   0  -6 581.490 40.5205   2
   2   0   6 732.989 84.8260   7
   2   0  -6 664.999 57.4735   4
   2   0  -6 560.891 60.7458   5
  -2   0  -6 618.292 67.7314   3
  -2   0   6 639.793 41.1108   2
  -2   0   6 665.582 69.1784   6
   2   0   6 612.471 57.5262   6
  -2   0  -6 626.452 42.7080   1
  -2   0   6 547.572 82.6175   1
   2   0   6 603.649 40.9081   1
  -2   0   7 6142.48 263.806   1
  -2   0   7 5955.99 129.386   2
   2   0  -7 6309.89 173.028   4
   2   0   7 6270.34 255.545   7
  -2   0   7 6341.08 242.346   7
  -2   0  -7 5924.30 209.367   3
  -2   0   7 6417.60 206.243   6
  -2   0  -7 6225.96 151.671   8
  -2   0  -7 6164.87 153.370   1
  -2   0  -7 6039.57 218.099   4
   2   0  -7 6358.31 203.044   6
   2   0   7 6326.43 178.167   6
   2   0   7 6203.02 152.659   1
  -2   0  -7 6415.91 264.857   5
   2   0  -7 6095.86 214.558   5
  -2   0   8 3527.21 213.198   1
  -2   0  -8 3291.55 166.282   4
  -2   0   8 3447.67 152.925   6
  -2   0  -8 3296.89 126.778   8
  -2   0  -8 3314.40 164.515   3
   2   0   8 3358.87 200.120   7
   2   0  -8 3498.80 129.317   4
   2   0   8 3317.60 126.625   6
  -2   0  -8 3339.43 127.712   1
  -2   0   8 3177.96 185.807   7
  -2   0   8 3231.24 101.171   2
   2   0   8 3351.42 128.999   1
  -2   0  -8 3459.70 208.083   5
   2   0  -8 3452.70 173.239   5
  -2   0  -9 51.6303 61.4913   5
  -2   0  -9 5.86505 26.9823   3
   2   0  -9 31.2959 35.9483   5
   2   0  -9 15.5693 13.2048   4
  -2   0   9 21.0438 22.5475   6
  -2   0   9 13.2023 11.0444   2
  -2   0  -9 12.3746 19.8588   8
   2   0   9 60.7336 25.3723   1
  -2   0   9 0.39749 38.0525   7
   2   0   9 3.85495 11.9462   6
  -2   0  -9 15.3882 15.8517   1
  -2   0   9-33.3851 58.0502   1
   2   0   9-19.6158 54.7615   7
  -2   0  -9-12.6133 28.0507   4
   2   0 -10 89.9838 43.3972   5
  -2   0  10 115.664 24.3630   2
  -2   0  10 46.0802 50.4513   7
  -2   0  10 128.359 33.8698   6
   2   0  10 106.990 55.5390   7
   2   0  10 101.625 33.1804   1
  -2   0 -10 84.1394 39.7331   4
   2   0 -10 99.5287 24.0053   4
  -2   0  10 96.3819 58.3187   1
  -2   0 -10 123.078 32.8417   8
  -2   0 -10 11.3627 58.3367   5
   2   0  10 125.879 23.9810   6
  -2   0  11 1229.32 148.542   1
  -2   0 -11 1333.33 105.925   8
   2   0  11 1400.09 66.4465   6
  -2   0 -11 1458.88 121.365   4
  -2   0  11 1432.68 153.007   7
   2   0 -11 1275.34 133.791   5
  -2   0 -11 1329.19 158.505   5
  -2   0  11 1306.87 94.9813   6
   2   0 -11 1260.56 76.0690   4
   2   0  11 1486.79 162.521   7
   2   0  11 1379.78 109.946   1
  -2   0  11 1435.63 81.5224   2
   2   0  12 1679.07 182.111   7
  -2   0 -12 1711.05 128.229   8
  -2   0  12 2023.72 201.271   1
  -2   0 -12 1893.99 142.241   4
  -2   0  12 1920.27 186.189   7
   2   0  12 1671.02 127.264   1
  -2   0 -12 1860.88 189.715   5
   2   0 -12 1785.95 163.899   5
  -2   0 -13 55.8150 69.2046   5
   2   0 -13 15.8127 40.6603   5
  -2   0 -13 9.84326 27.0523   8
   2   0 -13 52.2396 63.6468   8
  -2   0  13-6.67076 63.2557   7
  -2   0  13 25.5784 58.0716   1
   2   0  13 11.1109 29.8492   1
   2   0  13 24.5343 59.9844   7
  -2   0 -13-22.8964 38.0037   4
  -2   0 -14 65.7342 70.5229   5
   2   0 -14 36.6078 56.1950   5
  -2   0  14 13.9730 57.1167   7
   2   0  14-0.70758 74.7953   7
   2   0  14 27.7784 39.7983   1
  -2   0 -14-21.9241 40.5266   3
  -2   0  14 97.5965 80.1452   1
  -2   0 -14 9.32472 28.5367   4
  -2   0 -14 2.48107 28.1614   8
   2   0 -14 76.6253 71.6356   8
  -2   0 -15 149.913 86.0864   5
  -2   0  15 222.146 86.3507   1
   2   0 -15 257.662 83.3294   5
  -2   0 -15 188.594 57.0730   8
   2   0  15 157.886 54.9092   1
   2   0  15 82.4964 72.6749   7
  -2   0 -15 225.454 63.8197   3
  -2   0  15 191.288 85.1621   7
   2   0 -15 282.646 96.2824   8
  -2   0 -15 176.613 50.8630   4
   2   0  16 243.443 65.8811   1
   2   0  16 341.937 119.330   7
   2   0 -16 245.438 95.8672   8
  -2   0 -16 247.801 103.160   5
  -2   0 -16 264.990 66.0151   8
  -2   0 -16 364.104 74.1705   3
  -2   0  16 346.276 110.021   7
  -2   0  16 245.959 101.284   1
   2   0 -16 231.721 84.3597   5
  -2   0 -17 74.1150 87.5125   5
   2   0 -17-30.4569 87.4229   8
  -2   0  17 77.5248 76.6110   1
  -2   0  17 112.049 79.4424   7
  -2   0 -17 131.855 56.3710   8
   2   0  17 2.62926 32.1080   1
  -2   0 -17 102.697 47.0131   3
   2   0 -17 97.9050 68.8235   5
   2   0  17-17.2468 75.8426   7
  -2   0 -18 50.1002 72.3313   5
   2   0 -18 96.0861 77.9616   8
   2   0  18 107.716 94.0901   7
  -2   0  18-61.8477 77.7432   1
  -2   0  18 43.1313 75.6073   7
   2   0 -18 116.494 70.5494   5
   2   0 -19 16.7511 56.1007   5
   2   0  19 110.921 103.965   7
  -2   0  19-111.320 92.2810   1
   2   0 -19 130.929 83.2979   8
  -2   0  19-19.0476 76.1964   7
   2   0 -20 347.838 115.978   5
  -2   0  20 16.0276 73.1896   1
   2   0 -20 216.862 97.8857   8
   2   0  20 210.320 112.225   7
  -2   0  20 326.119 122.198   7
   2   0 -21 13.0593 59.8509   5
   2   0 -21 46.5874 87.4770   8
  -2   0  21 62.7566 89.6782   7
   2   0  21-112.575 109.067   7
  -2   0  21 21.4838 70.7541   1
   2   0 -22 57.1324 64.7502   5
  -2   0  22 122.924 101.729   1
   2   0  22-75.9729 98.1500   7
   2   0 -22 106.935 86.4344   8
   2   1 -23 115.203 82.1912   5
   2   1 -22 67.5654 60.4078   5
   2  -1  22 15.6031 80.3939   7
   2   1 -22-19.6903 63.4827   8
  -2   1  22-53.1706 71.2521   1
   2   1 -21 188.466 101.525   5
   2  -1  21 35.0437 94.6118   7
  -2   1  21 294.057 112.870   1
   2   1 -21 117.704 81.3515   8
   2   1 -20 41.0756 68.2934   5
   2   1 -20 18.2299 73.5795   8
   2  -1  20 12.1673 75.1588   7
  -2   1  20 50.6538 77.2896   1
   2   1 -19-49.8300 66.9897   5
  -2   1  19 89.2310 74.1363   1
  -2   1  19 131.748 113.140   7
   2   1 -19 22.0663 51.9505   8
   2  -1  19 199.558 101.688   7
   2   1 -18 27.4367 51.4344   5
   2  -1  18-18.7650 71.5933   7
   2   1 -18 58.6995 57.8750   8
  -2   1  18 21.6414 65.9921   1
  -2   1  18-8.79364 72.0009   7
   2   1 -17 101.748 64.6770   5
   2   1 -17 116.180 63.6112   8
  -2  -1 -17 125.929 54.2869   8
  -2   1  17 142.790 88.5946   1
   2  -1  17 169.767 83.7901   7
  -2   1  17 92.4552 71.5633   7
   2  -1  17 106.483 47.5861   1
  -2  -1 -17 139.784 47.0944   3
  -2   1  16 23.3842 72.7060   1
   2   1 -16 110.725 65.9228   5
   2  -1  16 59.8871 45.5903   1
  -2   1  16 87.6543 64.2932   7
   2  -1  16-16.3927 81.7548   7
   2   1 -16 89.6146 75.0966   8
  -2  -1 -16 90.9119 46.1939   8
   2   1 -15 519.689 113.361   5
  -2   1  15 497.473 123.105   1
  -2  -1 -15 404.241 80.3609   8
  -2   1  15 435.690 112.163   7
   2   1 -15 351.014 115.635   8
   2  -1  15 435.258 80.8339   1
   2  -1  15 339.101 112.033   7
  -2  -1 -15 459.882 122.186   5
  -2  -1 -15 563.230 79.1804   4
  -2  -1 -14 165.161 77.4467   5
  -2  -1 -14 193.586 48.6972   4
  -2  -1 -14 280.180 63.8050   8
  -2   1  14 345.725 105.899   1
   2  -1  14 195.028 56.1319   1
  -2   1  14 205.566 77.7143   7
   2   1 -14 173.635 74.2726   5
   2  -1  14 140.433 73.3050   7
  -2  -1 -13 392.008 109.600   5
   2  -1  13 386.962 109.506   7
   2   1 -13 382.487 91.8878   5
   2  -1  13 332.187 65.4541   1
  -2  -1 -13 401.208 67.4640   4
  -2   1  13 317.852 92.7002   7
  -2  -1 -13 472.192 76.9178   8
  -2   1  13 477.574 115.473   1
  -2   1  13 384.337 54.0043   6
  -2   1  12 7527.01 360.314   7
  -2  -1 -12 7594.06 267.812   4
  -2  -1 -12 7605.81 381.080   5
  -2   1  12 7307.05 367.966   1
  -2   1  12 7606.33 236.157   6
  -2  -1 -12 7126.66 263.484   8
   2  -1  12 7504.77 371.699   7
   2   1 -12 7393.41 330.613   5
   2  -1  12 7650.22 273.340   1
  -2  -1 -11 2285.82 203.582   5
  -2  -1 -11 2416.08 151.897   4
  -2   1  11 2317.27 195.577   7
  -2   1  11 2376.39 133.743   6
  -2   1  11 2300.81 202.259   1
   2   1 -11 2347.35 121.828   6
   2  -1  11 2069.97 64.6342   6
   2  -1  11 2519.98 208.757   7
  -2  -1 -11 2230.28 139.933   8
   2  -1  11 2296.73 142.686   1
  -2   1  11 2237.01 81.4047   2
   2   1 -11 2173.75 174.963   5
  -2   1  10 1058.25 50.8204   2
   2  -1  10 1080.85 59.2821   6
  -2   1  10 1132.71 95.1069   6
   2  -1  10 1162.82 139.951   7
  -2  -1 -10 1041.41 88.9926   8
  -2   1  10 1193.84 134.915   7
   2   1 -10 1170.21 87.3765   6
  -2   1  10 1160.25 141.259   1
  -2  -1 -10 1335.71 147.919   5
  -2  -1 -10 1226.36 107.045   4
   2  -1  10 1206.54 97.2371   1
   2   1 -10 1023.81 115.007   5
   2   1  -9 4105.00 209.851   5
   2  -1   9 3958.74 233.755   7
  -2   1   9 3617.95 82.6371   2
   2  -1   9 3903.43 123.371   6
   2   1  -9 4035.11 161.259   6
  -2   1   9 3971.80 224.519   7
  -2  -1  -9 4017.87 159.006   1
  -2  -1  -9 4102.77 241.560   5
  -2   1   9 3952.92 172.982   6
  -2   1   9 3910.00 236.802   1
  -2  -1  -9 4093.92 186.374   4
  -2  -1  -9 4044.94 159.223   8
   2  -1   9 3938.17 157.123   1
  -2   1   8 3666.93 205.161   7
  -2  -1  -8 3599.06 172.410   4
   2  -1   8 3643.56 126.364   6
   2  -1   8 3480.61 206.434   7
  -2  -1  -8 3421.78 133.013   1
   2   1  -8 3481.50 149.827   6
  -2  -1  -8 3377.69 131.782   8
  -2   1   8 3436.56 159.127   6
   2   1  -8 3590.84 184.632   5
  -2  -1  -8 3519.41 212.920   5
  -2   1   8 3566.85 214.633   1
   2   1  -8 3546.14 132.137   2
   2  -1   8 3256.14 131.381   1
  -2  -1  -7 1721.32 143.710   5
   2  -1   7 1815.95 87.3427   1
   2   1  -7 1747.43 89.7736   2
  -2   1   7 1654.53 110.713   6
   2  -1   7 1955.41 147.648   7
  -2  -1  -7 1801.54 86.0763   1
  -2  -1  -7 1745.46 83.8734   8
  -2   1   7 1804.09 145.998   1
  -2  -1  -7 1728.49 116.347   4
   2   1  -7 1858.98 110.356   6
   2  -1   7 1861.72 93.6185   6
   2   1  -7 1686.63 118.515   5
   2   1  -6 2481.10 135.111   5
   2  -1   6 2588.76 89.2058   1
  -2  -1  -6 2706.13 162.817   5
  -2  -1  -6 2517.13 139.097   3
  -2   1   6 2575.89 164.139   1
   2   1  -6 2615.75 105.244   2
  -2  -1  -6 2523.39 88.4880   1
   2   1  -6 2588.82 130.460   6
  -2   1   6 2591.80 136.695   6
  -2  -1  -6 2561.28 137.260   4
   2  -1   6 2591.16 157.802   7
  -2  -1  -6 2594.09 88.7893   8
   2  -1   6 2646.99 115.324   6
   2  -1   5 2853.69 153.924   7
   2  -1   5 2870.44 78.6498   1
   2   1  -5 3132.22 141.652   6
  -2  -1  -5 2768.12 142.141   3
  -2  -1  -5 2968.89 143.102   4
   2   1  -5 3290.15 143.908   7
  -2  -1  -5 3001.72 79.6685   8
  -2   1   5 3061.04 145.289   6
   2  -1   5 3019.65 124.741   6
  -2  -1  -5 2801.35 77.2203   1
   2   1  -5 3215.14 113.462   2
  -2   1   5 2984.24 163.708   1
  -2   1   4 6188.85 205.020   6
   2  -1   4 6679.52 190.324   3
   2   1  -4 6761.19 206.602   3
   2   1  -4 6601.25 182.996   7
  -2  -1  -4 5863.75 92.0010   8
  -2  -1  -4 6414.33 207.199   4
  -2  -1  -4 6682.41 197.710   7
   2   1  -4 6727.96 206.196   6
   2  -1   4 6702.53 189.474   6
  -2  -1  -4 6234.66 203.121   3
   2  -1   4 6226.82 209.481   7
   2   1  -4 6043.35 154.062   2
  -2   1   4 6046.95 217.026   1
   2  -1   4 6588.34 214.095   5
   2   1  -3 4994.43 164.679   4
   2  -1   3 4850.18 172.953   7
   2   1  -3 5245.34 144.984   7
   2  -1   3 5082.63 164.855   3
   2   1  -3 5089.90 176.146   3
   2  -1   3 5317.81 170.273   6
  -2   1   3 4674.88 174.016   6
   2   1  -3 4619.99 134.427   2
  -2   1   3 4903.00 179.082   1
  -2  -1  -3 4864.78 152.432   7
   2   1  -3 5107.28 177.536   6
   2   1  -3 5136.28 184.532   1
  -2   1   3 4721.39 148.229   4
   2  -1   3 5258.00 172.652   5
  -2  -1  -2 1229.37 69.2505   7
  -2   1   2 1151.75 86.4688   6
   2  -1   2 1102.72 78.9955   7
   2  -1   2 1064.12 36.8289   8
   2   1  -2 1122.78 79.7380   1
  -2  -1  -2 1061.62 39.7867   1
   2   1  -2 1147.68 82.3641   3
  -2   1   2 1106.37 74.8044   4
   2   1  -2 1175.06 81.1434   4
   2  -1   2 1117.86 70.9186   5
   2  -1   2 1236.42 84.0601   6
   2   1  -2 1189.27 70.7711   2
   2   1  -2 1052.29 57.5815   7
   2  -1   2 1116.40 82.9456   4
   2  -1   2 1171.72 80.4698   3
  -2   1   2 1047.31 77.1282   1
   2  -1   2 1049.58 40.6680   1
   2  -1   1 3193.48 84.5365   8
   2   1  -1 3218.85 135.375   3
   2   1  -1 3231.35 119.736   1
   2   1  -1 3106.35 119.639   2
  -2  -1  -1 3123.20 85.2394   1
   2  -1   1 3121.20 100.916   5
  -2   1   1 3033.34 137.505   6
   2   1  -1 3467.18 137.838   4
   2  -1   1 3179.67 135.741   4
   2  -1   1 3273.40 134.044   3
  -2   1   1 3157.50 118.301   1
   2  -1   1 3221.00 87.8162   1
   2   1   0 7637.88 206.655   3
   2  -1   0 7620.97 203.003   4
   2   1   0 7152.51 190.396   2
   2   1   0 7293.12 157.395   1
  -2   1   0 7097.48 154.710   1
   2   1   0 7670.86 207.610   4
  -2  -1   0 7292.49 156.477   1
   2  -1   0 7299.70 157.658   1
   2  -1   0 7266.21 153.595   8
  -2  -1   0 7032.88 203.332   6
  -2   1   0 7301.81 207.925   6
   2  -1   0 7627.70 207.201   3
   2  -1   0 7164.47 123.242   5
   2  -1  -1 3321.03 121.268   1
   2   1   1 2987.04 131.071   2
   2   1   1 3196.29 85.8338   1
   2   1   1 3269.13 137.592   4
   2   1   1 2981.62 94.3254   7
  -2   1  -1 3286.73 87.4945   1
   2  -1  -1 3454.85 132.835   4
   2  -1  -1 3289.77 139.562   3
  -2  -1   1 3132.78 137.386   6
   2   1   1 3410.31 138.695   3
  -2   1  -1 2876.92 130.793   6
  -2  -1   1 3148.52 117.720   1
   2  -1  -1 3078.17 115.025   8
   2  -1  -2 1194.47 82.1831   1
   2  -1  -2 1198.70 77.8475   4
   2   1   2 1050.64 64.2544   7
  -2  -1   2 1052.68 76.0535   1
   2   1   2 1019.37 78.7736   4
  -2  -1   2 1131.35 70.2640   2
   2   1   2 1216.90 84.9174   3
  -2   1  -2 1009.93 75.8706   3
   2   1   2 1118.47 78.0597   5
   2  -1  -2 1066.69 76.1152   8
   2  -1  -2 1178.08 85.6986   3
  -2  -1   2 1040.56 81.9289   6
  -2   1  -2 1123.59 81.2713   6
   2   1   2 1068.45 42.7774   8
  -2   1  -2 1086.65 70.3092   5
   2   1   3 4977.19 176.661   4
  -2  -1   3 4831.52 179.903   1
  -2  -1   3 4813.28 171.816   6
  -2   1  -3 4885.47 165.293   3
  -2  -1   3 4888.22 138.559   2
   2  -1  -3 4721.63 96.4035   5
   2  -1  -3 4918.97 181.818   1
   2   1   3 4818.23 152.565   7
  -2   1  -3 4741.57 163.230   5
   2  -1  -3 5051.69 154.315   4
  -2  -1   3 4523.58 167.795   3
   2   1   3 4923.92 175.656   5
  -2   1  -3 4794.20 160.576   6
   2  -1  -3 4982.46 176.420   6
  -2   1  -3 5449.28 182.329   7
   2  -1  -3 4684.06 103.781   2
   2   1   3 5295.91 172.584   6
   2  -1  -4 6631.16 208.033   7
   2  -1  -4 6180.11 99.4491   2
   2   1   4 6003.15 191.038   7
  -2  -1   4 6544.78 157.263   2
   2  -1  -4 6371.88 139.318   5
  -2  -1   4 6095.17 216.971   1
  -2  -1   4 6374.78 198.896   6
  -2   1  -4 6442.70 191.151   3
   2  -1  -4 6506.66 203.125   6
   2   1   4 6768.98 195.198   6
  -2   1  -4 5996.33 177.018   6
   2  -1  -4 6474.43 169.988   4
  -2   1  -4 6522.44 210.034   5
  -2  -1   5 2958.92 165.163   1
   2  -1  -5 3116.58 115.650   4
  -2   1  -5 3227.82 155.552   4
  -2  -1   5 2995.90 106.736   2
   2   1   5 2923.29 148.408   7
  -2   1  -5 2849.99 131.164   3
  -2   1  -5 2925.38 123.512   6
   2   1   5 3173.48 133.888   6
   2  -1  -5 3139.26 145.154   6
  -2   1  -5 2915.16 72.8456   8
  -2  -1   5 3113.15 139.370   7
  -2  -1   5 2908.90 137.094   6
  -2   1  -5 3239.25 162.227   5
   2  -1  -5 2975.86 113.229   5
  -2  -1   6 2554.74 163.361   1
   2  -1  -6 2657.60 121.416   5
   2   1   6 2783.21 124.215   6
  -2   1  -6 2475.70 143.669   4
  -2  -1   6 2641.62 131.414   6
  -2   1  -6 2620.57 128.330   3
  -2  -1   6 2699.36 103.890   2
  -2  -1   6 2633.42 141.219   7
   2   1   6 2604.09 150.039   7
   2  -1  -6 2652.69 104.519   4
  -2   1  -6 2501.41 158.225   5
  -2  -1   7 1733.63 145.741   1
  -2  -1   7 1791.09 87.5460   2
   2   1   7 1788.92 99.6610   6
  -2   1  -7 1863.58 86.5218   1
  -2   1  -7 1747.63 141.143   5
  -2  -1   7 1688.32 124.326   7
   2   1   7 1791.65 136.262   7
   2   1   7 1728.77 82.7357   1
  -2   1  -7 1670.15 106.863   3
  -2  -1   7 1804.44 109.181   6
  -2   1  -7 1830.53 126.640   4
   2  -1  -7 1684.71 81.4766   4
   2  -1  -7 1705.79 110.589   5
  -2  -1   8 3457.78 126.700   2
  -2  -1   8 3476.86 211.341   1
   2   1   8 3543.49 204.133   7
   2  -1  -8 3414.20 112.219   4
   2  -1  -8 3380.62 168.945   5
  -2  -1   8 3595.38 193.970   7
  -2   1  -8 3539.21 133.981   1
  -2   1  -8 3465.86 176.138   4
   2   1   8 3564.46 138.811   6
   2   1   8 3333.66 129.759   1
  -2   1  -8 3408.10 155.968   3
  -2  -1   8 3586.89 153.076   6
  -2   1  -8 3572.04 209.695   5
  -2  -1   9 3734.56 232.561   1
  -2  -1   9 4289.13 222.578   7
  -2   1  -9 3786.91 153.200   8
  -2   1  -9 4093.15 196.316   4
   2  -1  -9 3813.04 115.014   4
  -2  -1   9 3758.19 138.294   2
   2   1   9 4036.72 145.080   6
  -2   1  -9 3970.57 173.808   3
   2   1   9 4124.03 230.037   7
   2  -1  -9 3974.10 239.443   8
  -2   1  -9 3998.35 156.808   1
   2   1   9 4073.23 158.993   1
  -2   1  -9 3987.74 238.970   5
   2  -1  -9 4017.96 197.713   5
   2  -1 -10 1057.54 57.9328   4
   2  -1 -10 1046.96 132.596   8
  -2   1 -10 1092.67 97.8426   3
  -2   1 -10 1130.84 92.2742   8
  -2   1 -10 1202.04 111.888   4
   2   1  10 1130.38 76.3854   6
   2   1  10 1086.15 130.807   7
  -2  -1  10 1143.02 128.761   7
   2   1  10 1097.51 92.5282   1
  -2  -1  10 979.617 127.064   1
  -2   1 -10 1188.69 143.798   5
  -2  -1  10 1104.42 79.9705   2
   2  -1 -10 1185.57 118.005   5
  -2  -1  11 2102.80 190.447   1
   2  -1 -11 2448.99 205.855   8
  -2  -1  11 2748.25 201.691   7
  -2   1 -11 2267.25 142.169   3
  -2   1 -11 2219.76 154.915   4
   2   1  11 2232.04 194.052   7
   2  -1 -11 2000.41 71.6163   4
   2   1  11 2254.22 100.800   6
  -2   1 -11 2100.29 134.221   8
   2   1  11 2311.99 141.500   1
  -2  -1  11 2221.70 117.249   2
  -2   1 -11 2300.50 203.082   5
   2  -1 -11 2191.27 165.870   5
  -2   1 -12 7757.53 378.882   5
   2   1  12 7857.42 274.838   1
  -2  -1  12 7528.24 350.196   7
  -2   1 -12 7355.79 263.341   3
  -2   1 -12 7748.95 293.431   4
  -2   1 -12 6970.80 255.869   8
   2  -1 -12 7613.59 372.776   8
   2   1  12 7145.85 358.420   7
   2  -1 -12 7210.69 317.216   5
  -2  -1  12 7983.80 380.768   1
   2  -1 -13 278.516 69.9547   5
   2   1  13 351.318 67.3014   1
  -2   1 -13 353.151 102.139   5
  -2  -1  13 476.702 117.804   1
  -2   1 -13 475.100 75.0363   8
   2   1  13 443.126 105.511   7
   2  -1 -13 336.046 96.5491   8
  -2   1 -13 338.294 68.4115   4
  -2  -1  13 457.447 102.648   7
  -2   1 -13 362.022 66.5742   3
   2  -1 -14 207.266 72.7168   5
  -2  -1  14 167.630 80.2940   1
   2   1  14 218.702 84.3340   7
   2  -1 -14 228.151 84.6254   8
  -2   1 -14 273.473 63.7378   8
  -2  -1  14 172.851 68.4474   7
  -2   1 -14 190.785 53.8688   3
   2   1  14 112.063 48.6608   1
  -2   1 -14 249.515 60.6798   4
  -2   1 -14 239.077 96.2895   5
  -2   1 -15 445.839 115.769   5
   2  -1 -15 588.453 109.908   5
   2   1  15 417.944 80.5375   1
   2  -1 -15 474.620 122.605   8
  -2   1 -15 447.876 81.1301   4
  -2  -1  15 501.113 108.837   7
  -2   1 -15 405.802 71.0317   3
  -2   1 -15 358.461 74.4004   8
  -2  -1  15 342.455 107.458   1
   2   1  15 388.305 110.572   7
  -2   1 -16 239.659 109.136   5
   2  -1 -16 119.413 71.7220   5
   2  -1 -16 38.9034 71.2807   8
  -2   1 -16 77.5372 40.7445   4
   2   1  16 52.8387 40.3988   1
  -2  -1  16 31.7701 58.6283   7
  -2   1 -16 34.0661 28.0156   3
  -2   1 -16 24.8060 32.4581   8
  -2  -1  16 81.8573 67.7219   1
   2   1  16 60.2014 68.3548   7
  -2   1 -17 107.393 88.5089   5
   2  -1 -17 87.4279 57.4332   5
   2  -1 -17 67.7535 64.8714   8
   2   1  17 152.397 57.9734   1
  -2   1 -17 154.790 58.2259   8
  -2  -1  17 131.391 70.1966   7
   2   1  17 86.6448 89.2085   7
  -2  -1  17 47.5584 68.3422   1
   2  -1 -18 95.6661 57.9819   5
  -2   1 -18-9.00581 59.0353   5
  -2  -1  18 81.9346 71.2778   7
   2  -1 -18-66.5244 69.2716   8
  -2  -1  18 2.50752 71.5995   1
   2   1  18 77.1933 91.1849   7
  -2   1 -19 85.2474 86.3444   5
   2  -1 -19 32.2710 57.9148   5
   2  -1 -19 75.1146 87.4996   8
   2   1  19 12.6654 76.9870   7
  -2  -1  19 32.4527 65.6427   7
  -2  -1  19 220.115 109.384   1
   2  -1 -20 165.841 83.2432   5
  -2   1 -20 176.333 112.974   5
   2  -1 -20 98.5200 83.7544   8
  -2  -1  20 80.1523 93.2273   1
   2   1  20 110.969 100.832   7
  -2  -1  20 238.505 111.189   7
   2  -1 -21 127.162 88.5548   8
  -2  -1  21-69.6436 81.1088   1
  -2  -1  21 38.9122 76.0018   7
   2   1  21 182.261 115.223   7
  -2  -1  22-31.7444 66.6539   7
  -2  -1  22-47.8463 74.3641   1
   2   1  22 43.8309 89.2669   7
   2  -1 -22-5.12449 63.4953   8
   2   2 -23 27.7805 59.7310   5
   2   2 -22 9.14463 66.9931   5
  -2   2  22 3.59268 72.1054   1
   2   2 -22 54.4002 89.6633   8
   2  -2  22 127.129 102.213   7
   2  -2  21 203.590 104.874   7
  -2   2  21 132.210 92.3322   1
   2   2 -21 57.1547 80.7052   8
   2   2 -21-84.7012 71.9632   5
   2   2 -20 7.06153 60.6387   8
   2   2 -20 158.613 93.8468   5
   2  -2  20 21.8237 78.7541   7
  -2   2  20 48.4384 61.9862   1
   2  -2  19 109.966 94.0573   7
   2   2 -19 56.5288 66.3573   8
   2   2 -19 15.3360 56.4653   5
  -2   2  19 2.68651 74.6512   1
   2   2 -18 110.120 59.5580   5
  -2   2  18-11.9961 59.6015   1
   2  -2  18-17.3576 71.0990   7
   2   2 -17 122.641 73.9604   5
   2   2 -17 253.239 100.898   8
  -2  -2 -17 157.417 56.8902   8
   2  -2  17 221.436 66.2293   1
   2  -2  17 161.160 93.0089   7
  -2   2  17 190.073 89.8459   1
   2   2 -16 224.198 88.7622   5
   2  -2  16 71.9640 44.4748   1
  -2  -2 -16 112.330 52.8992   8
  -2   2  16 158.801 93.8690   1
  -2   2  16 166.417 86.9545   7
   2  -2  16 224.585 97.9758   7
   2  -2  15 623.618 140.103   7
   2   2 -15 579.116 119.003   5
  -2   2  15 553.387 125.837   1
  -2   2  15 853.359 155.637   7
   2  -2  15 484.035 87.0971   1
  -2  -2 -15 598.030 94.5884   8
   2   2 -14 50.0166 60.1531   5
  -2   2  14 75.0254 69.2599   7
   2  -2  14 32.4250 61.7109   7
  -2   2  14 4.96046 64.4098   1
   2  -2  14 52.7909 40.4834   1
  -2  -2 -14 51.7010 28.8352   8
  -2   2  14 82.3391 31.6013   6
  -2   2  13 166.899 68.3895   7
  -2   2  13 174.156 76.3269   1
  -2  -2 -13 131.531 43.2601   4
   2  -2  13 112.218 78.0284   7
   2  -2  13 48.9033 32.4596   1
  -2  -2 -13 111.902 44.3404   8
  -2   2  13 110.880 35.7255   6
   2   2 -13 154.508 77.9992   5
   2   2 -12 458.479 94.0757   5
  -2   2  12 453.215 103.146   1
  -2   2  12 427.844 108.879   7
  -2  -2 -12 406.189 65.6610   4
   2  -2  12 315.068 99.6363   7
  -2  -2 -12 349.609 62.5333   8
   2  -2  12 426.963 71.5014   1
  -2   2  12 383.114 60.0634   6
   2  -2  11 3288.19 174.487   1
  -2  -2 -11 3536.57 177.056   4
   2  -2  11 3594.22 253.923   7
   2   2 -11 3377.20 144.373   6
  -2   2  11 3588.88 242.666   7
  -2  -2 -11 3403.60 174.282   8
  -2   2  11 3362.51 169.061   6
  -2   2  11 3374.26 247.211   1
   2   2 -11 3252.71 217.600   5
  -2   2  10 646.782 112.720   1
  -2  -2 -10 812.348 85.6656   4
   2  -2  10 660.267 114.247   7
  -2   2  10 773.860 82.3332   6
   2   2 -10 607.126 63.0630   6
  -2  -2 -10 636.090 73.4034   8
   2  -2  10 694.956 77.1591   1
   2   2 -10 728.318 107.787   5
   2  -2   9 717.065 71.4260   1
  -2  -2  -9 787.079 76.0163   8
  -2  -2  -9 930.560 89.3067   4
   2  -2   9 742.017 108.539   7
  -2   2   9 779.656 81.0160   6
   2   2  -9 813.835 77.6863   2
  -2  -2  -9 848.950 77.0508   1
  -2   2   9 852.486 117.151   1
   2   2  -9 817.209 74.6395   6
   2  -2   9 782.511 55.2396   6
   2   2  -9 798.132 101.596   5
  -2  -2  -8 488.205 67.2853   4
   2  -2   8 407.723 43.8611   6
   2  -2   8 441.582 53.5766   1
   2   2  -8 432.603 56.2222   6
   2  -2   8 485.478 86.3672   7
   2   2  -8 441.976 55.6545   2
  -2  -2  -8 473.139 55.1333   8
   2   2  -8 470.046 74.9701   5
  -2  -2  -8 461.669 52.3945   1
  -2   2   8 453.132 66.8823   6
  -2   2   8 362.491 81.1776   1
   2   2  -7 4382.60 200.492   5
  -2  -2  -7 4484.15 145.329   1
   2   2  -7 4492.48 172.492   6
  -2  -2  -7 4476.23 184.345   4
  -2  -2  -7 4017.11 138.473   8
   2  -2   7 4472.76 223.153   7
  -2   2   7 4412.78 188.486   6
   2  -2   7 4427.78 144.320   6
   2  -2   7 4353.54 144.806   1
   2   2  -7 4296.50 160.692   2
  -2   2   7 4465.58 231.423   1
  -2  -2  -6 3105.47 109.533   1
  -2   2   6 3151.62 182.914   1
   2  -2   6 3100.78 110.392   1
   2  -2   6 3318.65 182.808   7
   2   2  -6 3284.55 147.876   6
  -2   2   6 3058.05 152.345   6
   2  -2   6 3263.76 128.649   6
  -2  -2  -6 3126.78 110.220   8
  -2  -2  -6 2920.10 147.706   4
   2   2  -6 2995.18 130.281   2
   2   2  -5 11965.5 275.897   3
  -2  -2  -5 11739.9 191.845   8
   2  -2   5 11993.8 195.164   1
   2   2  -5 12572.6 285.985   6
  -2   2   5 11865.3 297.320   6
  -2  -2  -5 12360.5 290.674   4
   2  -2   5 12665.0 257.064   6
   2  -2   5 12421.5 326.912   7
   2   2  -5 11767.2 247.360   2
  -2   2   5 12199.1 332.115   1
  -2  -2  -5 11715.7 188.936   1
   2   2  -5 12368.5 268.762   7
   2  -2   4 10832.9 275.123   5
   2  -2   4 10479.7 283.572   7
  -2   2   4 9912.63 266.786   6
  -2  -2  -4 9903.84 159.407   1
   2  -2   4 10814.7 237.238   3
   2   2  -4 10598.0 219.981   7
   2   2  -4 10417.1 253.222   3
  -2   2   4 10149.9 207.697   4
   2  -2   4 10069.7 161.415   1
  -2  -2  -4 10538.9 264.124   4
   2   2  -4 10998.4 265.136   6
   2  -2   4 10746.8 241.432   6
  -2  -2  -4 9914.30 165.361   8
   2   2  -4 10362.1 228.282   2
  -2  -2  -4 10919.8 248.228   7
  -2   2   4 9969.91 284.889   1
   2  -2   3 27629.5 434.290   7
  -2   2   3 27447.7 432.180   6
   2   2  -3 28467.2 408.416   3
   2   2  -3 27617.9 305.499   7
   2  -2   3 27117.0 237.143   8
  -2  -2  -3 27301.6 346.596   7
   2  -2   3 27820.3 381.340   3
  -2   2   3 26436.3 349.337   4
  -2  -2  -3 27045.8 266.298   8
   2  -2   3 28923.4 402.864   6
   2   2  -3 27596.3 367.400   2
  -2   2   3 27486.8 432.082   1
   2   2  -3 29056.2 426.875   6
   2  -2   3 28616.7 404.754   5
   2  -2   2 20148.3 352.848   7
   2   2  -2 19844.9 317.155   2
  -2   2   2 19677.1 361.954   6
  -2   2   2 19331.3 310.443   4
   2  -2   2 20049.9 218.425   8
   2  -2   2 21081.7 334.977   3
  -2  -2  -2 19696.8 223.958   1
   2   2  -2 21171.5 348.623   3
   2   2  -2 20006.2 212.416   7
   2  -2   2 20493.8 235.078   1
   2  -2   2 21873.1 352.737   6
  -2   2   2 19888.6 339.753   1
  -2  -2  -2 20557.9 255.475   7
   2   2  -2 21184.1 352.097   1
   2  -2   2 21056.8 306.132   5
  -2   2   1 40176.7 466.894   4
   2   2  -1 41553.6 235.548   7
  -2  -2  -1 40778.8 360.922   1
  -2   2   1 42131.4 451.752   8
   2   2  -1 41049.6 465.079   2
   2   2  -1 43658.4 458.098   1
  -2  -2  -1 41206.6 297.031   7
  -2   2   1 42084.1 515.686   6
  -2   2   1 40953.8 448.097   1
   2  -2   1 42959.0 356.852   8
   2  -2   1 42888.2 508.125   4
   2   2  -1 42539.9 493.089   3
   2  -2   1 42897.9 377.638   1
   2  -2   1 44083.3 496.382   3
   2  -2   1 42312.3 367.469   5
   2  -2   0 92.9068 28.0845   3
  -2  -2   0 83.0258 24.9633   1
  -2   2   0 84.0905 14.7275   5
   2   2   0 114.703 36.3591   2
   2  -2   0 112.729 30.6870   4
   2  -2   0 70.4353 22.0337   8
   2   2   0 128.838 32.6442   4
   2   2   0 79.7421 28.7291   3
  -2   2   0 92.4791 23.3447   8
   2  -2   0 101.526 23.1828   1
  -2  -2   1 41069.8 452.105   1
   2   2   1 44559.2 515.209   3
   2  -2  -1 43564.8 476.981   4
   2   2   1 41369.9 503.750   2
   2   2   1 41262.7 292.414   7
   2  -2  -1 43278.7 517.432   3
  -2   2  -1 42202.2 363.110   8
   2   2   1 44014.6 516.232   4
  -2   2  -1 40716.4 496.795   6
   2  -2  -1 40434.1 440.216   8
  -2   2  -1 41116.8 481.699   3
  -2  -2   1 43221.9 481.856   2
   2   2   1 42871.2 378.511   8
   2  -2  -1 44638.8 467.392   1
  -2   2  -1 41323.8 357.103   5
   2   2   2 21302.6 363.414   4
   2   2   2 20541.7 370.174   2
  -2   2  -2 19641.5 294.736   5
  -2  -2   2 20603.7 324.019   2
   2  -2  -2 20967.1 318.930   4
  -2  -2   2 19397.6 338.104   1
  -2  -2   2 19542.7 343.838   3
  -2   2  -2 20310.6 331.174   3
   2   2   2 20273.4 239.145   8
  -2   2  -2 20144.6 223.508   8
  -2   2  -2 20012.8 345.233   6
   2  -2  -2 19928.7 337.477   8
   2   2   2 19883.8 255.291   7
   2  -2  -2 21023.9 349.684   1
  -2  -2   3 27041.4 399.642   3
  -2  -2   3 27319.1 433.698   1
   2   2   3 27679.8 268.652   8
  -2   2  -3 27624.9 239.748   8
  -2   2  -3 27248.9 381.651   3
   2  -2  -3 28329.5 359.669   4
   2   2   3 27014.3 346.596   7
  -2  -2   3 28112.6 371.712   2
   2   2   3 27281.0 447.832   2
   2   2   3 28131.0 421.858   4
  -2   2  -3 27658.6 395.194   6
   2  -2  -3 26811.4 427.705   8
  -2   2  -3 26647.8 390.933   5
  -2   2  -4 9767.32 146.675   8
  -2  -2   4 10813.9 229.518   2
  -2  -2   4 10432.9 287.825   1
   2   2   4 10003.5 168.512   8
   2  -2  -4 10137.0 282.503   8
  -2  -2   4 9880.39 243.562   3
   2   2   4 10130.7 243.390   7
  -2  -2   4 10500.3 219.118   7
  -2   2  -4 10307.3 235.784   3
  -2   2  -4 10267.3 266.754   5
  -2   2  -4 9954.69 234.580   6
   2  -2  -4 10452.2 211.479   4
   2  -2  -4 9994.39 158.188   5
  -2   2  -5 12124.7 255.449   6
  -2  -2   5 12517.8 250.825   2
  -2   2  -5 12914.8 319.174   4
   2   2   5 11636.5 286.029   7
  -2  -2   5 12008.7 264.413   7
   2  -2  -5 12217.6 331.261   8
   2   2   5 11827.2 198.720   8
   2  -2  -5 12003.5 217.406   4
  -2   2  -5 12044.1 180.533   8
  -2   2  -5 11969.8 258.020   3
  -2  -2   5 12476.1 336.275   1
   2  -2  -5 11521.8 210.375   5
  -2   2  -5 12102.8 316.122   5
  -2  -2   6 3318.25 132.424   2
  -2   2  -6 3166.62 105.069   8
  -2   2  -6 3002.61 132.156   3
  -2   2  -6 3295.21 168.029   4
  -2  -2   6 3119.53 181.879   1
  -2  -2   6 3098.81 152.015   7
   2   2   6 2959.27 157.999   7
  -2   2  -6 3073.03 125.959   6
   2  -2  -6 2964.34 177.384   8
   2  -2  -6 3017.05 103.606   4
   2   2   6 3418.87 145.444   6
   2  -2  -6 2990.83 124.694   5
  -2   2  -6 3318.68 181.491   5
   2   2   7 4778.50 216.057   7
  -2  -2   7 4510.38 158.107   2
  -2  -2   7 4463.98 231.035   1
   2  -2  -7 4183.46 115.233   4
  -2   2  -7 4354.23 161.638   3
  -2  -2   7 4547.17 197.134   7
  -2   2  -7 4237.63 143.971   6
   2   2   7 4728.29 171.256   6
  -2   2  -7 4035.28 195.829   4
   2  -2  -7 4516.07 228.267   8
   2  -2  -7 4224.10 165.499   5
  -2   2  -7 4388.59 220.883   5
   2  -2  -8 464.335 63.6963   5
  -2   2  -8 510.800 90.3339   5
   2  -2  -8 498.238 94.4599   8
  -2   2  -8 466.945 57.3266   3
  -2  -2   8 285.996 73.6453   1
   2   2   8 578.792 88.1136   7
   2   2   8 540.164 58.9899   6
   2  -2  -8 429.952 34.6769   4
  -2  -2   8 479.751 76.1852   7
  -2   2  -8 428.030 66.5682   4
  -2  -2   8 477.881 54.4646   2
  -2  -2   9 873.575 104.191   7
  -2   2  -9 833.682 114.288   5
   2  -2  -9 879.107 94.4544   5
   2  -2  -9 777.544 110.918   8
  -2   2  -9 891.969 97.7231   4
   2   2   9 815.648 71.6955   6
   2   2   9 835.675 109.473   7
   2  -2  -9 694.622 38.0686   4
  -2   2  -9 760.673 73.9222   3
  -2  -2   9 780.520 72.4466   2
  -2  -2   9 697.538 106.870   1
   2   2   9 822.927 75.2280   1
  -2   2 -10 691.609 114.097   5
  -2  -2  10 660.377 113.410   1
   2  -2 -10 744.008 117.171   8
   2   2  10 739.667 114.475   7
  -2   2 -10 685.650 92.5060   4
   2  -2 -10 628.845 88.5451   5
  -2  -2  10 836.157 110.964   7
   2   2  10 721.247 66.8932   6
   2   2  10 833.689 82.7109   1
  -2   2 -10 658.814 72.4794   3
  -2  -2  11 3289.88 243.253   1
   2  -2 -11 3200.95 237.327   8
   2   2  11 3309.17 235.700   7
   2   2  11 3474.49 174.768   1
  -2   2 -11 3441.56 250.437   5
   2   2  11 3168.72 134.756   6
  -2   2 -11 3291.38 160.531   3
  -2   2 -11 3328.72 193.519   4
  -2  -2  11 3320.28 227.933   7
   2  -2 -11 3301.56 203.469   5
  -2   2 -12 410.035 77.1552   4
   2  -2 -12 432.366 83.7921   5
  -2   2 -12 305.936 94.2972   5
   2   2  12 454.361 105.357   7
   2  -2 -12 458.193 106.329   8
  -2  -2  12 492.607 101.362   7
  -2   2 -12 389.601 58.7937   3
   2   2  12 335.834 60.8071   1
  -2  -2  12 198.971 77.5447   1
   2  -2 -13 121.438 56.9658   5
   2   2  13 58.4088 37.4403   1
  -2   2 -13 91.9816 43.7750   4
  -2   2 -13 120.540 72.4759   5
   2  -2 -13 89.5879 65.7996   8
  -2   2 -13 78.9340 31.9000   3
  -2  -2  13 139.832 67.9091   7
  -2  -2  13 107.900 69.6001   1
   2   2  13-7.03515 66.7199   7
  -2   2 -13 58.8588 33.6230   8
  -2   2 -14 100.238 72.8547   5
  -2   2 -14 95.3036 48.3323   4
   2  -2 -14 87.8666 70.3674   8
   2   2  14 143.599 51.8774   1
   2  -2 -14 223.687 73.6555   5
  -2  -2  14 78.1563 61.1902   7
  -2   2 -14 147.020 51.7742   8
  -2   2 -14 61.4561 32.4990   3
   2   2  14-16.0968 79.2650   7
  -2  -2  14 23.0085 61.3665   1
   2  -2 -15 491.777 102.920   5
  -2   2 -15 667.950 142.094   5
   2   2  15 557.474 88.7471   1
  -2   2 -15 674.334 98.9800   8
   2  -2 -15 576.420 133.683   8
  -2   2 -15 539.419 74.2627   3
  -2   2 -15 604.261 92.0870   4
  -2  -2  15 388.437 107.038   1
  -2  -2  15 523.381 121.447   7
   2   2  15 701.309 144.753   7
   2  -2 -16 198.032 80.4014   5
  -2   2 -16 42.4712 62.1998   5
   2   2  16 167.482 59.3495   1
  -2  -2  16 99.2332 71.1250   7
  -2  -2  16 144.695 87.4768   1
   2   2  16 145.742 92.0902   7
   2  -2 -16 150.272 89.8453   8
  -2   2 -16 124.786 51.3356   8
  -2   2 -16 46.4057 41.5820   4
   2  -2 -17 211.611 81.7105   5
  -2   2 -17 330.979 111.107   5
   2   2  17 193.281 63.2016   1
  -2   2 -17 160.034 58.4748   8
  -2  -2  17 255.589 107.431   7
   2   2  17 451.481 128.417   7
  -2  -2  17 188.247 94.6276   1
   2  -2 -17 249.277 97.8154   8
   2  -2 -18-68.0074 64.9034   5
  -2   2 -18 31.2929 57.8631   5
   2  -2 -18-123.151 78.4101   8
   2   2  18 50.5191 81.0672   7
  -2  -2  18-41.9341 85.3954   1
   2   2  18 13.3337 44.2929   2
  -2  -2  18 27.6814 73.0389   7
  -2   2 -19 27.4736 85.5793   5
  -2  -2  19-57.1502 89.7938   1
  -2  -2  19 58.8524 81.9319   7
   2  -2 -19 16.9620 66.1278   8
   2   2  19-10.8951 72.5138   7
   2   2  19 4.07730 52.2619   2
  -2   2 -20 141.503 97.7197   5
  -2  -2  20 119.667 95.5662   7
   2  -2 -20 41.4206 83.1314   8
   2   2  20 22.2226 82.8404   7
  -2  -2  20 32.2849 71.0141   1
  -2   2 -21 224.480 118.471   5
  -2  -2  21 111.546 80.8720   7
  -2  -2  21 124.212 97.8000   1
   2  -2 -21-21.4137 66.1173   8
   2   2  21 226.624 135.071   7
  -2   2 -22 92.8144 97.1604   5
  -2  -2  22 213.069 112.687   7
   2   2  22-31.3140 66.4745   7
   2  -2 -22-195.816 106.225   8
  -2  -2  22-237.758 108.975   1
   2   3 -22-124.461 80.7083   5
  -2   3  22-172.049 95.2950   1
   2   3 -22 28.9770 82.6314   8
   2   3 -21 192.914 108.629   5
  -2   3  21 6.08518 71.4620   1
   2  -3  21 54.9448 76.4498   7
   2   3 -21 137.289 105.972   8
   2   3 -20 194.851 103.821   8
   2  -3  20 16.6724 90.4027   7
   2   3 -20 43.7243 64.1152   5
  -2   3  20 18.7228 65.0652   1
   2   3 -19 38.0244 67.8914   5
  -2   3  19-20.3112 62.8668   1
   2   3 -19 84.1989 74.7248   8
   2  -3  19 39.2449 77.4564   7
   2   3 -18 46.7589 59.1215   5
  -2   3  18 208.246 102.627   1
   2  -3  18 63.1048 83.0807   7
   2   3 -17 2.24077 57.3500   5
  -2  -3 -17 116.448 51.1673   8
   2  -3  17 163.578 88.9475   7
   2  -3  17 187.423 63.3893   1
  -2   3  17 115.354 77.0000   1
   2   3 -16-39.5461 59.2052   5
  -2  -3 -16 123.620 50.6284   8
  -2   3  16 216.129 98.1480   1
   2  -3  16-4.64893 58.5904   7
   2  -3  16 74.6887 47.3932   1
  -2  -3 -15 422.240 81.3829   8
   2   3 -15 553.954 119.902   5
   2  -3  15 396.609 112.581   7
   2  -3  15 415.022 83.2843   1
  -2   3  15 492.012 127.290   1
   2  -3  14 194.329 85.3982   7
   2   3 -14 113.307 67.2207   5
   2  -3  14 235.145 60.6841   1
  -2   3  14 190.271 90.3855   1
  -2   3  14 186.103 46.8809   6
  -2  -3 -14 173.978 58.2417   8
   2  -3  13 297.324 98.9297   7
   2   3 -13 265.772 78.7014   5
  -2   3  13 471.063 116.448   1
  -2  -3 -13 289.818 63.9095   8
  -2   3  13 358.576 64.3261   6
   2  -3  13 323.485 66.8252   1
  -2  -3 -12 1349.47 119.809   8
   2  -3  12 1333.64 122.669   1
   2  -3  12 1354.36 173.273   7
   2   3 -12 1179.65 149.738   5
  -2   3  12 1319.83 114.553   6
  -2   3  12 1338.93 163.074   1
   2  -3  11 3267.09 246.733   7
  -2  -3 -11 3370.04 177.994   8
   2  -3  11 3441.58 184.829   1
  -2   3  11 3562.84 184.517   6
  -2   3  11 3361.79 243.372   1
   2   3 -11 3283.41 224.640   5
   2  -3  10 7271.33 249.453   1
   2  -3  10 7353.94 342.734   7
  -2   3  10 7232.93 258.144   6
   2   3 -10 7151.60 218.300   6
  -2  -3 -10 6982.47 242.904   8
  -2   3  10 7371.15 345.730   1
   2   3 -10 7398.98 256.805   2
   2   3 -10 7157.03 314.476   5
  -2   3   9-25.7564 51.8712   1
   2  -3   9 26.4486 53.1796   7
  -2   3   9 8.50925 27.3895   6
   2  -3   9-8.98679 21.9384   1
   2   3  -9-30.0999 40.2511   5
  -2  -3  -9-1.46475 21.8078   8
   2   3  -9-8.21147 27.8190   2
  -2  -3  -8 1777.55 108.001   1
  -2  -3  -8 1816.81 109.547   8
  -2   3   8 1758.43 127.535   6
   2  -3   8 1787.48 109.723   1
   2  -3   8 1596.05 149.957   7
   2  -3   8 1804.96 93.1701   6
   2   3  -8 1818.59 120.508   2
  -2   3   8 1917.24 163.526   1
  -2  -3  -7 3647.07 143.247   8
   2  -3   7 3549.95 207.081   7
   2  -3   7 3651.97 137.431   6
   2  -3   7 3646.58 146.262   1
   2   3  -7 3747.26 167.346   2
  -2   3   7 3700.70 182.634   6
  -2   3   7 3799.56 219.203   1
  -2  -3  -7 3613.43 142.593   1
  -2   3   7 3797.94 155.683   5
   2  -3   6 15323.9 288.356   6
  -2  -3  -6 14974.2 269.840   8
   2  -3   6 15073.8 399.822   7
  -2   3   6 15090.5 349.962   6
   2  -3   6 14589.5 267.447   1
   2   3  -6 15015.3 309.589   3
   2   3  -6 14750.3 316.559   2
  -2   3   6 14759.4 405.672   1
  -2  -3  -6 15014.7 269.389   1
  -2   3   6 15427.0 280.471   5
   2  -3   5 852.296 62.2916   1
   2  -3   5 775.482 92.5149   7
  -2   3   5 764.515 83.8372   6
   2   3  -5 814.652 69.3576   7
   2   3  -5 772.581 70.5347   3
  -2   3   5 772.451 56.7486   4
  -2   3   5 935.535 97.4974   1
   2  -3   5 848.390 66.2098   3
  -2  -3  -5 782.238 59.0884   1
   2  -3   5 870.660 71.7832   6
  -2  -3  -5 772.522 59.4760   8
   2   3  -5 840.009 76.1153   2
  -2   3   5 815.073 57.0055   5
  -2  -3  -4 4194.02 130.825   8
  -2   3   4 4279.83 185.655   6
  -2   3   4 4247.29 138.922   4
   2   3  -4 4364.69 137.461   7
  -2  -3  -4 4414.13 157.036   7
   2   3  -4 4460.11 164.095   3
   2   3  -4 4316.83 165.029   2
   2  -3   4 4154.94 191.576   7
   2  -3   4 4600.04 165.902   6
  -2   3   4 4350.15 196.658   1
   2  -3   4 4644.66 153.836   3
  -2   3   4 4133.71 104.701   5
  -2  -3  -3 42569.3 413.969   8
   2   3  -3 44625.4 511.169   3
   2  -3   3 42714.2 384.580   8
   2   3  -3 42872.5 359.553   7
  -2  -3  -3 44292.1 431.878   7
   2  -3   3 42627.9 576.419   7
   2  -3   3 45444.1 523.426   6
  -2   3   3 41893.5 454.144   4
  -2   3   3 43378.1 563.614   6
   2  -3   3 44951.3 484.619   3
  -2   3   3 43133.4 563.011   1
   2   3  -3 42413.4 509.257   2
  -2   3   2 11659.5 289.924   6
   2   3  -2 11617.3 265.591   2
  -2   3   2 11384.6 244.149   4
  -2   3   2 11299.9 271.962   1
  -2  -3  -2 11227.5 215.999   8
  -2  -3  -2 11706.8 184.190   7
   2  -3   2 11892.3 292.980   7
   2   3  -2 12163.3 281.733   1
   2   3  -2 11851.3 264.635   3
  -2   3   2 12161.4 279.325   8
   2  -3   2 12085.6 259.829   3
   2  -3   2 12146.9 276.167   6
   2  -3   2 11578.2 204.003   8
   2   3  -1 8213.27 227.317   2
  -2  -3  -1 8164.48 189.144   1
   2   3  -1 8250.37 222.399   3
   2  -3   1 8835.22 227.052   3
  -2  -3  -1 7942.10 112.204   7
  -2   3   1 8667.68 220.084   8
  -2   3   1 8579.13 245.492   6
   2  -3   1 8121.08 181.672   8
  -2   3   1 7938.94 215.089   4
   2  -3   1 8640.13 195.848   1
  -2  -3   0 16398.3 284.074   1
   2  -3   0 16606.1 279.784   8
   2   3   0 16857.5 327.349   2
   2  -3   0 17669.0 296.800   1
   2  -3   0 17170.6 325.596   3
  -2   3   0 16393.6 334.235   6
   2   3   0 17308.6 295.271   8
  -2   3   0 17047.6 286.354   8
  -2   3   0 16320.1 196.014   5
   2  -3  -1 8565.74 194.796   2
  -2  -3   1 8486.12 229.441   3
  -2   3  -1 8848.31 190.821   8
  -2   3  -1 8463.27 237.340   6
   2   3   1 7885.70 111.409   7
  -2  -3   1 8723.90 233.624   2
   2   3   1 8490.12 195.300   8
   2  -3  -1 8515.51 214.611   8
   2   3   1 8090.40 237.265   2
  -2  -3   1 8343.44 218.027   1
   2  -3  -1 9146.77 229.096   1
  -2   3  -1 8046.76 168.849   5
   2  -3  -2 11722.6 247.677   4
  -2   3  -2 11208.8 271.034   6
   2   3   2 11307.9 183.097   7
  -2  -3   2 11059.7 260.856   3
   2  -3  -2 11595.1 201.926   2
  -2  -3   2 11425.0 273.463   1
  -2   3  -2 11731.6 205.956   8
   2   3   2 11688.2 216.606   8
   2  -3  -2 11288.1 269.076   8
  -2  -3   2 12351.2 272.284   2
   2   3   2 11370.7 288.518   2
   2  -3  -2 12133.5 283.308   1
  -2   3  -2 11488.9 233.703   5
   2  -3  -3 42941.3 561.423   8
  -2   3  -3 42222.4 514.098   6
  -2   3  -3 42547.9 474.653   3
   2   3   3 42002.8 422.307   7
  -2  -3   3 42776.3 356.639   7
  -2   3  -3 43889.6 385.677   8
  -2  -3   3 42697.6 505.471   3
   2  -3  -3 42825.4 334.167   2
   2   3   3 43906.4 584.819   2
  -2  -3   3 43586.5 570.632   1
  -2  -3   3 45030.2 517.074   2
   2   3   3 42574.1 408.280   8
   2  -3  -3 42910.3 451.793   4
  -2   3  -3 42830.8 505.537   5
   2   3   4 4444.64 135.451   8
  -2  -3   4 4641.48 168.213   2
   2  -3  -4 4335.32 194.122   8
  -2   3  -4 4394.44 162.900   6
  -2  -3   4 4467.30 139.194   7
   2   3   4 4270.06 191.526   2
  -2   3  -4 4165.44 149.553   3
   2   3   4 4462.33 158.151   7
  -2  -3   4 3951.98 158.514   3
  -2  -3   4 4479.06 197.852   1
  -2   3  -4 4286.02 121.987   8
   2  -3  -4 4418.45 138.764   4
   2  -3  -4 4009.22 77.3893   2
  -2   3  -4 4217.80 177.109   5
  -2  -3   5 837.583 73.9447   2
  -2  -3   5 782.637 68.2996   7
  -2   3  -5 887.070 59.3410   8
   2   3   5 807.949 62.7464   8
   2  -3  -5 747.717 87.7864   8
   2   3   5 815.727 80.8690   7
  -2  -3   5 832.297 95.6048   1
   2   3   5 789.318 89.1374   2
  -2  -3   5 791.482 71.0064   3
   2  -3  -5 818.455 57.6290   4
  -2   3  -5 816.147 67.3349   3
  -2   3  -5 875.336 93.1918   4
  -2   3  -5 857.901 73.1990   6
  -2   3  -5 823.271 88.3497   5
  -2   3  -6 14075.1 275.970   3
  -2   3  -6 15400.9 261.342   8
   2   3   6 15031.0 276.724   8
  -2   3  -6 15176.3 370.843   4
   2  -3  -6 15043.5 398.490   8
   2   3   6 14795.7 384.221   2
  -2   3  -6 14425.8 283.907   6
  -2  -3   6 15740.9 329.420   7
  -2  -3   6 15682.5 411.545   1
   2   3   6 15194.1 354.257   7
  -2   3  -6 15127.0 387.350   5
   2   3   7 3738.20 200.146   2
  -2   3  -7 3648.34 136.986   8
   2   3   7 3759.43 191.814   7
   2   3   7 3496.46 144.574   8
   2  -3  -7 3614.25 207.992   8
  -2   3  -7 3507.65 136.081   6
  -2  -3   7 3660.01 176.087   7
  -2   3  -7 3563.48 190.826   4
  -2   3  -7 3453.29 138.469   3
  -2  -3   7 3847.39 219.240   1
  -2   3  -7 3672.34 205.851   5
   2  -3  -8 1675.19 153.846   8
  -2   3  -8 1773.39 139.316   4
  -2  -3   8 1608.51 150.487   1
   2   3   8 1755.38 143.520   7
  -2   3  -8 1817.05 102.740   3
  -2  -3   8 1926.79 138.418   7
  -2   3  -8 1737.75 91.5220   6
  -2   3  -8 1757.86 102.500   8
   2   3   8 1700.75 142.451   2
   2  -3  -8 1728.00 116.599   5
  -2   3  -8 1845.83 155.835   5
   2  -3  -9 19.5000 31.3679   5
  -2   3  -9 3.75924 42.8735   5
  -2   3  -9 7.28887 19.7889   3
  -2  -3   9 51.0905 52.1945   1
   2   3   9-30.4471 50.9948   7
   2  -3  -9 35.1035 55.1819   8
  -2  -3   9 29.3699 39.5097   7
  -2   3  -9-22.6811 17.4270   6
  -2   3  -9 4.65102 39.1985   4
  -2   3 -10 7576.33 292.197   4
   2  -3 -10 7497.05 277.914   5
  -2   3 -10 7044.05 212.453   3
   2   3  10 7416.91 324.001   7
   2  -3 -10 6950.39 332.987   8
  -2  -3  10 7382.73 347.272   1
  -2  -3  10 7342.91 305.401   7
  -2   3 -10 8059.42 357.291   5
  -2  -3  11 3223.30 239.951   1
  -2  -3  11 3433.26 224.122   7
  -2   3 -11 3318.29 201.756   4
  -2   3 -11 3189.84 145.421   3
   2   3  11 3403.98 235.143   7
   2  -3 -11 3561.60 252.273   8
   2  -3 -11 3117.84 192.272   5
  -2   3 -11 3392.16 252.165   5
   2  -3 -12 1286.19 158.099   8
  -2  -3  12 1428.77 171.802   1
  -2   3 -12 1270.47 132.878   4
  -2   3 -12 1208.82 92.6791   3
   2   3  12 1278.30 157.084   7
  -2  -3  12 1406.76 156.418   7
   2  -3 -12 1274.68 133.001   5
  -2   3 -12 1501.05 178.430   5
  -2  -3  13 208.062 77.8381   1
  -2   3 -13 359.073 105.385   5
  -2   3 -13 390.221 56.6475   3
  -2  -3  13 372.778 88.9536   7
   2  -3 -13 411.967 103.627   8
   2  -3 -13 234.201 67.5177   5
  -2   3 -13 356.402 76.0744   4
   2   3  13 207.280 84.4939   7
   2   3  13 385.271 88.0899   2
   2  -3 -14 144.577 67.8311   5
  -2   3 -14 233.852 89.4920   5
   2  -3 -14 204.400 80.5106   8
  -2  -3  14 245.241 82.2470   7
  -2   3 -14 216.498 63.7737   4
  -2   3 -14 179.240 42.6967   3
   2   3  14 174.922 84.6451   7
   2   3  14 149.852 61.3657   2
  -2  -3  14 148.525 81.1359   1
  -2   3 -15 396.102 115.210   5
   2  -3 -15 536.670 129.685   8
   2   3  15 494.420 117.940   7
  -2   3 -15 385.279 79.3726   8
  -2   3 -15 395.041 83.9123   4
  -2  -3  15 567.127 118.466   7
   2   3  15 418.136 93.6159   2
  -2  -3  15 359.343 106.690   1
  -2   3 -16 87.6996 73.8408   5
  -2  -3  16 83.9800 63.6831   7
   2   3  16 62.4351 86.5228   7
  -2   3 -16 127.168 60.9925   8
   2  -3 -16 83.0777 82.1668   8
  -2  -3  16 80.8698 70.2446   1
  -2   3 -16 71.6876 46.7393   4
   2   3  16 43.7303 47.2395   2
  -2   3 -17 119.625 84.7940   5
   2   3  17 174.215 83.2204   7
  -2  -3  17 235.465 93.1730   7
   2  -3 -17 247.033 98.4038   8
  -2  -3  17 228.979 90.7753   1
   2   3  17 146.462 69.6215   2
  -2   3 -18-7.84794 79.1913   5
  -2  -3  18-16.6805 70.2777   7
   2  -3 -18 83.0161 70.9615   8
   2   3  18-173.042 103.638   7
  -2  -3  18 16.8592 65.0367   1
   2   3  18 125.876 66.8836   2
  -2   3 -19 45.8500 59.0770   5
  -2  -3  19 91.2528 88.8614   7
   2   3  19 63.7212 53.0669   2
   2  -3 -19 39.0668 73.3086   8
  -2  -3  19-110.904 96.9596   1
   2   3  19 20.7516 68.3515   7
  -2   3 -20 74.9229 80.2770   5
  -2  -3  20 59.2395 78.2297   1
  -2  -3  20 106.024 93.0354   7
   2   3  20 116.884 109.917   7
   2  -3 -20-178.615 103.197   8
  -2   3 -21 9.20315 89.4636   5
   2  -3 -21 96.8794 88.5485   8
  -2  -3  21 216.766 112.800   1
   2   3  21 142.182 95.0603   7
  -2  -3  21 120.131 84.1808   7
  -2  -3  22 46.7429 82.5124   7
  -2  -3  22 4.85099 77.4273   1
   2  -3 -22 121.684 83.4410   8
   2   4 -22 130.855 94.5348   5
  -2   4  22 57.5575 58.2406   1
   2   4 -22 27.7141 70.2555   8
   2   4 -21 104.023 81.5109   5
  -2   4  21 90.5496 63.0214   1
   2  -4  21-119.786 93.0844   7
   2   4 -21 188.420 105.498   8
  -2   4  20 0.36201 68.7295   1
   2   4 -20 244.793 118.750   8
   2  -4  20 101.926 98.9334   7
   2   4 -20-115.292 86.8456   5
   2   4 -19 119.593 75.0985   5
   2  -4  19 174.400 108.108   7
  -2   4  19 84.2570 82.2919   1
  -2   4  18 99.6345 94.8808   1
   2  -4  18 53.4221 84.3818   7
   2   4 -18 107.285 84.0727   5
   2   4 -17 71.7707 72.5091   5
  -2  -4 -17 106.959 54.5912   8
  -2   4  17-37.7109 63.6981   1
   2  -4  17 93.7352 53.5033   1
   2  -4  17 200.609 106.846   7
   2   4 -16 57.5443 67.2745   5
  -2  -4 -16 97.9482 56.8267   8
   2  -4  16 79.5283 67.3113   7
   2  -4  16-13.0910 31.6507   1
  -2   4  16 105.882 72.4432   1
   2   4 -15 456.369 106.115   5
  -2   4  15 493.410 128.685   1
  -2  -4 -15 637.119 98.9290   8
   2  -4  15 619.618 139.333   7
   2  -4  15 518.069 93.9241   1
   2   4 -14 57.6524 64.9836   5
  -2   4  14 26.2989 71.0137   1
   2  -4  14 65.9909 82.2147   7
  -2  -4 -14 20.4740 31.6657   8
  -2   4  14 42.9291 35.0027   6
   2  -4  14 133.844 55.5910   1
   2  -4  13 1152.68 125.623   1
   2  -4  13 1417.19 180.637   7
  -2   4  13 1242.44 168.191   1
  -2   4  13 1334.46 122.676   6
  -2  -4 -13 1246.97 128.942   8
   2   4 -13 1336.44 166.195   5
  -2  -4 -12 133.767 46.6025   8
  -2   4  12 98.4203 67.6384   1
   2  -4  12 223.987 101.846   7
  -2   4  12 200.030 54.7322   6
   2  -4  12 109.569 51.3840   1
   2   4 -12 136.038 68.4386   5
   2   4 -11 990.703 135.896   5
   2  -4  11 1109.97 151.644   7
   2  -4  11 954.352 102.418   1
  -2   4  11 992.060 141.601   1
  -2   4  11 1019.48 107.697   6
  -2  -4 -11 1070.31 106.589   8
   2   4 -10 357.234 84.7257   5
  -2  -4 -10 409.958 64.9131   8
   2  -4  10 417.622 106.019   7
   2  -4  10 369.566 64.3967   1
  -2   4  10 393.988 98.1224   1
  -2   4  10 365.701 66.3173   6
   2   4 -10 345.471 66.3362   2
  -2   4   9 2759.98 169.404   6
   2  -4   9 2875.66 212.092   7
   2  -4   9 2962.60 159.287   1
  -2   4   9 2660.07 202.589   1
  -2  -4  -9 3088.13 161.920   8
   2   4  -9 2944.30 169.363   2
   2   4  -8 144.819 48.6052   2
   2  -4   8 84.8758 31.2412   1
   2  -4   8 118.661 57.3010   7
  -2   4   8 80.9313 60.9351   1
  -2  -4  -8 113.675 36.8682   8
  -2   4   8 108.859 43.8433   6
   2  -4   7 1336.66 137.426   7
  -2  -4  -7 1436.04 98.6015   8
   2   4  -7 1360.12 92.8654   3
  -2   4   7 1531.32 142.809   1
  -2   4   7 1536.22 122.744   6
   2  -4   7 1362.72 97.9162   1
   2   4  -7 1323.68 111.406   2
  -2  -4  -7 1380.16 96.8226   1
  -2   4   7 1472.95 99.2019   5
   2  -4   6 1299.16 90.4521   1
  -2  -4  -6 1386.31 93.0427   8
   2  -4   6 1329.75 127.379   7
   2   4  -6 1221.29 87.7297   3
  -2   4   6 1220.23 68.8192   4
   2  -4   6 1393.25 81.2875   3
  -2  -4  -6 1370.96 92.5267   1
  -2   4   6 1348.71 115.356   6
   2  -4   6 1361.36 92.8825   6
  -2   4   6 1368.37 132.298   1
   2   4  -6 1369.24 106.652   2
  -2   4   6 1412.99 88.1990   5
  -2  -4  -5 7078.59 198.831   8
  -2   4   5 6967.48 176.402   4
   2   4  -5 7223.57 238.597   2
  -2   4   5 7511.23 257.507   6
   2   4  -5 7429.47 203.050   7
   2   4  -5 7461.29 211.227   3
   2  -4   5 7271.10 199.744   1
  -2   4   5 7173.21 271.593   1
   2  -4   5 7437.34 189.069   3
   2  -4   5 7408.89 218.414   6
   2  -4   5 7162.62 273.651   7
  -2  -4  -5 7318.29 201.368   1
  -2   4   5 7106.28 172.205   5
  -2  -4  -4 3855.41 143.446   8
   2  -4   4 3777.03 192.556   7
  -2   4   4 3667.72 135.407   4
  -2   4   4 3907.22 185.287   6
   2   4  -4 3666.10 167.647   2
  -2  -4  -4 4033.03 152.394   7
   2   4  -4 4007.32 154.289   3
   2  -4   4 3893.11 141.709   3
   2   4  -4 3768.94 125.907   7
   2  -4   4 3625.64 134.551   8
  -2   4   4 3744.39 188.756   1
  -2   4   4 3652.20 108.149   5
   2   4  -3 3204.16 139.840   3
   2  -4   3 3173.20 126.373   8
   2   4  -3 3382.73 99.1494   7
  -2  -4  -3 3253.05 132.606   8
  -2  -4  -3 3343.41 121.076   7
   2  -4   3 3410.76 175.947   7
  -2   4   3 3397.88 172.082   6
  -2   4   3 3153.64 132.149   4
   2  -4   3 3552.20 140.614   3
  -2   4   3 3136.04 165.676   1
   2   4  -3 3155.93 153.486   2
  -2   4   3 3159.12 87.2353   5
   2   4  -2 4345.99 178.279   2
  -2   4   2 4233.34 187.085   6
   2  -4   2 4165.00 143.936   8
  -2  -4  -2 4331.21 115.590   7
   2  -4   2 4345.83 159.552   3
  -2  -4  -2 4062.03 150.327   8
  -2   4   2 3988.84 155.157   4
   2  -4   2 4144.32 188.220   7
   2   4  -1 1965.14 122.794   2
  -2   4   1 1964.23 126.844   6
   2  -4   1 2178.41 116.859   3
  -2  -4  -1 2026.14 57.4102   7
  -2   4   1 1995.85 113.877   4
   2  -4   1 2058.11 105.030   8
  -2   4   1 1959.01 113.421   8
   2   4   0 3159.57 154.749   2
   2   4   0 3602.43 148.834   8
  -2   4   0 3417.25 140.879   8
  -2  -4   0 3277.93 140.516   1
  -2   4   0 3205.07 149.794   4
  -2  -4   0 3214.84 150.353   3
  -2   4   0 3396.79 161.099   6
   2  -4   0 3176.20 137.934   8
   2  -4   0 3482.94 144.444   2
   2  -4   0 3238.86 141.020   1
  -2  -4   1 1916.97 115.097   1
   2  -4  -1 2116.14 118.118   8
  -2   4  -1 2101.43 106.225   8
   2   4   1 2173.40 110.493   8
  -2   4  -1 2159.08 128.518   6
  -2  -4   1 1992.51 115.770   3
  -2   4  -1 1980.53 93.4491   5
   2   4   1 1983.69 125.600   2
   2  -4  -1 2145.24 104.423   2
   2  -4  -1 2184.61 122.779   1
   2  -4  -2 4162.48 175.900   8
   2   4   2 4269.97 113.058   7
   2   4   2 3988.05 179.833   2
  -2   4  -2 4531.61 148.498   8
  -2  -4   2 4082.45 164.590   3
  -2  -4   2 4118.69 79.1034   7
  -2   4  -2 4258.18 175.678   6
   2   4   2 4481.39 153.419   8
   2  -4  -2 4271.11 135.852   2
  -2  -4   2 4275.96 181.296   1
  -2   4  -2 4379.53 154.571   5
  -2  -4   3 3473.60 170.390   1
   2   4   3 3362.31 171.120   2
   2   4   3 3425.23 135.218   8
   2  -4  -3 3136.64 162.171   8
  -2  -4   3 3326.09 98.1816   7
  -2  -4   3 3511.23 148.504   3
   2   4   3 3227.40 118.933   7
   2  -4  -3 3332.17 106.572   2
  -2   4  -3 3454.61 128.003   8
  -2   4  -3 3281.73 151.536   6
  -2   4  -3 3275.62 150.022   5
   2  -4  -4 3777.45 188.448   8
  -2  -4   4 3697.67 127.348   7
   2   4   4 3760.53 146.279   7
   2  -4  -4 3663.67 95.3992   2
  -2   4  -4 3789.89 134.456   8
  -2  -4   4 3733.12 152.320   3
   2   4   4 3877.39 144.679   8
  -2  -4   4 3851.98 191.230   1
  -2   4  -4 3680.86 157.489   6
   2   4   4 3757.57 186.029   2
  -2   4  -4 3738.17 172.949   5
   2   4   5 7367.00 267.092   2
  -2   4  -5 7047.37 214.501   6
   2   4   5 7197.93 204.656   8
  -2  -4   5 6979.07 196.823   7
  -2  -4   5 6952.01 205.534   3
  -2  -4   5 6929.96 271.715   1
   2   4   5 7285.00 225.134   7
  -2   4  -5 7145.17 189.503   8
  -2   4  -5 6774.77 184.603   3
   2  -4  -5 7446.26 276.106   8
  -2   4  -5 7084.69 252.851   5
  -2   4  -6 1269.01 122.064   5
   2   4   6 1455.39 126.129   2
   2   4   6 1329.85 108.548   7
  -2   4  -6 1330.56 122.193   4
  -2  -4   6 1291.63 97.3665   7
   2  -4  -6 1274.54 125.857   8
  -2  -4   6 1103.19 118.780   1
   2   4   6 1367.47 95.2700   8
  -2   4  -6 1293.16 85.0966   8
  -2   4  -6 1324.02 94.1495   6
  -2   4  -6 1266.43 79.8225   3
   2  -4  -7 1405.02 139.625   8
  -2  -4   7 1416.02 110.145   7
   2   4   7 1520.44 132.337   2
  -2  -4   7 1403.36 140.475   1
  -2   4  -7 1429.69 84.8450   3
   2   4   7 1327.81 116.347   7
  -2   4  -7 1436.18 94.2346   6
  -2   4  -7 1490.59 96.0223   8
  -2   4  -7 1466.61 127.946   4
  -2   4  -7 1322.07 128.535   5
  -2   4  -8 100.902 30.0842   6
  -2   4  -8 77.3890 60.3638   5
   2  -4  -8 130.141 60.2827   8
   2   4   8 56.5369 42.2258   7
  -2  -4   8 131.868 44.9903   7
  -2  -4   8 77.8660 53.1368   1
  -2   4  -8 87.5411 27.0826   3
  -2   4  -8 142.063 60.1785   4
   2   4   8 66.2922 46.5548   2
   2  -4  -9 3229.55 222.461   8
  -2   4  -9 3035.77 122.504   6
  -2   4  -9 2837.04 120.500   3
   2   4   9 2959.16 196.003   7
   2   4   9 3182.81 202.739   2
  -2  -4   9 3027.21 217.952   1
  -2   4  -9 3057.14 189.298   4
  -2  -4   9 3120.46 185.531   7
  -2   4  -9 2804.91 206.152   5
  -2   4 -10 641.152 111.097   5
  -2   4 -10 485.224 91.3789   4
  -2   4 -10 484.527 46.8598   6
  -2  -4  10 478.420 103.793   1
   2   4  10 365.368 89.1085   7
  -2   4 -10 352.441 45.7752   3
   2  -4 -10 545.965 109.438   8
   2   4  10 377.964 80.8595   2
  -2  -4  10 327.956 72.2205   7
  -2  -4  11 1003.33 124.716   7
   2   4  11 918.164 119.916   2
   2   4  11 1031.17 136.780   7
  -2   4 -11 904.202 71.5421   3
  -2   4 -11 1211.33 126.176   4
  -2  -4  11 898.477 136.908   1
   2  -4 -11 1090.88 149.001   8
  -2   4 -11 985.840 140.212   5
   2   4  12 161.865 67.9748   7
  -2   4 -12 138.578 75.2978   5
   2  -4 -12 92.2367 68.1070   8
  -2   4 -12 129.271 30.6280   3
  -2  -4  12 144.652 70.3503   7
  -2   4 -12 184.222 61.9166   4
  -2  -4  12 139.425 70.1278   1
   2   4  12 66.9451 43.3760   2
  -2  -4  13 1336.88 181.203   1
  -2   4 -13 1551.12 152.201   4
   2   4  13 1247.39 147.442   2
  -2   4 -13 1283.51 85.2466   3
  -2  -4  13 1634.90 173.547   7
   2   4  13 1205.89 159.169   7
   2  -4 -13 1341.47 174.289   8
  -2   4 -13 1321.96 180.011   5
  -2   4 -14 19.3922 70.6434   5
  -2   4 -14 63.3991 53.3971   4
   2   4  14-13.4706 75.9956   7
  -2  -4  14 57.3737 60.0205   7
   2  -4 -14 1.21396 62.5193   8
  -2  -4  14-65.0485 67.6187   1
   2   4  14 75.1810 54.4470   2
  -2   4 -15 859.332 162.487   5
   2  -4 -15 661.469 141.584   8
   2   4  15 586.088 132.943   7
  -2  -4  15 569.197 121.247   7
  -2   4 -15 622.081 104.645   4
   2   4  15 657.215 116.713   2
  -2  -4  15 475.839 122.929   1
  -2   4 -16-5.68331 70.9588   5
   2  -4 -16-67.0364 74.9520   8
  -2   4 -16 31.6127 40.1343   4
   2   4  16 2.80106 69.6039   7
  -2  -4  16 93.9034 59.7260   7
   2   4  16-0.64469 51.7341   2
  -2  -4  16 43.2810 73.9810   1
  -2   4 -17 21.2559 63.0871   5
   2  -4 -17 51.2452 68.9947   8
  -2  -4  17 234.364 88.7317   7
  -2   4 -17 112.348 58.6329   4
   2   4  17 227.263 103.712   7
   2   4  17 142.288 71.0326   2
  -2  -4  17 233.792 95.6411   1
  -2   4 -18 28.7357 71.1856   5
   2  -4 -18 438.705 130.274   8
  -2  -4  18 120.786 80.1407   7
   2   4  18 173.681 76.7258   2
  -2  -4  18 208.704 109.145   1
   2   4  18 219.932 113.779   7
  -2   4 -19 141.114 96.2479   5
   2  -4 -19 89.0418 95.8079   8
  -2  -4  19 3.92513 70.7279   7
  -2  -4  19 61.2894 68.3791   1
   2   4  19 49.0023 72.6182   7
  -2   4 -20 56.2011 89.8126   5
   2   4  20 164.324 99.4768   7
  -2  -4  20 56.8216 68.5480   1
  -2  -4  20 77.2883 79.0473   7
   2  -4 -20 2.87874 60.7570   8
  -2   4 -21 157.419 94.1089   5
   2  -4 -21 135.554 98.2862   8
  -2  -4  21 125.391 100.094   7
   2   4  21 352.922 143.634   7
  -2  -4  21 37.9568 82.9926   1
  -2  -4  22 36.5695 62.6395   7
   2  -4 -22-88.6852 87.0794   8
  -2  -4  22-202.081 103.115   1
   2   5 -22 70.1254 68.8393   5
   2   5 -22 199.763 117.582   8
  -2   5  22 188.570 97.0572   1
   2   5 -21 37.0239 57.6092   5
   2   5 -21 235.022 118.454   8
  -2   5  21 105.390 102.126   1
   2  -5  21 283.307 132.746   7
   2   5 -20-0.36808 63.7403   5
  -2   5  20 150.366 87.2141   1
   2  -5  20-46.4805 75.5777   7
   2   5 -19 33.1760 73.5143   5
  -2   5  19 46.7410 66.8665   1
   2  -5  19 15.6992 94.0589   7
   2   5 -18 208.898 100.772   5
  -2   5  18 159.791 82.6305   1
   2  -5  18 80.1954 84.8924   7
   2   5 -17-0.90370 59.6152   5
  -2   5  17-21.7174 56.0761   1
  -2  -5 -17 65.9538 45.8505   8
   2  -5  17 71.6904 46.2282   1
   2  -5  17 28.9675 93.6972   7
  -2  -5 -16 56.4494 51.2815   8
   2  -5  16 45.9668 71.9027   7
  -2   5  16 15.1610 64.0655   1
   2   5 -16 0.56064 66.8629   5
   2  -5  16 66.1978 45.4009   1
   2   5 -15 271.513 92.2880   5
   2  -5  15 284.348 108.338   7
  -2  -5 -15 214.514 69.3442   8
  -2   5  15 105.979 81.1648   1
   2  -5  15 216.703 66.1246   1
  -2  -5 -14 332.468 79.7150   8
   2  -5  14 350.481 79.0090   1
   2   5 -14 611.221 129.152   5
  -2   5  14 464.674 78.7484   6
  -2   5  14 294.148 91.3785   1
   2  -5  14 504.297 122.532   7
   2   5 -13 119.855 73.4364   5
   2  -5  13 24.1952 37.6194   1
  -2   5  13 52.6662 31.7962   6
  -2  -5 -13 52.7831 39.7516   8
  -2   5  13 12.3156 73.0280   1
   2  -5  13-5.35233 63.1034   7
   2  -5  12 759.375 138.735   7
  -2   5  12 650.513 126.702   1
   2   5 -12 574.740 113.111   5
   2  -5  12 546.485 93.2469   1
  -2  -5 -12 718.230 99.4054   8
  -2   5  12 678.199 93.2349   6
   2   5 -11 1326.84 158.622   5
   2  -5  11 1346.17 129.289   1
  -2   5  11 1224.36 157.771   1
   2  -5  11 1390.64 169.239   7
  -2   5  11 1375.55 127.730   6
  -2  -5 -11 1171.45 117.817   8
   2   5 -11 1268.95 132.839   2
   2   5 -10 1766.63 172.306   5
  -2   5  10 1580.01 169.460   1
  -2  -5 -10 2003.99 146.083   8
   2  -5  10 1847.43 140.279   1
   2  -5  10 1951.34 187.336   7
   2   5 -10 1691.17 103.797   3
  -2   5  10 1815.50 143.846   6
   2   5 -10 1690.82 143.888   2
   2  -5   9 584.228 78.2875   1
   2  -5   9 742.701 118.339   7
   2   5  -9 578.221 61.1968   3
  -2   5   9 567.865 107.341   1
  -2   5   9 615.578 90.4193   6
  -2  -5  -9 704.042 84.6510   8
   2   5  -9 687.809 92.6715   2
  -2  -5  -8 7160.09 247.458   8
   2   5  -8 7185.33 207.717   3
   2  -5   8 7290.98 328.907   7
   2   5  -8 7205.63 280.786   2
  -2   5   8 7772.98 287.440   6
   2  -5   8 7507.66 255.884   1
  -2   5   8 7323.25 325.413   1
  -2   5   7 2572.11 95.0261   4
  -2  -5  -7 2929.01 153.262   8
   2   5  -7 2810.03 129.906   3
   2  -5   7 2882.88 202.805   7
  -2   5   7 2985.85 178.908   6
   2   5  -7 2809.07 171.091   2
  -2   5   7 2883.91 200.996   1
   2  -5   7 3053.25 155.826   1
  -2   5   7 2698.18 138.823   5
  -2   5   6 3703.09 128.068   4
   2  -5   6 3907.22 220.436   7
  -2   5   6 3506.01 194.016   6
   2  -5   6 3928.31 133.115   3
  -2  -5  -6 3788.43 167.394   8
   2  -5   6 3946.45 169.518   1
   2   5  -6 3860.52 152.333   3
   2   5  -6 3781.84 191.925   2
  -2   5   6 4103.76 224.537   1
  -2   5   6 3698.69 148.564   5
  -2   5   5 2662.47 116.190   4
  -2   5   5 3046.33 176.931   6
   2  -5   5 3021.23 188.405   7
   2   5  -5 2985.44 129.559   7
  -2   5   5 2845.99 182.634   1
   2  -5   5 2995.51 121.017   3
   2   5  -5 2765.80 129.838   3
  -2  -5  -5 2895.58 144.227   8
   2   5  -5 2809.83 165.216   2
  -2   5   5 2795.66 116.527   5
  -2   5   4 12934.4 268.555   4
   2  -5   4 13861.0 272.845   3
   2  -5   4 13917.8 381.771   7
  -2  -5  -4 13440.0 299.644   8
   2  -5   4 12754.5 283.065   8
   2   5  -4 13379.9 241.192   7
   2   5  -4 13734.0 347.501   2
  -2   5   4 13836.3 365.190   6
  -2  -5  -4 13930.0 286.422   7
  -2   5   4 13290.3 231.239   5
   2  -5   3 7730.73 212.222   3
  -2   5   3 7324.94 211.648   4
   2   5  -3 7241.04 151.478   7
  -2  -5  -3 7473.46 185.480   7
   2  -5   3 7364.44 273.511   7
  -2   5   3 7245.71 264.249   6
   2  -5   3 7602.79 217.672   8
  -2  -5  -3 7427.59 221.691   8
   2   5  -3 6972.45 247.266   2
  -2   5   2 3366.48 151.750   4
  -2   5   2 3610.65 184.538   6
  -2  -5  -2 3615.49 111.909   7
   2  -5   2 3658.39 151.485   3
  -2  -5  -2 3542.74 157.274   8
   2  -5   2 3663.76 151.450   8
   2   5  -2 3605.92 177.722   2
   2   5  -1 8899.39 274.076   2
  -2   5   1 9060.36 283.054   6
   2  -5   1 8424.51 235.717   8
  -2   5   1 8449.09 244.812   4
  -2  -5  -1 7997.37 134.228   7
  -2  -5  -1 8681.18 247.701   8
   2   5   0 13538.2 337.552   2
   2  -5   0 13044.7 301.109   8
  -2   5   0 12777.4 333.379   6
  -2  -5   0 13614.2 319.053   3
  -2   5   0 13584.8 319.868   4
   2   5   1 8809.16 276.535   2
   2  -5  -1 8392.85 252.015   8
  -2  -5   1 8888.92 250.210   3
  -2  -5   1 8936.06 263.747   1
  -2   5  -1 8872.88 273.447   6
  -2   5  -1 8979.18 240.578   8
   2  -5  -1 8898.72 232.061   2
  -2  -5   2 3753.24 178.739   1
  -2   5  -2 3688.60 151.347   8
   2  -5  -2 3618.10 172.888   8
   2   5   2 3667.08 181.142   2
  -2   5  -2 3718.66 174.949   6
  -2  -5   2 3436.55 82.8590   7
  -2  -5   2 3853.03 162.032   3
   2  -5  -2 3760.92 139.867   2
  -2   5  -3 7274.13 231.391   5
   2  -5  -3 7738.24 263.284   8
  -2   5  -3 7755.71 215.767   8
  -2  -5   3 7156.69 151.204   7
  -2  -5   3 7237.94 220.263   3
  -2   5  -3 7154.13 240.018   6
   2   5   3 7316.27 259.998   2
   2  -5  -3 7317.80 180.185   2
  -2  -5   3 7237.09 260.711   1
   2   5   4 13429.3 364.255   2
   2   5   4 13438.7 282.157   7
  -2  -5   4 12709.3 238.701   7
  -2  -5   4 13115.1 291.624   3
  -2   5  -4 14049.9 291.133   8
  -2   5  -4 13429.8 317.537   6
  -2  -5   4 13571.1 370.483   1
   2  -5  -4 13248.2 218.997   2
   2  -5  -4 13643.3 364.936   8
  -2   5  -4 13613.8 338.577   5
   2  -5  -5 2723.89 87.2433   2
   2   5   5 2829.86 173.284   2
   2   5   5 2770.13 142.131   7
  -2  -5   5 3075.91 132.571   7
  -2   5  -5 2829.43 133.485   8
  -2  -5   5 2856.95 135.891   3
  -2  -5   5 2914.32 183.861   1
  -2   5  -5 2993.38 149.053   6
   2  -5  -5 2808.44 176.185   8
  -2   5  -5 2582.73 163.441   5
   2   5   6 4082.01 212.256   2
  -2   5  -6 3933.19 210.983   4
   2  -5  -6 3391.54 79.3741   2
   2   5   6 3689.44 178.449   7
   2  -5  -6 3442.08 207.808   8
  -2  -5   6 3810.62 163.520   7
  -2  -5   6 3691.08 153.023   3
  -2  -5   6 4105.98 228.599   1
  -2   5  -6 3806.76 165.031   6
  -2   5  -6 3798.51 210.593   5
   2   5   7 2602.96 164.705   7
   2   5   7 3034.69 188.675   2
  -2  -5   7 2820.06 200.107   1
   2  -5  -7 2870.60 202.496   8
  -2  -5   7 2771.43 152.960   7
  -2   5  -7 2628.34 135.202   6
  -2   5  -7 2720.32 180.770   4
  -2   5  -7 3110.13 198.911   5
  -2   5  -8 7263.44 217.751   6
   2   5   8 7433.54 292.524   7
  -2  -5   8 7471.43 272.868   7
  -2   5  -8 7696.43 303.050   4
  -2  -5   8 7175.76 328.423   1
   2   5   8 7204.41 301.772   2
   2  -5  -8 7510.97 330.279   8
  -2   5  -8 7352.04 324.324   5
  -2   5  -9 702.861 113.198   5
  -2   5  -9 794.228 103.514   4
   2  -5  -9 717.182 120.305   8
   2   5   9 629.515 97.6355   7
  -2  -5   9 791.594 99.1617   7
  -2   5  -9 669.824 65.7742   6
  -2  -5   9 811.473 123.665   1
   2   5   9 671.252 96.4900   2
   2   5  10 1775.06 161.522   2
  -2  -5  10 1779.39 154.100   7
  -2   5 -10 2103.02 170.944   4
  -2   5 -10 1783.24 83.0660   3
   2  -5 -10 2010.41 189.817   8
   2   5  10 2004.75 174.274   7
  -2   5 -10 1863.43 98.7939   6
  -2  -5  10 1954.34 186.333   1
  -2   5 -10 2025.68 189.400   5
  -2   5 -11 1266.57 68.9973   3
   2  -5 -11 1417.03 169.142   8
   2   5  11 1482.83 149.197   2
   2   5  11 1352.10 152.733   7
  -2  -5  11 1391.64 144.661   7
  -2   5 -11 1547.05 153.568   4
  -2   5 -11 1357.68 72.6736   6
  -2  -5  11 1352.94 166.271   1
  -2   5 -11 1396.02 167.550   5
  -2   5 -12 654.416 126.111   5
  -2   5 -12 590.978 45.2739   3
  -2  -5  12 480.061 108.060   1
   2   5  12 477.270 104.930   7
   2  -5 -12 801.847 136.293   8
  -2  -5  12 676.105 108.994   7
   2   5  12 661.028 109.589   2
  -2   5 -12 761.820 112.486   4
  -2  -5  13-25.4996 61.9443   1
  -2   5 -13 41.4055 60.8140   5
   2  -5 -13 181.422 88.6603   8
  -2   5 -13 49.2676 51.7432   4
   2   5  13 80.3814 68.1258   7
  -2  -5  13 12.3456 44.8478   7
   2   5  13 112.064 57.6916   2
  -2   5 -14 463.617 127.144   5
   2  -5 -14 523.555 115.896   8
   2   5  14 370.288 105.770   7
  -2  -5  14 437.090 99.5520   7
  -2   5 -14 562.048 107.457   4
  -2  -5  14 553.211 125.198   1
   2   5  14 438.179 95.3974   2
  -2  -5  15 235.869 97.1146   1
  -2   5 -15 217.988 98.4721   5
  -2   5 -15 177.526 63.6018   4
   2  -5 -15 125.525 86.3219   8
   2   5  15 207.400 94.6083   7
   2   5  15 184.188 73.1443   2
  -2  -5  15 382.300 100.259   7
  -2   5 -16 2.54258 43.7594   4
  -2   5 -16 129.782 89.5380   5
   2  -5 -16 73.9599 73.3778   8
  -2  -5  16-2.84526 58.0162   7
   2   5  16 21.1583 66.0391   7
  -2  -5  16 53.8807 81.5143   1
   2   5  16-4.93397 43.7686   2
  -2   5 -17 84.8334 58.0670   4
  -2  -5  17-167.631 83.5880   7
   2   5  17 7.18095 44.5232   2
  -2   5 -17 224.032 114.912   5
   2  -5 -17 71.8319 62.5176   8
   2   5  17-19.2678 80.1198   7
  -2  -5  17 50.4993 72.5460   1
  -2   5 -18 143.294 101.611   5
   2   5  18 32.7265 63.1256   7
  -2  -5  18 3.96216 50.2720   7
  -2  -5  18 196.715 105.153   1
   2   5  18 189.832 74.1564   2
   2  -5 -18 118.832 82.5093   8
   2  -5 -19 85.3094 79.5354   8
  -2   5 -19 213.619 113.535   5
   2   5  19 240.689 102.931   7
  -2  -5  19 140.440 89.3088   7
  -2  -5  19 40.5745 68.5987   1
  -2  -5  20 117.915 75.8848   1
  -2   5 -20 45.0114 82.2164   5
   2   5  20 206.526 116.650   7
  -2  -5  20-164.051 90.2843   7
   2  -5 -20-47.4223 68.6723   8
  -2   5 -21 204.319 102.961   5
   2  -5 -21-31.1218 74.6283   8
  -2  -5  21 173.308 103.915   1
   2   5  21 68.9735 81.0716   7
  -2  -5  21 75.6177 80.7183   7
   2  -5 -22 464.625 162.379   8
  -2  -5  22 209.749 114.011   7
  -2  -5  22 106.726 89.9679   1
   2  -6  21 113.497 107.009   7
   2   6 -21 64.4991 70.8610   5
   2   6 -20 69.6901 85.0334   5
   2  -6  20 126.555 105.672   7
  -2   6  19-62.8815 70.5367   1
   2   6 -19-120.070 84.3956   5
   2  -6  19 108.270 113.161   7
  -2   6  18 308.941 117.574   1
   2   6 -18 335.002 116.316   5
   2  -6  18 206.048 98.4788   7
  -2   6  17 181.067 98.3853   1
   2   6 -17-27.9495 63.9871   5
  -2  -6 -17-40.5205 50.7467   8
   2  -6  17-63.6462 84.7899   7
   2  -6  17-19.4498 51.6938   1
   2  -6  16-7.99717 36.2133   1
  -2   6  16 60.0872 62.5002   1
   2   6 -16 46.7971 67.6542   5
   2  -6  16-23.2648 66.1290   7
  -2  -6 -16-45.5272 53.0052   8
  -2   6  15-59.2972 70.3825   1
   2   6 -15-31.3015 59.3737   5
   2  -6  15 33.0767 37.3020   1
   2  -6  15 26.8107 68.7467   7
  -2  -6 -15 44.0151 50.1714   8
  -2   6  15-3.58091 32.9022   6
   2  -6  14 254.713 100.240   7
  -2   6  14 93.8406 75.9867   1
   2   6 -14 193.530 93.4527   5
  -2  -6 -14 126.385 56.6375   8
   2  -6  14 218.198 65.9884   1
  -2   6  14 161.591 51.7893   6
  -2   6  13 272.353 96.6751   1
   2   6 -13 359.878 99.6348   5
   2  -6  13 327.753 78.1127   1
   2  -6  13 335.969 107.057   7
  -2  -6 -13 236.084 63.3642   8
  -2   6  13 287.829 70.9333   6
  -2   6  12 242.532 85.3112   1
   2  -6  12 209.695 61.9323   1
   2  -6  12 258.327 93.1062   7
   2   6 -12 248.302 86.6426   5
  -2  -6 -12 185.351 54.1705   8
  -2   6  12 373.558 76.9435   6
   2   6 -12 382.423 81.9204   2
  -2   6  11 1703.93 152.978   6
  -2  -6 -11 1678.11 144.384   8
  -2   6  11 1747.83 188.180   1
   2  -6  11 1766.16 151.050   1
   2  -6  11 1723.47 190.664   7
   2   6 -11 1615.58 181.181   5
   2   6 -11 1712.66 158.112   2
   2  -6  10 592.785 87.5937   1
  -2   6  10 625.802 114.184   1
  -2  -6 -10 592.703 85.7155   8
   2   6 -10 637.140 60.0425   3
   2  -6  10 775.861 129.394   7
  -2   6  10 728.302 101.723   6
   2   6 -10 637.210 96.0222   2
   2  -6   9 389.000 92.5164   7
  -2   6   9 252.662 76.0493   1
  -2   6   9 324.017 76.1599   6
  -2  -6  -9 297.542 61.5999   8
   2  -6   9 349.959 66.3081   1
   2   6  -9 325.143 44.6491   3
   2   6  -9 382.667 77.5974   2
   2   6  -8 259.149 68.3917   2
  -2   6   8 294.711 82.5322   1
  -2   6   8 285.550 67.0935   6
   2  -6   8 348.767 88.7536   7
  -2   6   8 282.215 30.8678   4
  -2  -6  -8 287.072 61.1924   8
   2  -6   8 362.605 63.8653   1
   2  -6   7 1935.46 134.237   1
  -2   6   7 1785.95 87.9524   4
  -2   6   7 2027.55 159.130   6
  -2  -6  -7 2012.52 137.514   8
  -2   6   7 1809.52 68.5007   2
   2  -6   7 1836.83 165.197   7
   2   6  -7 1851.13 148.504   2
   2  -6   6 5738.23 222.238   1
   2  -6   6 5786.74 161.594   3
   2  -6   6 5691.27 277.615   7
  -2  -6  -6 5800.11 221.850   8
  -2   6   6 5207.76 163.750   4
  -2   6   6 5969.81 260.221   6
  -2   6   6 5497.97 138.664   2
   2   6  -6 5778.77 252.220   2
  -2   6   6 5533.92 189.639   5
  -2  -6  -5 1412.16 109.628   8
   2  -6   5 1482.37 87.1959   3
  -2   6   5 1271.66 122.196   6
   2  -6   5 1591.20 146.358   7
  -2   6   5 1483.95 95.5121   4
   2   6  -5 1418.38 92.7555   7
  -2   6   5 1495.73 80.8357   2
   2   6  -5 1363.16 126.209   2
  -2   6   5 1374.28 89.8707   5
  -2  -6  -4 656.434 79.0799   8
   2  -6   4 508.554 65.3979   8
   2   6  -4 562.713 81.2314   2
  -2  -6  -4 518.957 58.4932   7
  -2   6   4 501.115 59.1934   4
   2  -6   4 553.233 57.4888   3
   2  -6   4 439.121 80.0267   7
  -2   6   4 588.292 56.3290   2
  -2   6   4 519.769 85.2279   6
   2   6  -4 500.999 50.2122   7
   2  -6   3 5187.77 198.279   8
  -2  -6  -3 5032.14 202.368   8
  -2  -6  -3 4969.44 160.046   7
   2  -6   3 5484.89 251.498   7
   2  -6   3 5364.90 183.281   3
  -2   6   3 4998.98 169.902   2
  -2   6   3 5223.87 190.630   4
  -2   6   3 5099.80 234.944   6
   2   6  -3 5070.12 225.522   2
  -2  -6  -2 16324.0 370.954   8
  -2   6   2 16973.1 418.413   6
   2  -6   2 17520.7 362.629   8
  -2   6   2 16911.8 353.965   4
  -2  -6  -2 16998.8 260.229   7
  -2   6   2 16818.1 331.922   2
   2   6  -2 16626.5 407.480   2
  -2  -6  -1 1845.84 74.7308   7
   2  -6   1 2055.00 129.449   8
  -2  -6  -1 1963.26 133.030   8
  -2   6   1 2039.59 146.025   6
   2   6  -1 2090.58 145.793   2
   2   6   0 23249.4 471.608   2
  -2  -6   0 21941.7 226.070   7
  -2  -6   0 22616.6 431.086   3
   2  -6   0 22113.3 430.078   8
  -2   6   0 22102.7 465.035   6
   2   6   1 1877.83 139.397   2
  -2  -6   1 2181.01 145.069   1
  -2  -6   1 1843.61 64.0105   7
   2  -6  -1 1953.38 133.730   8
  -2  -6   1 2024.55 127.844   3
  -2   6  -1 2100.13 144.020   6
  -2  -6   2 17521.8 408.391   1
   2   6   2 17467.6 416.348   2
  -2  -6   2 16769.1 349.810   3
  -2  -6   2 16172.6 209.856   7
   2  -6  -2 17183.0 328.486   2
   2  -6  -2 17639.1 404.583   8
  -2   6  -2 17159.2 396.798   6
   2  -6  -3 5115.98 227.425   8
  -2  -6   3 4925.62 136.420   7
   2   6   3 5189.49 234.188   2
   2  -6  -3 5183.64 169.276   2
  -2  -6   3 4915.34 188.663   3
  -2   6  -3 5139.92 213.976   6
  -2  -6   3 5235.10 235.553   1
  -2  -6   4 631.940 92.8962   1
  -2  -6   4 452.786 48.9030   7
  -2  -6   4 469.483 57.6004   3
  -2   6  -4 528.970 75.2325   5
   2   6   4 544.337 81.3603   2
   2  -6  -4 583.723 86.6601   8
  -2   6  -4 456.859 68.2046   6
   2  -6  -4 569.620 52.7479   2
   2  -6  -5 1454.79 77.5391   2
  -2   6  -5 1341.15 124.385   5
   2   6   5 1434.61 129.278   2
  -2  -6   5 1415.59 92.9444   7
  -2  -6   5 1465.82 99.5581   3
  -2   6  -5 1519.33 117.833   6
   2  -6  -5 1400.84 134.815   8
  -2  -6   5 1353.37 132.198   1
  -2  -6   6 5268.48 183.506   3
   2   6   6 5671.40 225.597   7
  -2  -6   6 5623.98 275.490   1
   2  -6  -6 5316.10 133.838   2
  -2   6  -6 5600.98 212.659   6
   2   6   6 5715.52 258.669   2
  -2   6  -6 5814.51 262.327   5
  -2  -6   6 5657.13 201.307   7
   2  -6  -6 5058.08 260.609   8
   2  -6  -7 1709.52 159.297   8
  -2   6  -7 1875.18 161.897   5
  -2  -6   7 1869.41 127.572   7
  -2  -6   7 1787.56 168.373   1
  -2   6  -7 1869.46 122.213   6
   2   6   7 1859.13 155.655   2
   2   6   7 2206.75 151.525   7
  -2   6  -8 254.948 80.0328   5
  -2   6  -8 225.800 67.9199   4
   2  -6  -8 336.766 88.8167   8
  -2  -6   8 368.046 65.2167   7
   2   6   8 271.926 63.2040   7
   2   6   8 285.270 67.9820   2
  -2   6  -8 341.740 55.4588   6
  -2  -6   8 267.136 80.4312   1
  -2  -6   9 306.272 66.1149   7
  -2   6  -9 320.814 88.2789   5
   2   6   9 288.616 70.3399   2
   2   6   9 285.692 74.1336   7
  -2   6  -9 297.892 77.7290   4
   2  -6  -9 454.372 100.105   8
  -2   6  -9 316.045 50.7688   6
  -2  -6   9 250.885 76.6175   1
  -2   6 -10 729.943 127.720   5
  -2  -6  10 576.144 89.4188   7
  -2   6 -10 593.975 102.832   4
   2  -6 -10 625.275 119.078   8
   2   6  10 751.778 112.690   7
   2   6  10 643.780 104.790   2
  -2   6 -10 653.523 67.2936   6
  -2  -6  10 714.432 124.747   1
  -2   6 -11 1740.30 166.303   4
  -2  -6  11 1691.66 158.098   7
   2   6  11 1705.12 163.923   2
  -2  -6  11 1892.59 197.584   1
   2   6  11 1963.39 184.597   7
  -2   6 -11 1742.54 96.4455   6
   2  -6 -11 1689.24 185.174   8
  -2   6 -11 1814.20 196.162   5
  -2   6 -12 339.084 107.324   5
   2   6  12 277.413 88.2597   7
  -2  -6  12 255.113 75.5745   7
   2  -6 -12 156.744 73.6658   8
  -2  -6  12 152.513 79.7333   1
   2   6  12 274.292 72.2448   2
  -2   6 -12 329.232 86.8973   4
  -2   6 -13 292.543 98.4288   5
  -2  -6  13 184.976 92.4935   1
  -2  -6  13 367.478 95.0559   7
   2  -6 -13 270.782 89.0486   8
  -2   6 -13 254.309 77.8596   4
   2   6  13 301.171 77.4566   2
   2   6  13 369.690 94.4718   7
  -2   6 -14 107.731 77.2886   5
  -2   6 -14 154.763 68.9528   4
   2  -6 -14 140.473 76.1550   8
  -2  -6  14 129.495 63.1567   7
   2   6  14 134.042 63.2970   2
   2   6  14 139.782 86.9885   7
  -2  -6  14 149.603 81.1921   1
  -2   6 -15-39.9599 67.5784   5
  -2   6 -15-86.1854 64.9644   4
   2   6  15 34.5437 81.7989   7
  -2  -6  15-11.2147 48.4987   7
   2   6  15 82.9279 52.1697   2
  -2  -6  15 47.4748 64.2680   1
   2  -6 -15 28.9359 77.7676   8
  -2   6 -16 138.284 84.3173   5
  -2  -6  16 127.287 86.0969   1
  -2  -6  16 39.8938 56.5010   7
  -2   6 -16 38.9234 44.9893   4
   2  -6 -16-116.138 67.8148   8
   2   6  16-47.8613 53.4666   2
   2   6  16 148.430 85.7438   7
  -2   6 -17 44.1041 78.0464   5
  -2   6 -17-33.2779 46.4694   4
   2  -6 -17-62.3874 77.9370   8
   2   6  17 221.998 97.2851   7
   2   6  17 99.9525 63.3606   2
  -2  -6  17 121.229 80.7907   7
  -2  -6  17 131.690 107.298   1
   2   6  18 327.054 116.424   7
  -2   6 -18 268.824 120.138   5
   2  -6 -18 370.401 130.657   8
  -2  -6  18 145.103 95.0035   7
  -2  -6  18 384.202 131.217   1
  -2   6 -19 81.8298 98.6502   5
   2  -6 -19 103.143 85.0166   8
  -2  -6  19-6.27266 58.9198   7
   2   6  19-37.3741 79.0508   7
  -2  -6  19 182.501 111.452   1
  -2   6 -20-147.090 98.7914   5
   2   6  20-101.722 94.5558   7
  -2  -6  20 10.9626 58.5180   7
   2  -6 -20 13.3416 81.3905   8
  -2   6 -21-144.329 98.2398   5
   2  -6 -21 63.6990 92.3065   8
   2   6  21 58.7678 97.5650   7
  -2  -6  21 164.504 82.4866   1
  -2  -6  22 0.40072 106.485   7
   2   7 -21-161.320 93.9829   5
   2   7 -20 136.984 102.661   5
   2  -7  20 47.6485 99.4119   7
   2   7 -19 15.1990 64.9751   5
   2  -7  19 69.5831 85.2620   7
   2   7 -18 51.4238 82.4519   5
   2  -7  18 123.977 103.968   7
   2  -7  17 274.185 89.6216   1
   2   7 -17 103.897 97.6300   5
   2  -7  17 44.1097 80.6364   7
  -2  -7 -17 111.680 59.8480   8
   2   7 -16 15.4511 58.6032   5
   2  -7  16 24.8163 44.9926   1
   2  -7  16 75.0829 68.6739   7
  -2  -7 -16 75.6879 62.7309   8
   2   7 -15 369.154 116.046   5
  -2  -7 -15 384.235 89.8426   8
   2  -7  15 261.495 100.177   7
   2  -7  15 299.241 83.0614   1
  -2   7  15 254.028 70.0291   6
   2   7 -14 116.413 76.8810   5
   2  -7  14 72.9119 48.6435   1
   2  -7  14 259.580 99.8276   7
  -2  -7 -14 50.0117 41.2042   8
  -2   7  14 173.019 59.2785   6
   2  -7  13 339.984 104.766   7
  -2   7  13 371.591 82.2574   6
  -2  -7 -13 336.902 77.9908   8
   2  -7  13 352.565 82.4920   1
   2   7 -13 175.645 87.3014   5
   2   7 -12-28.9885 55.8022   2
  -2  -7 -12 107.233 52.2128   8
   2  -7  12 80.6823 76.8712   7
   2  -7  12 48.1302 47.9238   1
  -2   7  12 98.8742 50.1651   6
   2   7 -12 7.27871 71.6769   5
   2  -7  11 902.221 115.412   1
   2  -7  11 812.732 139.256   7
   2   7 -11 864.747 121.461   2
  -2  -7 -11 969.323 117.801   8
  -2   7  11 907.734 116.625   6
  -2  -7 -10 1466.59 138.359   8
   2  -7  10 1586.21 183.336   7
   2  -7  10 1495.55 140.546   1
  -2   7  10 1411.30 146.889   6
   2   7 -10 1356.67 148.063   2
  -2  -7  -9 2153.29 161.441   8
  -2   7   9 2040.47 67.8272   4
   2  -7   9 2560.01 216.839   7
  -2   7   9 2437.48 185.084   6
  -2   7   9 2024.74 66.6120   2
   2  -7   9 2301.87 168.489   1
   2   7  -9 2094.29 177.694   2
   2  -7   8 741.157 94.7283   1
  -2   7   8 747.687 57.0197   4
  -2   7   8 778.154 106.334   6
   2  -7   8 759.145 122.030   7
  -2   7   8 783.703 51.8141   2
   2   7  -8 822.898 114.868   2
  -2  -7  -8 774.261 93.5648   8
   2  -7   7 3649.72 197.829   1
  -2  -7  -7 3541.00 193.506   8
  -2   7   7 3418.77 214.885   6
   2  -7   7 3520.80 115.605   3
   2  -7   7 3642.51 237.439   7
  -2   7   7 3432.67 133.365   4
  -2   7   7 3493.86 121.805   2
   2   7  -7 3675.74 220.846   2
   2  -7   6 1002.55 69.3202   3
  -2  -7  -6 1005.70 104.637   8
  -2   7   6 982.290 78.6807   4
   2  -7   6 961.435 125.877   7
  -2   7   6 1130.23 124.625   6
  -2   7   6 1060.79 73.6485   2
   2   7  -6 1027.48 121.391   2
  -2   7   5 7128.95 219.707   4
   2  -7   5 7492.76 319.741   7
  -2   7   5 7138.51 202.228   2
   2  -7   5 7370.02 202.164   3
  -2   7   5 7637.49 308.585   6
  -2  -7  -5 7437.42 267.920   8
   2   7  -5 6943.20 292.207   2
  -2   7   4 231.637 46.2140   4
   2   7  -4 297.001 66.7098   2
   2  -7   4 217.961 63.9830   7
   2  -7   4 289.664 45.0157   3
   2  -7   4 240.846 54.6889   8
  -2  -7  -4 290.764 58.3279   8
  -2   7   4 202.148 64.1200   6
  -2   7   4 297.612 49.7415   2
   2  -7   3 9869.50 353.031   7
   2   7  -3 9166.14 324.906   2
  -2  -7  -3 10029.8 308.330   8
  -2   7   3 9508.24 257.989   2
  -2  -7  -3 9804.18 237.884   7
   2  -7   3 9465.69 296.041   8
  -2   7   3 10488.2 349.877   6
   2  -7   2 14921.7 368.775   8
  -2  -7  -2 15489.8 383.212   8
  -2  -7  -2 15357.2 269.388   7
   2   7  -2 15232.8 415.332   2
  -2   7   2 15114.0 421.059   6
  -2   7   2 15024.7 341.921   2
  -2  -7  -1 16557.7 254.378   7
  -2  -7  -1 16616.1 405.234   8
   2  -7   1 16816.0 390.374   8
  -2   7   1 16699.0 435.732   6
  -2   7   1 16540.1 375.935   2
   2   7  -1 17064.4 433.289   2
   2  -7   0 256.880 58.6570   8
   2   7   0 148.895 60.7456   2
  -2   7   0 159.856 62.5134   6
  -2   7   0 191.724 54.8453   2
   2   7   1 16730.7 429.476   2
   2  -7  -1 16457.8 407.819   8
  -2  -7   1 16692.2 373.889   3
  -2  -7   1 15781.9 231.618   7
  -2   7  -1 17324.4 429.676   6
   2   7   2 15346.8 414.513   2
   2  -7  -2 15451.6 403.027   8
  -2  -7   2 14926.7 233.215   7
  -2  -7   2 16001.7 419.273   1
  -2  -7   2 14829.4 349.150   3
  -2   7  -2 15322.4 398.179   6
   2   7   3 9917.92 338.062   2
  -2  -7   3 10151.9 342.002   1
   2  -7  -3 9425.93 330.747   8
  -2  -7   3 9212.40 201.859   7
  -2  -7   3 9483.03 268.388   3
  -2   7  -3 9376.32 309.957   6
   2   7   4 284.758 67.1333   2
   2  -7  -4 238.401 39.9063   2
  -2  -7   4 266.151 71.1401   1
  -2  -7   4 262.267 49.0730   3
   2  -7  -4 222.963 67.8890   8
  -2   7  -4 320.052 62.5818   6
  -2  -7   4 228.035 38.5154   7
  -2   7  -5 7021.59 288.903   5
   2  -7  -5 7123.56 195.692   2
   2  -7  -5 7305.42 312.399   8
  -2  -7   5 7724.14 226.062   7
   2   7   5 7216.92 296.977   2
  -2  -7   5 7172.58 224.749   3
  -2   7  -5 7205.62 265.911   6
  -2  -7   5 7827.76 322.989   1
   2   7   6 943.555 113.317   2
   2  -7  -6 1092.97 72.3013   2
   2  -7  -6 952.447 120.999   8
  -2  -7   6 974.173 82.8688   3
  -2  -7   6 1006.65 129.451   1
  -2   7  -6 1110.72 105.664   6
  -2  -7   6 1018.64 90.2876   7
  -2   7  -6 1148.53 127.163   5
   2   7   7 3713.39 220.372   2
   2  -7  -7 3472.93 232.982   8
  -2  -7   7 3580.84 179.354   7
  -2  -7   7 3467.69 236.424   1
  -2   7  -7 3377.59 175.908   6
  -2  -7   7 3605.22 149.698   3
   2  -7  -7 3517.34 120.124   2
  -2   7  -7 3458.26 226.771   5
  -2   7  -8 760.360 83.6902   6
  -2   7  -8 662.777 111.359   5
  -2  -7   8 783.970 120.852   1
   2  -7  -8 745.326 117.433   8
  -2  -7   8 829.669 93.6526   7
   2   7   8 778.379 108.805   2
   2   7   9 1976.03 171.372   2
   2  -7  -9 2537.04 213.032   8
   2   7   9 2202.96 177.729   7
  -2  -7   9 2499.26 171.744   7
  -2  -7   9 2430.80 211.000   1
  -2   7  -9 2314.83 139.083   6
  -2   7  -9 2428.12 204.366   5
  -2   7 -10 1550.23 162.744   4
   2   7  10 1455.70 155.956   7
  -2  -7  10 1728.60 152.492   7
  -2  -7  10 1491.20 177.659   1
   2  -7 -10 1445.50 172.375   8
   2   7  10 1242.14 141.097   2
  -2   7 -10 1532.73 110.907   6
  -2   7 -10 1430.69 171.742   5
  -2   7 -11 964.106 82.4323   6
  -2   7 -11 945.184 148.811   5
   2   7  11 1084.72 137.168   2
  -2   7 -11 911.438 128.114   4
  -2  -7  11 835.943 113.969   7
   2   7  11 981.670 132.661   7
  -2  -7  11 970.123 154.140   1
   2  -7 -11 897.973 146.970   8
  -2   7 -12 52.2219 85.9128   5
   2  -7 -12 27.4221 63.4696   8
   2   7  12 74.6203 56.3424   7
   2   7  12 111.386 59.4373   2
  -2  -7  12 70.8637 68.9939   1
  -2   7 -12-7.42439 52.5159   4
  -2  -7  12 20.3101 40.1242   7
  -2  -7  13 381.621 113.537   1
   2  -7 -13 441.610 120.250   8
   2   7  13 397.516 106.886   7
  -2  -7  13 258.847 75.1670   7
   2   7  13 328.209 79.2269   2
  -2   7 -13 388.079 98.9031   4
  -2   7 -13 387.034 112.558   5
  -2   7 -14 117.754 78.1386   5
   2  -7 -14 125.462 80.7420   8
  -2   7 -14 49.2931 54.6175   4
  -2  -7  14 101.807 88.6153   1
  -2  -7  14 98.9467 63.7575   7
   2   7  14 79.9390 55.6450   2
   2   7  14 77.6039 73.2236   7
  -2   7 -15 186.524 81.0909   5
  -2  -7  15 268.677 107.959   1
   2   7  15 274.038 78.1007   2
  -2  -7  15 268.285 83.4279   7
  -2   7 -15 248.653 79.9127   4
   2   7  15 189.913 88.8265   7
   2  -7 -15 211.907 101.397   8
  -2   7 -16 120.956 88.5101   5
  -2  -7  16 106.711 75.5424   1
  -2   7 -16 175.628 71.8865   4
   2  -7 -16 71.7086 61.0163   8
  -2  -7  16 52.0385 57.9531   7
   2   7  16 52.5653 49.5298   2
   2   7  16 106.252 76.8765   7
   2  -7 -17 88.7746 84.6151   8
  -2   7 -17 142.658 98.6927   5
  -2  -7  17 48.5178 82.4510   1
   2   7  17 269.979 84.6868   2
   2   7  17 33.9679 55.3188   7
  -2   7 -17 81.7816 55.2797   4
  -2  -7  17 75.4255 72.8551   7
  -2   7 -18 63.5974 90.6689   5
   2   7  18 54.9422 74.7417   7
  -2  -7  18 71.8424 69.0388   7
   2  -7 -18 78.1777 80.4312   8
  -2   7 -18-29.9534 57.0782   4
  -2  -7  18-17.8408 74.4437   1
  -2   7 -19 134.759 106.106   5
   2  -7 -19 145.204 103.627   8
  -2  -7  19 104.610 88.8279   1
  -2  -7  19 134.111 87.2127   7
  -2  -7  20 24.6647 69.2839   1
  -2   7 -20 226.978 103.113   5
  -2  -7  20 224.999 99.6667   7
   2  -7 -20 247.695 113.157   8
   2  -7 -21 147.785 102.104   8
  -2  -7  21 32.9761 68.4075   7
  -2  -7  21 216.264 113.400   1
   2   8 -20-84.4470 83.2203   5
   2  -8  20 167.282 120.649   7
   2  -8  19-4.39314 75.7478   7
   2   8 -19 75.3945 80.1526   5
   2  -8  18-79.5688 84.0391   7
   2   8 -18 90.3857 90.8552   5
   2   8 -17 105.836 102.443   5
   2  -8  17-31.7048 38.3912   1
  -2  -8 -17 154.272 68.6638   8
   2   8 -16 6.82388 60.4449   5
   2  -8  16 23.8955 41.0800   1
   2  -8  16 57.8980 89.1383   7
  -2  -8 -16 210.359 74.3106   8
   2  -8  15 157.351 99.8607   7
   2   8 -15 232.133 97.2371   5
  -2  -8 -15 273.418 84.7544   8
   2  -8  15 97.5835 49.1105   1
  -2   8  15 220.249 65.4392   6
   2   8 -14 106.768 83.5593   5
   2  -8  14 98.1638 57.6469   1
   2  -8  14 9.04134 80.5113   7
  -2  -8 -14 91.5478 54.5683   8
  -2   8  14 119.261 56.5027   6
   2   8 -13 107.527 85.2809   5
   2  -8  13 60.7589 45.0465   1
  -2  -8 -13 105.904 54.3163   8
   2  -8  13 136.138 73.3885   7
  -2   8  13 101.323 55.5165   6
   2   8 -12 126.419 87.8714   5
   2   8 -12 20.8389 43.9319   2
  -2  -8 -12 60.7601 42.9195   8
   2  -8  12 56.2302 65.3482   7
   2  -8  12 119.850 53.7446   1
  -2   8  12 41.0100 44.2286   6
   2  -8  11 1266.53 165.980   7
   2  -8  11 1106.62 132.423   1
  -2   8  11 1278.93 147.641   6
   2   8 -11 1336.92 157.715   2
  -2  -8 -11 1301.25 143.519   8
  -2  -8 -10 139.257 53.5951   8
  -2   8  10 131.369 63.8883   6
   2  -8  10 143.218 61.2951   1
   2  -8  10 158.076 83.8532   7
   2   8 -10 154.719 63.6318   2
   2  -8   9 3233.84 250.238   7
  -2   8   9 2881.67 107.723   2
  -2   8   9 2711.11 100.042   4
  -2   8   9 3015.14 215.491   6
  -2  -8  -9 3112.79 202.631   8
   2   8  -9 2831.40 216.760   2
   2  -8   9 2824.16 194.379   1
   2   8  -8 249.639 80.2113   2
  -2   8   8 297.058 42.5675   4
   2  -8   8 321.969 69.1263   1
   2  -8   8 442.977 100.851   7
  -2  -8  -8 328.860 72.5420   8
  -2   8   8 305.996 79.2934   6
  -2   8   8 284.479 40.3220   2
  -2  -8  -7 2642.54 181.094   8
   2  -8   7 2670.44 179.829   1
  -2   8   7 2590.29 128.385   4
   2  -8   7 2770.64 216.852   7
  -2   8   7 2747.88 125.625   2
   2  -8   7 2549.47 99.4065   3
  -2   8   7 2741.10 199.500   6
   2   8  -7 2601.67 199.203   2
   2   8  -6 36.9610 46.8352   2
  -2   8   6 66.2096 30.7459   4
  -2  -8  -6 3.57100 37.3484   8
   2  -8   6 38.1177 49.9696   7
   2  -8   6 96.2714 26.2367   3
  -2   8   6 30.8356 62.2132   6
  -2   8   6 72.1199 27.0542   2
   2  -8   5 2771.16 129.385   3
   2  -8   5 2736.37 172.851   8
   2  -8   5 2747.22 206.504   7
  -2   8   5 2766.02 140.252   2
  -2   8   5 2783.14 199.403   6
  -2  -8  -5 2706.93 175.661   8
  -2   8   5 2723.66 148.006   4
   2   8  -5 2683.41 192.330   2
   2  -8   4 460.199 59.3409   3
   2   8  -4 407.132 83.5712   2
  -2  -8  -4 357.955 67.5544   8
  -2   8   4 443.867 87.3588   6
   2  -8   4 307.695 78.2227   7
   2  -8   4 390.360 73.4256   8
  -2   8   4 441.136 60.5247   2
  -2  -8  -3 974.795 108.058   8
   2   8  -3 905.544 113.461   2
  -2  -8  -3 1080.07 85.3384   7
   2  -8   3 987.541 107.540   8
   2  -8   3 1145.09 133.543   7
  -2   8   3 1019.36 94.5201   2
  -2   8   3 1167.57 128.511   6
  -2  -8  -2 954.801 74.3812   7
  -2   8   2 1061.29 99.2524   2
  -2   8   2 1032.69 119.009   6
  -2  -8  -2 1079.84 112.085   8
   2   8  -2 987.949 118.770   2
   2  -8   2 1001.30 109.228   8
  -2   8   1 1844.67 156.793   6
  -2  -8  -1 1652.28 90.2596   7
  -2  -8  -1 1592.98 136.245   8
   2  -8   1 1714.68 136.741   8
  -2   8   1 1648.31 127.830   2
   2   8  -1 1489.41 140.660   2
   2  -8   0 1674.11 136.271   8
  -2  -8   0 1841.34 148.025   8
  -2   8   0 1570.75 143.758   6
  -2   8   0 1749.87 137.792   2
   2   8   0 1589.18 145.231   2
   2   8   1 1686.91 148.054   2
  -2  -8   1 1660.27 87.5721   7
  -2  -8   1 1761.90 130.084   3
   2  -8  -1 1579.67 137.820   8
  -2   8  -1 1737.40 147.341   6
  -2   8  -1 1799.38 145.847   2
   2   8   2 991.537 117.469   2
  -2   8  -2 826.890 105.226   6
   2  -8  -2 909.826 110.566   8
  -2  -8   2 1079.92 100.747   3
  -2  -8   2 951.498 67.8321   7
  -2  -8   2 968.364 119.681   1
   2   8   3 956.176 118.765   2
  -2   8  -3 889.406 101.964   6
   2  -8  -3 948.383 116.124   8
  -2  -8   3 1046.90 95.3359   3
  -2  -8   3 1001.79 74.2156   7
  -2  -8   3 1190.44 132.162   1
   2   8   4 463.774 87.5726   2
  -2  -8   4 395.059 58.7442   3
  -2  -8   4 361.791 49.9793   7
   2  -8  -4 372.853 78.7749   8
  -2  -8   4 402.692 85.7744   1
  -2   8  -4 334.828 71.5034   6
  -2  -8   5 2868.60 210.595   1
   2   8   5 2824.76 194.182   2
  -2  -8   5 2516.78 136.198   7
  -2  -8   5 2668.85 142.915   3
   2  -8  -5 2815.35 203.794   8
  -2   8  -5 2818.88 178.554   6
   2   8   6 31.6001 42.9834   2
  -2   8  -6 88.1435 54.7508   5
  -2  -8   6 89.1092 38.9067   7
  -2  -8   6 19.3402 61.0543   1
   2  -8  -6 51.2769 21.8321   2
   2  -8  -6 50.3178 59.5110   8
  -2  -8   6 60.0336 31.3311   3
  -2   8  -6 41.3666 37.6634   6
   2   8   7 2572.01 191.572   2
  -2  -8   7 2964.56 224.624   1
  -2  -8   7 2968.99 168.711   7
  -2   8  -7 2655.67 167.852   6
   2  -8  -7 2574.25 119.756   2
   2  -8  -7 2805.60 218.116   8
  -2  -8   7 2709.36 132.025   3
  -2   8  -7 2734.46 209.685   5
  -2   8  -8 349.069 94.5090   5
   2  -8  -8 241.409 83.1914   8
   2   8   8 385.037 85.2686   2
  -2  -8   8 283.623 64.2356   7
  -2   8  -8 264.560 60.2768   6
  -2  -8   8 242.493 82.4385   1
   2  -8  -8 304.020 39.5056   2
  -2  -8   9 3172.59 250.719   1
  -2  -8   9 2832.15 185.466   7
  -2   8  -9 3023.81 169.742   6
   2  -8  -9 3058.19 241.899   8
   2   8   9 3291.45 222.942   2
  -2   8  -9 2989.78 239.871   5
  -2   8 -10 226.264 94.0002   5
  -2  -8  10 238.041 69.7593   7
   2  -8 -10 135.907 74.8697   8
   2   8  10 197.149 73.9358   2
  -2   8 -10 177.352 45.3517   6
  -2  -8  10 156.033 80.2682   1
  -2   8 -11 1382.73 180.348   5
  -2   8 -11 1189.07 99.7253   6
   2  -8 -11 1206.75 163.654   8
   2   8  11 1294.27 148.651   2
  -2   8 -11 1222.41 153.980   4
  -2  -8  11 1114.08 131.943   7
  -2  -8  11 1172.10 163.424   1
  -2   8 -12 207.903 96.1356   5
  -2  -8  12 16.0370 62.6198   1
   2   8  12 64.0712 51.4479   2
   2  -8 -12-17.8248 72.0082   8
  -2  -8  12 41.2325 41.8431   7
  -2   8 -12 44.8970 55.1875   4
  -2   8 -13 17.4846 69.2808   5
  -2  -8  13 140.367 64.5681   7
  -2  -8  13 84.4281 66.7544   1
   2   8  13 88.1951 45.9852   2
  -2   8 -13 232.236 80.5513   4
   2  -8 -13 172.310 79.5288   8
  -2   8 -14 35.2333 78.4838   5
  -2  -8  14-20.1692 62.6820   1
  -2   8 -14 95.6319 60.4117   4
   2  -8 -14 201.910 91.3561   8
  -2  -8  14 65.6891 56.2716   7
   2   8  14 41.1043 55.6902   2
  -2   8 -15 189.306 99.0505   5
  -2   8 -15 229.542 76.8240   4
  -2  -8  15 159.881 76.2305   1
  -2  -8  15 158.326 79.1945   7
   2   8  15 205.473 71.5869   2
   2  -8 -15 200.359 103.078   8
  -2   8 -16-116.208 83.4704   5
  -2  -8  16 67.2766 54.6383   7
  -2   8 -16 43.7648 64.0684   4
   2  -8 -16 134.369 87.7646   8
   2   8  16 51.2594 43.8795   2
  -2  -8  16-20.9233 79.7222   1
  -2   8 -17 93.1521 84.6456   5
  -2  -8  17 170.363 110.168   1
  -2   8 -17 82.2108 65.8099   4
  -2  -8  17 7.20782 56.8833   7
   2   8  17 78.5683 55.7852   2
   2  -8 -17 119.624 86.3378   8
  -2  -8  18 75.2026 94.5136   1
  -2   8 -18 29.3976 99.4522   5
  -2  -8  18 113.138 72.6577   7
  -2   8 -18 72.9225 65.6393   4
   2  -8 -18 4.17775 78.7996   8
  -2   8 -19 67.3715 102.931   5
   2  -8 -19-17.2602 61.4585   8
  -2  -8  19 124.645 84.5886   1
   2  -8 -20 67.3163 76.5432   8
  -2  -8  20-144.257 87.4598   7
  -2  -8  20-166.047 95.4988   1
   2  -8 -21 6.48890 64.7303   8
  -2  -8  21-0.38029 83.1359   7
   2   9 -20-33.5614 60.6043   5
   2  -9  20-207.941 114.455   7
   2   9 -19 88.3059 83.4972   5
   2  -9  19 108.493 96.2630   7
   2   9 -18-72.7983 77.6119   5
   2  -9  18-133.444 95.6102   7
   2   9 -17 37.6767 69.0063   5
   2  -9  17-4.80251 42.1425   1
   2  -9  17 95.5032 92.6920   7
   2   9 -16 89.9060 84.0044   5
  -2  -9 -16 99.0494 51.8338   8
   2  -9  16 92.4973 83.8162   7
   2  -9  16-15.0945 41.1932   1
   2   9 -15 159.313 91.9688   5
  -2  -9 -15 40.1403 40.7771   8
  -2   9  15 84.5007 48.7125   6
   2  -9  15 157.699 70.7036   1
   2  -9  15 110.039 79.3820   7
   2   9 -14 145.197 91.3983   5
   2  -9  14 56.4401 64.8005   7
   2  -9  14 155.418 71.9205   1
  -2   9  14 153.957 61.9504   6
  -2  -9 -14 132.182 67.2988   8
  -2  -9 -13 131.984 63.7753   8
   2  -9  13 58.2725 79.8080   7
   2   9 -13 183.076 88.9257   5
  -2   9  13 124.191 62.0217   6
   2  -9  13 204.767 74.6579   1
   2   9 -13 163.258 74.2504   2
   2  -9  12-39.0404 48.5775   1
   2   9 -12-15.3402 53.7026   2
   2  -9  12 62.3133 69.9601   7
  -2  -9 -12-8.24923 55.1996   8
  -2   9  12-18.1567 53.0336   6
   2  -9  11 220.163 65.2683   1
  -2  -9 -11 182.528 59.5592   8
   2  -9  11 158.235 82.5773   7
  -2   9  11 225.746 76.7822   6
   2   9 -11 274.493 88.6862   2
   2  -9  10 556.848 122.867   7
  -2  -9 -10 513.779 96.8420   8
   2  -9  10 572.545 101.886   1
  -2   9  10 635.479 112.691   6
   2   9 -10 507.054 103.028   2
   2   9  -9 562.698 113.014   2
   2  -9   9 760.296 113.666   1
  -2   9   9 639.650 58.0573   4
   2  -9   9 723.408 130.294   7
  -2  -9  -9 808.841 115.307   8
  -2   9   9 618.437 108.866   6
  -2   9   9 718.327 64.3899   2
   2   9  -8 758.731 128.192   2
  -2   9   8 727.311 69.4769   4
   2  -9   8 797.140 137.963   7
  -2  -9  -8 836.099 111.001   8
  -2   9   8 686.506 116.518   6
  -2   9   8 742.340 69.5696   2
   2  -9   8 697.741 103.421   1
   2  -9   7 1529.42 79.4427   3
   2  -9   7 1577.73 151.406   1
   2  -9   7 1636.22 173.925   7
  -2  -9  -7 1523.93 147.414   8
  -2   9   7 1689.89 169.664   6
  -2   9   7 1464.52 104.911   4
  -2   9   7 1434.67 102.546   2
   2   9  -7 1371.60 157.043   2
   2   9  -6 635.686 108.805   2
  -2  -9  -6 669.329 104.128   8
  -2   9   6 719.442 112.198   6
   2  -9   6 543.303 56.2368   3
   2  -9   6 597.453 107.404   7
  -2   9   6 638.270 73.2028   2
  -2   9   6 630.754 75.4875   4
   2  -9   5 596.458 94.6969   8
   2  -9   5 638.248 66.4810   3
   2  -9   5 539.971 104.470   7
  -2  -9  -5 611.433 97.4910   8
  -2   9   5 540.320 72.6037   2
   2   9  -5 560.176 103.917   2
  -2   9   5 494.360 96.9638   6
   2  -9   4 1364.42 132.101   8
  -2  -9  -4 1449.58 139.807   8
   2  -9   4 1509.08 159.701   7
  -2   9   4 1525.63 162.910   6
  -2   9   4 1479.92 116.937   2
   2   9  -4 1415.25 152.662   2
   2  -9   3 2289.01 171.394   8
  -2  -9  -3 2103.61 168.873   8
   2  -9   3 2174.34 190.209   7
  -2   9   3 2220.21 187.727   6
  -2   9   3 2074.24 142.184   2
   2   9  -3 2336.70 189.057   2
  -2  -9  -2 353.678 50.6500   7
  -2  -9  -2 424.999 84.5710   8
   2  -9   2 306.718 74.5517   8
  -2   9   2 474.598 102.454   6
  -2   9   2 350.625 65.4499   2
   2   9  -2 304.128 80.4329   2
  -2   9   1 2573.34 195.150   6
  -2  -9  -1 2267.82 115.811   7
   2  -9   1 2516.70 178.369   8
  -2  -9  -1 2375.80 177.467   8
  -2   9   1 2523.03 169.287   2
   2   9  -1 2328.38 186.179   2
  -2   9   0 3213.71 212.974   6
  -2  -9   0 3046.87 202.254   8
  -2   9   0 3100.38 190.034   2
   2  -9   0 3295.17 203.679   8
   2   9   0 3002.63 210.594   2
   2  -9  -1 2523.83 183.448   8
  -2  -9   1 2364.82 114.875   7
  -2   9  -1 2348.52 184.464   6
  -2   9  -1 2257.16 170.813   2
   2   9   1 2499.94 191.277   2
  -2   9  -2 431.752 88.2282   2
  -2   9  -2 372.574 83.8182   6
   2  -9  -2 393.036 84.8170   8
   2   9   2 383.495 88.1275   2
  -2  -9   2 388.716 67.9791   3
  -2  -9   2 380.044 49.3730   7
   2   9   3 2099.17 174.389   2
   2  -9  -3 1891.05 167.415   8
  -2  -9   3 2225.44 183.507   1
  -2  -9   3 2200.66 143.376   3
  -2  -9   3 2078.72 114.121   7
  -2   9  -3 2016.87 163.038   6
   2   9   4 1548.55 152.339   2
  -2  -9   4 1452.16 102.334   7
  -2  -9   4 1498.44 117.333   3
  -2  -9   4 1492.26 158.772   1
   2  -9  -4 1421.05 151.208   8
  -2   9  -4 1423.72 137.460   6
  -2   9  -5 575.057 89.8710   6
   2  -9  -5 495.953 102.484   8
  -2  -9   5 624.657 110.832   1
  -2  -9   5 667.480 74.7989   7
  -2  -9   5 665.742 77.3176   3
   2   9   5 719.554 110.235   2
  -2  -9   6 584.955 118.573   1
  -2  -9   6 719.720 84.9905   7
   2   9   6 714.139 113.743   2
  -2  -9   6 560.137 66.9816   3
  -2   9  -6 552.894 86.9560   6
   2  -9  -6 512.795 104.696   8
  -2   9  -7 1585.40 168.960   5
   2   9   7 1696.77 165.337   2
  -2  -9   7 1689.08 133.209   7
   2  -9  -7 1562.97 176.622   8
  -2  -9   7 1576.63 104.550   3
  -2   9  -7 1479.55 133.262   6
  -2  -9   7 1740.02 185.054   1
  -2   9  -8 643.459 118.843   5
  -2  -9   8 682.160 92.5700   7
  -2  -9   8 688.517 65.1930   3
   2   9   8 662.538 105.487   2
   2  -9  -8 805.017 131.622   8
  -2  -9   8 834.046 136.224   1
  -2   9  -8 707.475 94.5332   6
  -2   9  -9 717.993 128.024   5
   2  -9  -9 626.554 120.594   8
   2   9   9 534.333 105.409   2
  -2  -9   9 759.940 100.532   7
  -2  -9   9 573.577 119.850   1
  -2   9  -9 595.120 85.5182   6
  -2  -9  10 671.131 128.994   1
  -2   9 -10 557.366 118.413   5
  -2  -9  10 507.036 89.7523   7
   2   9  10 437.838 94.8909   2
   2  -9 -10 431.941 116.388   8
  -2   9 -10 514.237 76.4366   6
  -2  -9  11 258.190 70.1755   7
  -2   9 -11 285.038 105.148   5
   2  -9 -11 235.971 90.4496   8
   2   9  11 188.214 70.3543   2
  -2   9 -11 331.992 61.4134   6
  -2  -9  11 360.962 111.784   1
  -2   9 -12 27.4911 69.6851   5
  -2   9 -12 17.5292 46.1560   4
   2  -9 -12-27.3435 67.7348   8
  -2  -9  12 14.1513 36.4650   7
  -2  -9  12-59.6330 71.2407   1
   2   9  12-38.2113 50.1991   2
  -2   9 -13 48.4206 85.5937   5
  -2  -9  13 155.068 62.8392   7
  -2  -9  13 172.585 81.5214   1
   2  -9 -13 131.500 96.4144   8
  -2   9 -13 160.333 77.0536   4
   2   9  13 203.129 70.4101   2
  -2   9 -14 220.503 102.508   5
  -2   9 -14 140.119 69.9105   4
  -2  -9  14 307.879 93.4732   7
   2  -9 -14 133.911 77.1333   8
   2   9  14 161.366 68.5489   2
  -2  -9  14 92.4632 73.5984   1
  -2  -9  15 29.3414 66.3388   1
  -2  -9  15 240.359 84.2553   7
   2   9  15 120.359 63.2862   2
  -2   9 -15 104.016 75.5957   5
  -2   9 -15 164.113 72.0690   4
   2  -9 -15 155.719 92.6768   8
  -2   9 -16 72.1744 88.6133   5
  -2  -9  16-24.7978 69.5164   1
   2  -9 -16-116.886 77.6532   8
  -2   9 -16 80.0695 59.3945   4
   2   9  16 74.1892 50.6190   2
  -2  -9  16 62.7626 62.1585   7
  -2   9 -17 134.492 116.681   5
  -2  -9  17-20.9086 89.3491   1
  -2  -9  17 95.4103 70.1382   7
   2  -9 -17-30.5888 81.9647   8
  -2   9 -17 36.6867 57.7988   4
  -2  -9  18 146.256 103.166   1
   2  -9 -18 23.6969 70.9940   8
  -2  -9  18-20.1258 52.7990   7
  -2   9 -18-84.7433 67.7216   4
  -2   9 -18-26.8009 86.9634   5
  -2  -9  19 268.790 114.859   1
  -2   9 -19 72.1943 90.2026   5
   2  -9 -19 354.147 136.834   8
  -2  -9  19 305.417 110.400   7
  -2   9 -20 68.1642 97.6851   5
  -2  -9  20 33.8544 54.3377   7
   2  -9 -20 56.8521 84.0831   8
  -2  -9  20 144.581 100.430   1
   2  10 -19 81.3807 86.2535   5
   2 -10  19-93.2725 96.7337   7
   2  10 -18-15.2696 73.8717   5
   2 -10  18-121.864 97.1508   7
   2  10 -17-15.6166 86.9804   5
   2 -10  17 12.1055 86.4083   7
   2 -10  16 61.9443 77.6786   7
   2  10 -16 117.601 100.454   5
  -2 -10 -16 208.742 76.6557   8
   2 -10  16 298.670 89.2435   1
  -2  10  15 191.784 74.1384   6
   2 -10  15-35.9891 70.7349   7
   2  10 -15 16.2781 74.7624   5
   2 -10  15 165.373 72.2278   1
  -2 -10 -15 103.254 58.2413   8
  -2 -10 -14-21.8067 51.9184   8
   2  10 -14 18.3038 73.8207   5
   2 -10  14 55.6434 70.4206   7
   2 -10  14 71.1713 60.2150   1
  -2  10  14 87.5285 57.0074   6
   2 -10  13 184.097 75.7803   1
   2 -10  13 65.6344 81.8792   7
  -2 -10 -13 65.8028 50.0454   8
   2  10 -13 93.1925 58.4317   2
   2  10 -13-30.6244 74.9169   5
  -2  10  13 258.787 90.6252   6
  -2 -10 -12 316.980 91.4469   8
  -2  10  12 258.747 85.8223   6
   2 -10  12 340.425 94.2622   1
   2 -10  12 240.269 102.550   7
   2  10 -12 210.854 85.9887   2
  -2 -10 -11 1472.28 164.878   8
  -2  10  11 1479.55 176.713   6
   2 -10  11 1357.98 160.531   1
   2  10 -11 1431.50 178.897   2
   2 -10  11 1831.15 215.312   7
  -2  10  10 85.7853 58.9896   6
  -2 -10 -10 123.306 64.3492   8
   2 -10  10 118.306 85.6613   7
   2 -10  10 119.365 58.3437   1
   2  10 -10 153.072 75.5552   2
   2  10  -9 106.133 68.0659   2
  -2  10   9 77.3311 27.9929   4
   2 -10   9 77.7710 51.6270   1
  -2 -10  -9 49.9967 48.9910   8
   2 -10   9 62.6975 71.3671   7
  -2  10   9 26.7390 57.7817   6
  -2  10   9 101.291 33.1098   2
   2  10  -8 289.805 91.5406   2
  -2  10   8 338.114 54.9925   4
   2 -10   8 268.117 90.4415   7
  -2 -10  -8 316.980 83.0780   8
   2 -10   8 282.457 75.1141   1
  -2  10   8 531.056 109.234   6
  -2  10   8 367.484 56.8394   2
   2  10  -7 288.588 85.3130   2
   2 -10   7 264.612 73.4877   1
  -2 -10  -7 314.848 87.6807   8
  -2  10   7 271.781 54.1215   4
   2 -10   7 285.864 88.8841   7
  -2  10   7 316.180 90.2858   6
  -2  10   7 336.083 56.8322   2
   2 -10   6 2449.96 218.392   7
  -2  10   6 2289.74 148.781   4
  -2  10   6 2918.23 227.849   6
  -2 -10  -6 2509.74 196.529   8
  -2  10   6 2853.93 164.288   2
   2  10  -6 2487.26 214.357   2
   2 -10   5 1730.04 178.488   7
  -2 -10  -5 1594.40 158.198   8
  -2  10   5 1674.46 178.482   6
   2 -10   5 1395.01 147.155   8
  -2  10   5 1392.39 120.267   2
   2  10  -5 1232.47 151.601   2
   2 -10   4 1028.73 125.236   8
  -2 -10  -4 1278.17 141.927   8
  -2  10   4 954.845 136.414   6
   2  10  -4 1082.27 144.628   2
  -2  10   4 968.427 104.866   2
   2 -10   4 1069.19 144.051   7
  -2 -10  -3 160.274 69.8512   8
   2 -10   3 220.354 80.5736   8
   2  10  -3 185.182 77.6497   2
   2 -10   3 96.6398 75.1661   7
  -2  10   3 114.959 74.7674   6
  -2  10   3 112.457 48.2846   2
   2 -10   2 10886.9 388.581   8
  -2  10   2 11028.6 417.266   6
  -2 -10  -2 10481.5 390.331   8
  -2  10   2 10388.6 348.397   2
   2  10  -2 10289.0 403.919   2
   2  10  -1 1720.47 168.625   2
  -2  10   1 1553.35 165.389   6
  -2 -10  -1 1334.56 152.087   8
   2 -10   1 1450.45 148.835   8
  -2  10   1 1248.04 130.274   2
  -2 -10   0 21.2745 50.6385   8
   2 -10   0 63.1256 55.8801   8
   2  10   0 77.6361 66.5563   2
  -2  10   0 81.6606 62.5258   2
  -2  10   0 73.2745 72.4232   6
   2 -10  -1 1487.81 154.766   8
  -2 -10   1 1388.70 98.2080   7
  -2  10  -1 1407.56 152.798   6
  -2  10  -1 1491.68 149.660   2
   2  10   1 1567.00 166.249   2
   2 -10  -2 10916.1 402.494   8
  -2 -10   2 11224.3 343.255   3
  -2 -10   2 10475.2 266.125   7
  -2  10  -2 10842.3 396.491   6
  -2  10  -2 10856.7 400.795   2
   2  10   2 11091.7 410.949   2
  -2 -10   3 122.670 46.2384   3
   2  10   3 142.407 76.6993   2
  -2  10  -3 153.062 69.3404   6
  -2 -10   3 104.636 34.8226   7
   2 -10  -3 159.362 72.7771   8
  -2 -10   3 166.189 84.5402   1
  -2  10  -3 173.104 73.9094   2
   2  10   4 1199.64 143.896   2
  -2 -10   4 1221.97 150.482   1
   2 -10  -4 1115.01 143.263   8
  -2 -10   4 1151.28 107.014   3
  -2 -10   4 1192.71 99.0996   7
  -2  10  -4 985.162 122.931   6
   2  10   5 1468.92 154.875   2
  -2 -10   5 1611.58 182.360   1
   2 -10  -5 1439.67 164.844   8
  -2 -10   5 1497.14 117.553   7
  -2 -10   5 1478.16 117.181   3
  -2  10  -5 1397.19 142.522   6
   2  10   6 2819.42 217.122   2
  -2 -10   6 2357.25 153.464   7
  -2 -10   6 2637.07 146.839   3
  -2  10  -6 2515.59 185.854   6
   2 -10  -6 2362.38 210.193   8
  -2 -10   6 2594.39 226.771   1
  -2  10  -7 389.210 97.7103   5
  -2 -10   7 365.834 72.0058   7
   2  10   7 254.821 74.5561   2
   2 -10  -7 366.575 102.870   8
  -2 -10   7 389.773 56.3248   3
  -2 -10   7 513.410 117.065   1
  -2  10  -7 351.598 78.4500   6
  -2  10  -8 420.521 108.385   5
   2  10   8 301.121 81.4296   2
  -2  10  -8 293.770 73.6529   6
   2 -10  -8 473.554 113.155   8
  -2 -10   8 451.311 104.670   1
  -2 -10   8 377.709 73.5552   7
  -2 -10   8 329.970 47.4264   3
   2 -10  -9 65.4618 73.4996   8
   2  10   9 75.9482 57.2315   2
  -2 -10   9 25.7076 66.8540   1
  -2  10  -9 71.7611 57.4111   5
  -2 -10   9 109.861 53.2695   7
  -2  10  -9 31.8883 42.4044   6
  -2  10 -10 107.017 80.5918   5
  -2 -10  10 118.335 75.2984   1
   2 -10 -10 169.429 95.0173   8
  -2 -10  10 138.332 59.5493   7
   2  10  10 227.192 80.4252   2
  -2  10 -10 73.4797 44.6099   6
  -2 -10  11 1411.39 192.079   1
   2  10  11 1526.95 169.734   2
  -2 -10  11 1413.49 154.277   7
   2 -10 -11 1346.08 186.271   8
  -2  10 -11 1506.38 131.186   6
  -2  10 -11 1493.22 193.884   5
  -2  10 -12 144.117 77.9093   5
  -2 -10  12 282.877 81.6867   7
   2  10  12 285.051 82.4703   2
   2 -10 -12 153.901 84.0125   8
  -2 -10  12 257.022 104.161   1
  -2  10 -13 79.2612 87.7493   5
  -2  10 -13 108.788 69.9186   4
  -2 -10  13-2.66916 56.6886   1
  -2 -10  13 16.7975 44.2142   7
   2 -10 -13 97.1527 74.6113   8
   2  10  13 31.6245 44.2136   2
   2  10  14-8.05957 40.3629   2
  -2  10 -14-89.3084 84.4976   5
  -2  10 -14 32.5350 60.9209   4
  -2 -10  14 1.64428 50.1208   7
  -2 -10  14 38.0807 68.2560   1
   2 -10 -14-32.6675 81.1138   8
  -2  10 -15 5.13943 76.5461   5
  -2 -10  15-66.9432 66.3735   7
   2 -10 -15-33.6035 76.3855   8
  -2 -10  15 43.8974 73.2599   1
  -2  10 -15 26.6519 56.8666   4
   2  10  15 46.4419 41.8587   2
  -2  10 -16 275.522 127.159   5
  -2  10 -16 284.230 96.4300   4
  -2 -10  16 361.195 128.166   1
  -2 -10  16 254.904 89.9858   7
   2  10  16 186.738 75.5850   2
   2 -10 -16 333.562 120.313   8
  -2  10 -17-16.3097 75.4149   5
  -2 -10  17 19.1755 74.8991   1
  -2 -10  17-70.4745 61.1925   7
  -2  10 -17 125.540 79.3874   4
   2 -10 -17-10.6015 70.1480   8
  -2  10 -18-11.9811 97.4645   5
  -2 -10  18 100.116 103.492   1
  -2  10 -18 229.979 98.3466   4
  -2 -10  18 12.0953 66.9895   7
   2 -10 -18 185.351 99.4629   8
  -2  10 -19-57.9130 96.7861   5
  -2 -10  19 267.791 122.879   1
   2 -10 -19-37.1481 72.9510   8
  -2 -10  19 234.977 101.682   7
   2 -10 -20-3.68582 65.0983   8
   2  11 -19 103.161 97.7754   5
   2 -11  19 154.005 110.480   7
   2  11 -18 0.42060 74.0273   5
   2 -11  18 20.1408 74.1371   7
   2  11 -17 68.8393 92.4825   5
   2 -11  17-155.966 93.8562   7
  -2 -11 -16-1.05130 44.0590   8
   2  11 -16 191.043 113.706   5
   2 -11  16 77.8460 64.0932   1
   2 -11  16-2.59410 79.6293   7
   2  11 -15 0.35972 75.0563   5
   2 -11  15 35.6770 67.5048   7
   2 -11  15 73.8350 60.1854   1
  -2 -11 -15-34.2705 50.8177   8
  -2  11  15 108.661 80.1750   6
   2  11 -14-6.13589 68.9504   5
   2 -11  14 173.309 74.9287   1
   2 -11  14 185.590 100.839   7
  -2 -11 -14 210.736 80.7279   8
  -2  11  14 67.6667 50.4431   6
  -2  11  13 4.50941 52.0358   6
   2 -11  13 199.154 74.2422   1
  -2 -11 -13 54.9047 50.6907   8
   2  11 -13 87.7869 75.0872   5
   2 -11  13 58.1036 68.0661   7
   2  11 -13 106.537 62.8450   2
   2 -11  12-50.8106 54.1723   1
  -2  11  12 35.5068 51.6368   6
   2  11 -12 14.5146 56.6750   2
   2 -11  12 30.4400 63.1408   7
  -2 -11 -12 78.6982 63.4491   8
  -2  11  11 358.610 102.981   6
   2 -11  11 197.658 88.5616   7
   2 -11  11 381.973 95.8440   1
  -2 -11 -11 406.036 97.6964   8
   2  11 -11 431.091 115.276   2
   2 -11  10 735.595 122.744   1
  -2 -11 -10 707.111 117.598   8
   2 -11  10 898.362 156.131   7
  -2  11  10 650.210 125.418   6
   2  11 -10 792.382 141.218   2
   2  11  -9 26.8705 63.8165   2
  -2 -11  -9 181.514 71.8744   8
   2 -11   9 61.5972 76.7990   7
   2 -11   9 99.4266 59.7316   1
  -2  11   9 99.1478 33.5080   4
  -2  11   9-4.59352 59.1115   6
  -2  11   9 67.5831 31.9704   2
   2  11  -8 58.6574 74.4403   2
  -2 -11  -8 25.6818 49.6901   8
  -2  11   8-1.67795 24.3479   2
   2 -11   8 74.1807 65.7398   7
   2 -11   8 44.8878 60.0725   1
  -2  11   8 15.2287 26.6069   4
  -2  11   8 83.7228 78.2662   6
  -2 -11  -7 2611.67 212.696   8
  -2  11   7 2364.29 216.332   6
   2 -11   7 2561.96 230.510   7
  -2  11   7 2351.97 155.789   2
   2  11  -7 2253.88 216.096   2
  -2  11   7 2176.22 147.355   4
   2 -11   7 2453.30 207.810   1
   2 -11   6 1630.56 186.145   7
  -2 -11  -6 1990.10 185.821   8
  -2  11   6 2048.66 202.902   6
  -2  11   6 2001.92 150.468   2
   2  11  -6 1769.72 190.193   2
   2 -11   5 1500.11 176.656   7
   2 -11   5 1302.70 149.409   8
  -2  11   5 1344.41 125.331   2
  -2  11   5 1654.97 180.678   6
  -2 -11  -5 1478.62 161.914   8
   2  11  -5 1469.24 173.162   2
   2 -11   4 479.752 98.8449   8
   2  11  -4 502.035 107.849   2
   2 -11   4 469.100 111.058   7
  -2 -11  -4 508.626 104.055   8
  -2  11   4 550.732 118.234   6
  -2  11   4 494.986 82.6995   2
   2  11  -3 3534.45 250.965   2
  -2  11   3 3981.48 269.236   6
   2 -11   3 3359.32 231.854   8
  -2 -11  -3 3764.54 245.345   8
   2 -11   3 3741.80 262.990   7
  -2  11   3 3745.04 216.921   2
   2 -11   2 882.068 130.888   8
   2  11  -2 910.898 133.366   2
  -2  11   2 984.616 145.536   6
  -2 -11  -2 1016.70 138.148   8
  -2  11   2 1148.84 133.781   2
  -2 -11  -1 7689.25 352.220   8
  -2  11   1 7139.42 353.949   6
   2 -11   1 7294.57 345.128   8
  -2  11   1 7758.21 329.853   2
   2  11  -1 7656.54 363.286   2
   2 -11   0 1675.89 171.017   8
   2  11   0 1740.65 181.658   2
  -2 -11   0 1753.94 178.295   8
  -2  11   0 1821.36 186.593   6
  -2  11   0 1825.97 172.364   2
  -2 -11   1 7356.58 239.843   7
   2 -11  -1 7557.99 348.877   8
  -2  11  -1 7476.40 340.025   2
  -2  11  -1 7657.44 355.085   6
   2  11   1 7983.93 363.956   2
  -2 -11   2 1023.28 113.898   3
  -2 -11   2 1034.19 92.5258   7
  -2  11  -2 1078.40 143.880   2
   2 -11  -2 921.275 134.610   8
   2  11   2 947.092 138.761   2
  -2  11  -2 852.240 128.949   6
  -2 -11   3 3603.02 171.991   7
  -2 -11   3 3858.09 204.294   3
  -2 -11   3 3632.76 256.367   1
  -2  11  -3 3359.36 232.837   6
   2 -11  -3 3266.63 245.295   8
  -2  11  -3 3937.59 263.006   2
   2  11   3 3643.45 249.730   2
  -2 -11   4 406.369 61.9283   7
   2  11   4 334.259 89.9959   2
  -2 -11   4 476.749 113.551   1
  -2 -11   4 448.428 72.8926   3
   2 -11  -4 426.544 102.331   8
  -2  11  -4 394.068 86.0465   6
  -2 -11   5 1554.41 180.869   1
   2 -11  -5 1382.71 167.025   8
  -2 -11   5 1491.08 123.008   3
  -2  11  -5 1487.24 152.225   6
  -2 -11   5 1634.40 127.147   7
   2  11   5 1325.84 154.108   2
   2  11   6 1692.82 179.456   2
  -2 -11   6 2224.77 219.311   1
   2 -11  -6 1724.43 186.778   8
  -2 -11   6 1843.32 127.062   3
  -2 -11   6 2053.66 149.248   7
  -2  11  -6 1888.27 173.779   6
   2  11   7 2413.15 208.965   2
  -2 -11   7 2369.44 136.096   3
  -2 -11   7 2517.12 236.928   1
  -2  11  -7 2230.11 183.346   6
  -2 -11   7 2475.06 169.088   7
   2 -11  -7 2088.19 210.243   8
  -2  11  -8 86.4217 78.7788   5
   2  11   8 27.6722 54.4306   2
  -2 -11   8 5.71369 30.5037   7
   2 -11  -8 26.2581 59.1563   8
  -2 -11   8-57.9642 67.9575   1
  -2  11  -8-1.72978 43.4386   6
   2 -11  -9 31.7234 66.2879   8
  -2  11  -9 78.3894 61.6532   5
   2  11   9 180.465 75.8109   2
  -2 -11   9-14.3708 75.3172   1
  -2  11  -9-0.30807 40.5432   6
  -2 -11   9 104.767 50.4889   7
  -2 -11  10 746.200 111.223   7
  -2  11 -10 906.132 161.209   5
   2  11  10 774.831 127.140   2
   2 -11 -10 813.202 145.914   8
  -2  11 -10 785.338 105.167   6
  -2 -11  10 540.220 126.894   1
  -2 -11  11 508.152 139.416   1
  -2  11 -11 314.245 104.958   5
   2 -11 -11 256.150 99.7380   8
   2  11  11 275.380 84.4424   2
  -2 -11  11 474.443 90.0370   7
  -2  11 -11 409.772 80.1755   6
  -2  11 -12-49.8942 84.9957   5
   2  11  12 9.74269 50.1783   2
  -2 -11  12-4.89058 44.9263   7
   2 -11 -12 58.4827 70.0581   8
  -2 -11  12-9.82437 73.4376   1
  -2  11 -13 72.8524 71.6349   5
  -2  11 -13 84.7567 69.8294   4
   2 -11 -13 183.501 102.367   8
   2  11  13 105.973 62.4272   2
  -2 -11  13 112.487 68.9274   7
  -2 -11  13 91.5468 81.7273   1
  -2  11 -14 239.176 116.492   5
  -2 -11  14 143.049 76.1366   7
   2  11  14 244.934 81.1197   2
  -2  11 -14 240.938 85.4924   4
  -2 -11  14 244.739 113.238   1
   2 -11 -14 176.925 98.8685   8
  -2 -11  15 135.773 68.5368   7
  -2 -11  15 22.8438 80.8289   1
  -2  11 -15 8.25624 61.1106   5
   2  11  15-92.4156 64.2748   2
   2 -11 -15-68.4782 75.8811   8
  -2  11 -15-46.7140 64.5404   4
  -2  11 -16-160.821 108.025   5
  -2 -11  16 96.6967 81.9501   1
  -2 -11  16-138.730 72.3295   7
   2 -11 -16 165.245 93.6716   8
  -2  11 -16 11.9675 60.9741   4
  -2  11 -17 77.4089 89.0369   5
   2 -11 -17 87.2702 84.4189   8
  -2 -11  17 28.3176 49.3346   7
  -2  11 -17-81.2169 69.0528   4
  -2  11 -18 38.4907 74.1445   5
  -2 -11  18 153.678 104.659   1
   2 -11 -18 98.5771 100.791   8
  -2  11 -18 180.628 90.5888   4
  -2 -11  19 217.330 117.044   1
   2 -11 -19 79.4139 87.5766   8
   2  12 -18-42.3500 82.2237   5
   2 -12  18 10.5873 62.2017   7
   2  12 -17 7.56892 107.525   5
   2 -12  17 61.4113 78.7674   7
   2  12 -16 59.4917 92.1023   5
  -2 -12 -16 7.55677 51.3166   8
   2 -12  16 189.753 85.9241   1
   2 -12  16 26.5239 78.9280   7
   2  12 -15 54.0441 71.2799   5
   2 -12  15 59.2712 62.0708   1
  -2 -12 -15 63.4814 57.9482   8
   2 -12  15 112.545 95.0858   7
  -2  12  15 173.734 76.0830   6
  -2 -12 -14 92.7735 57.4254   8
   2 -12  14 91.9561 86.5037   7
   2  12 -14-2.89714 67.5086   5
  -2  12  14 251.807 85.5579   6
   2 -12  14 237.709 81.0833   1
   2  12 -13 90.9383 67.8043   2
  -2 -12 -13 70.9842 59.8941   8
   2 -12  13-23.8431 68.7740   7
   2 -12  13 23.0193 49.6989   1
  -2  12  13-57.5628 68.0840   6
  -2 -12 -12 96.5804 70.4461   8
   2 -12  12-23.1954 77.8323   7
   2 -12  12 95.2704 68.4842   1
  -2  12  12 0.75745 54.4593   6
   2  12 -12-48.0967 69.1984   2
  -2 -12 -11 1057.21 152.755   8
  -2  12  11 684.589 130.945   6
   2 -12  11 805.531 138.091   1
   2 -12  11 740.578 153.417   7
   2  12 -11 634.551 131.074   2
   2 -12  10 345.814 97.6128   1
  -2 -12 -10 492.513 112.760   8
   2 -12  10 528.675 130.278   7
  -2  12  10 582.072 130.266   6
   2  12 -10 429.043 119.265   2
  -2 -12  -9 324.870 95.9144   8
   2 -12   9 418.989 117.642   7
   2 -12   9 148.072 66.1336   1
  -2  12   9 345.945 102.429   6
   2  12  -9 228.134 90.9223   2
   2  12  -8 232.705 99.9040   2
   2 -12   8 211.633 84.1393   7
  -2  12   8 257.422 58.7759   4
  -2  12   8 192.240 83.7676   6
  -2 -12  -8 319.630 93.4311   8
   2 -12   8 167.118 69.2926   1
  -2  12   8 243.055 56.8778   2
   2 -12   7 1695.76 198.659   7
  -2  12   7 1932.26 205.870   6
  -2 -12  -7 2073.56 202.791   8
  -2  12   7 1935.81 152.888   2
   2  12  -7 2075.85 215.143   2
  -2  12   7 1787.14 141.610   4
   2  12  -6 290.744 101.825   2
   2 -12   6 299.467 93.6461   7
  -2  12   6 311.852 101.722   6
  -2 -12  -6 432.943 97.9297   8
  -2  12   6 364.849 75.4178   2
   2  12  -5 84.2300 64.5032   2
  -2 -12  -5 36.9275 51.6127   8
   2 -12   5 7.18125 60.3883   8
   2 -12   5-22.2174 66.4456   7
  -2  12   5 19.3806 67.8278   6
  -2  12   5 45.0676 49.7096   2
   2 -12   4 125.924 69.4146   7
   2  12  -4 102.205 69.4869   2
  -2 -12  -4 217.629 80.8901   8
   2 -12   4 187.240 70.8638   8
  -2  12   4 179.002 84.3197   6
  -2  12   4 173.540 59.0274   2
   2 -12   3 1355.62 162.663   8
   2  12  -3 1298.87 167.330   2
   2 -12   3 1440.69 173.766   7
  -2 -12  -3 1273.19 158.937   8
  -2  12   3 1284.71 141.212   2
  -2  12   3 1196.22 162.165   6
  -2 -12  -2 132.040 81.8536   8
   2  12  -2 55.3967 75.9564   2
   2 -12   2 33.7084 58.5431   8
  -2  12   2 35.4549 65.0838   6
  -2  12   2 72.7273 61.2220   2
  -2 -12  -1 277.333 83.6119   8
   2 -12   1 264.440 86.3953   8
   2  12  -1 352.126 94.2174   2
  -2  12   1 308.618 90.5491   6
  -2  12   1 412.651 89.4746   2
  -2 -12   0-31.0351 71.0650   8
   2 -12   0 21.6661 51.7251   8
   2  12   0-156.646 79.6307   2
  -2  12   0-3.58635 42.9752   2
  -2 -12   0-47.8131 34.4503   7
  -2  12   0-26.3947 65.1683   6
   2 -12  -1 353.977 100.226   8
  -2 -12   1 363.824 61.7387   7
  -2  12  -1 389.117 98.2625   2
   2  12   1 464.449 109.914   2
  -2  12  -1 298.712 87.4149   6
  -2 -12   2 91.2642 37.9601   7
  -2 -12   2 60.2796 45.5032   3
   2 -12  -2-32.0950 65.4628   8
   2  12   2 114.558 68.3215   2
  -2  12  -2 32.3875 52.0035   2
  -2  12  -2 4.48698 63.1025   6
   2 -12  -3 1394.28 172.622   8
  -2 -12   3 1586.48 181.923   1
   2  12   3 1231.58 154.744   2
  -2 -12   3 1345.55 112.998   7
  -2 -12   3 1380.24 129.097   3
  -2  12  -3 1422.17 162.213   6
  -2  12  -3 1365.04 167.962   2
   2 -12  -4 169.264 83.4320   8
   2  12   4 57.0998 67.8289   2
  -2 -12   4 128.315 49.6197   3
  -2 -12   4 153.955 45.6693   7
  -2 -12   4 156.617 80.0040   1
  -2  12  -4 187.726 74.7446   2
  -2  12  -4 144.518 67.9167   6
   2 -12  -5 67.1769 64.7098   8
  -2 -12   5 44.5776 31.0197   7
  -2 -12   5 100.624 47.0586   3
   2  12   5 62.1598 56.0374   2
  -2  12  -5 14.2695 50.6863   6
  -2 -12   5 26.0363 70.9987   1
  -2 -12   6 370.771 71.3293   7
  -2 -12   6 375.870 63.0754   3
  -2 -12   6 492.604 117.749   1
   2 -12  -6 344.107 101.884   8
  -2  12  -6 415.067 94.9551   6
   2  12   6 347.234 90.0150   2
   2 -12  -7 1677.99 204.010   8
  -2 -12   7 1880.45 125.145   3
  -2  12  -7 1871.66 179.447   6
  -2 -12   7 2097.23 163.437   7
  -2 -12   7 2138.30 226.859   1
   2  12   7 1980.84 196.841   2
  -2  12  -8 291.445 98.4844   5
  -2 -12   8 214.245 65.7719   7
   2  12   8 196.847 76.7175   2
   2 -12  -8 418.111 119.871   8
  -2 -12   8 246.894 100.955   1
  -2  12  -8 238.676 71.9086   6
  -2 -12   9 303.715 76.6161   7
  -2  12  -9 341.036 105.761   5
  -2  12  -9 410.041 86.1834   6
   2  12   9 324.503 92.2251   2
  -2 -12   9 333.828 114.014   1
   2 -12  -9 185.874 89.1947   8
  -2 -12  10 391.739 84.1702   7
  -2  12 -10 328.192 109.589   5
   2 -12 -10 405.278 124.892   8
   2  12  10 438.721 99.1382   2
  -2 -12  10 440.784 129.886   1
  -2  12 -10 337.091 85.5552   6
  -2  12 -11 705.795 151.887   5
   2 -12 -11 773.713 154.405   8
  -2 -12  11 789.082 120.153   7
  -2 -12  11 613.437 140.294   1
   2  12  11 664.368 126.689   2
  -2  12 -11 703.194 105.288   6
  -2 -12  12-17.0852 67.1696   1
  -2  12 -12-41.7105 83.3443   5
   2 -12 -12 24.5859 70.8200   8
   2  12  12 52.7775 56.2937   2
  -2 -12  12 142.945 66.7159   7
  -2  12 -13-80.4810 89.0841   5
   2  12  13-12.6798 46.0987   2
  -2 -12  13-48.5581 44.0901   7
   2 -12 -13 13.8734 80.7819   8
  -2 -12  13 50.0897 79.3573   1
  -2  12 -14 53.3649 54.7238   4
   2  12  14 75.6611 58.9074   2
  -2 -12  14 110.308 66.0470   7
  -2 -12  14 94.7027 78.0829   1
   2 -12 -14 150.090 103.764   8
  -2 -12  15 199.784 78.7962   7
  -2  12 -15 267.602 115.965   5
  -2  12 -15 163.979 97.5488   4
   2 -12 -15 195.951 109.643   8
  -2 -12  15 156.076 102.381   1
  -2  12 -16 119.958 104.318   5
  -2 -12  16-53.4540 83.6094   1
  -2  12 -16 129.974 83.4009   4
   2 -12 -16-22.2848 75.0183   8
  -2 -12  17-138.174 94.9257   1
  -2  12 -17 74.3440 57.6325   4
   2 -12 -17-0.38295 72.0251   8
  -2  12 -18 113.822 103.558   5
   2 -12 -18 90.9486 86.5281   8
  -2 -12  18 57.9041 89.4682   1
  -2  12 -18 19.0920 61.7428   4
   2  13 -17 69.7136 93.7454   5
   2 -13  17 46.3587 91.9310   7
   2  13 -16 18.9390 85.5929   5
  -2 -13 -16-53.9015 56.7164   8
   2 -13  16 45.6668 44.7098   1
   2 -13  16 198.199 122.388   7
   2 -13  15 109.206 99.1572   7
  -2 -13 -15 27.5052 60.9617   8
   2  13 -15 113.612 107.491   5
   2 -13  15 19.8641 47.2435   1
  -2  13  15-9.94450 60.8500   6
   2  13 -14 97.2477 101.639   5
   2 -13  14 23.5688 45.2855   1
   2 -13  14 33.5308 73.9865   7
  -2 -13 -14 87.5305 60.1836   8
  -2  13  14 58.8683 57.0984   6
  -2  13  13 57.0797 72.9194   6
   2 -13  13 48.6229 54.7381   1
   2  13 -13-23.1717 80.7208   2
  -2 -13 -13 57.8970 54.4133   8
   2 -13  13 92.9035 81.6825   7
  -2 -13 -12 104.526 65.0184   8
   2 -13  12 81.3928 64.8654   1
  -2  13  12-13.6689 68.8244   6
   2 -13  12-5.45976 64.9365   7
   2  13 -12 17.6429 62.8255   2
   2 -13  11 57.1029 76.7985   7
  -2 -13 -11 19.7824 60.8443   8
   2 -13  11 113.077 70.4333   1
  -2  13  11 57.4035 69.4025   6
   2  13 -11 166.191 90.1332   2
   2 -13  10 135.031 74.7423   1
   2 -13  10 102.349 84.7082   7
  -2  13  10 142.763 88.6119   6
  -2 -13 -10 73.1756 58.0218   8
   2  13 -10 147.524 86.1313   2
   2 -13   9 73.3391 78.3531   7
  -2 -13  -9 144.184 68.9343   8
   2 -13   9 41.5627 51.9976   1
  -2  13   9 221.568 98.8777   6
   2  13  -9 70.3221 87.2966   2
   2  13  -8 25.2944 69.5282   2
   2 -13   8 11.6045 57.6931   7
  -2 -13  -8-30.3256 50.1703   8
  -2  13   8-30.9329 33.6224   4
  -2  13   8-4.82811 69.4964   6
   2 -13   8 129.511 74.6382   1
  -2  13   8 39.0565 34.1257   2
   2  13  -7 559.270 125.650   2
  -2  13   7 731.763 103.156   2
   2 -13   7 658.184 136.821   7
  -2  13   7 660.193 96.1296   4
  -2 -13  -7 752.639 131.737   8
  -2  13   7 564.500 135.968   6
   2  13  -6 417.119 111.313   2
  -2  13   6 459.899 122.482   6
  -2 -13  -6 352.679 96.9964   8
   2 -13   6 84.6434 58.1651   7
  -2  13   6 324.989 73.9753   2
   2  13  -5 471.278 118.916   2
   2 -13   5 388.115 113.593   7
  -2 -13  -5 425.270 108.175   8
  -2  13   5 432.001 116.397   6
  -2  13   5 450.008 88.6455   2
   2  13  -4 187.108 87.4959   2
   2 -13   4 159.664 84.2867   8
   2 -13   4 86.1318 68.6382   7
  -2 -13  -4 151.171 85.2714   8
  -2  13   4 170.444 90.8300   6
  -2  13   4 167.674 64.1205   2
  -2 -13  -3 2034.90 205.046   8
   2 -13   3 2400.66 230.462   7
  -2  13   3 1917.41 212.678   6
   2 -13   3 2234.54 210.898   8
  -2  13   3 2176.17 188.318   2
   2  13  -3 2317.02 228.224   2
  -2 -13  -2 2776.11 240.167   8
   2 -13   2 2763.46 245.358   7
  -2  13   2 2511.96 236.282   6
   2 -13   2 2487.24 227.944   8
  -2  13   2 2689.82 211.312   2
   2  13  -2 2784.13 244.657   2
   2  13  -1 199.783 86.9757   2
  -2 -13  -1 335.093 100.121   8
   2 -13   1 229.461 89.2017   8
  -2  13   1 311.845 110.862   6
  -2  13   1 401.493 89.5290   2
   2 -13   0 61.9597 68.2584   8
  -2  13   0 72.9833 58.1796   2
   2  13   0 44.0342 76.0117   2
  -2 -13   0 60.9740 38.0021   7
  -2  13   0 68.2777 65.2683   6
   2  13   1 356.092 110.716   2
  -2 -13   1 270.891 56.3749   7
   2 -13  -1 427.379 115.744   8
  -2  13  -1 333.788 96.0084   2
  -2  13  -1 322.904 101.573   6
   2 -13  -2 2874.97 244.104   8
  -2 -13   2 2657.98 195.496   3
  -2 -13   2 2855.16 169.691   7
   2  13   2 2590.03 232.585   2
  -2  13  -2 2799.10 239.482   6
  -2  13  -2 2840.98 238.965   2
  -2 -13   3 2152.94 148.789   7
   2 -13  -3 2117.61 215.652   8
  -2 -13   3 2510.96 180.262   3
  -2 -13   3 2451.05 234.041   1
  -2  13  -3 2153.68 206.297   6
  -2  13  -3 2047.92 210.082   2
   2  13   3 2386.74 224.664   2
  -2 -13   4 183.880 48.3783   7
   2 -13  -4-62.7704 75.5414   8
   2  13   4 139.433 72.3011   2
  -2 -13   4 210.207 59.5435   3
  -2 -13   4 252.431 108.335   1
  -2  13  -4 310.970 106.011   2
  -2  13  -4 133.965 64.7927   6
  -2 -13   5 428.383 109.336   1
  -2  13  -5 470.510 108.546   6
  -2 -13   5 389.206 69.3168   7
  -2 -13   5 390.177 70.0062   3
   2 -13  -5 371.085 105.393   8
   2  13   5 462.463 106.022   2
   2 -13  -6 307.885 105.671   8
   2  13   6 233.168 91.3845   2
  -2 -13   6 398.838 118.306   1
  -2 -13   6 311.360 56.8578   3
  -2 -13   6 289.496 65.0392   7
  -2  13  -6 372.661 95.4887   6
  -2 -13   7 826.945 160.016   1
  -2 -13   7 632.440 97.3593   7
   2  13   7 703.577 135.156   2
   2 -13  -7 669.387 142.627   8
  -2  13  -7 818.608 129.593   6
  -2  13  -8 62.0122 47.3166   6
   2  13   8 35.7333 59.0252   2
  -2  13  -8 24.0194 72.0945   5
  -2 -13   8 13.5375 34.7123   7
   2 -13  -8-0.26613 54.0868   8
  -2 -13   8 72.4913 71.8849   1
  -2  13  -9 116.744 75.5207   5
   2  13   9 141.322 73.3214   2
  -2 -13   9 54.0783 41.6956   7
  -2 -13   9 195.385 102.517   1
   2 -13  -9 385.884 122.875   8
  -2  13  -9 152.231 70.4291   6
   2  13  10 101.636 71.4680   2
  -2 -13  10 13.9978 65.0795   1
  -2  13 -10 90.9797 59.9963   6
  -2  13 -10 139.669 75.9968   5
   2 -13 -10 64.3554 76.6922   8
  -2 -13  10 95.8597 50.6235   7
  -2 -13  11 163.022 110.268   1
  -2  13 -11 68.1986 72.4676   5
   2  13  11 10.7690 47.2958   2
  -2 -13  11 114.622 57.1046   7
   2 -13 -11 181.639 95.2474   8
  -2 -13  12 14.1165 72.0692   1
  -2  13 -12 297.270 123.730   5
   2  13  12 88.9004 69.6038   2
   2 -13 -12 60.2385 90.4832   8
  -2 -13  12 86.4463 53.2083   7
  -2  13 -13 143.115 78.7652   5
   2 -13 -13 5.31146 80.1913   8
   2  13  13 31.5803 44.1020   2
  -2 -13  13-51.6692 93.6074   1
  -2  13 -14 213.356 114.440   5
  -2  13 -14 80.0678 73.4902   4
   2 -13 -14 172.079 89.8519   8
  -2 -13  14 36.3785 75.6743   1
   2  13  14-85.0854 61.2184   2
  -2  13 -15-35.4174 87.3267   5
  -2  13 -15-28.8290 58.3468   4
  -2 -13  15 5.36912 84.7697   1
   2 -13 -15 56.7722 73.6838   8
  -2  13 -16 129.622 101.218   5
  -2 -13  16 164.767 116.172   1
   2 -13 -16 217.358 114.743   8
  -2  13 -16-1.35746 63.9174   4
  -2  13 -17 36.6864 94.7698   5
  -2 -13  17-110.396 96.1916   1
  -2  13 -17 15.4028 70.0528   4
   2 -13 -17 73.9565 91.9008   8
  -2  13 -18 69.5324 68.1641   4
   2 -14  17 40.9843 93.4114   7
   2  14 -16-109.924 94.9663   5
   2 -14  16 175.450 125.199   7
  -2 -14 -15 2.78875 58.4144   8
   2  14 -15-78.3463 85.6263   5
  -2  14  15-76.0235 65.7273   6
   2 -14  15 15.7893 51.6731   1
   2  14 -14 34.2404 82.7852   5
   2 -14  14-77.0070 64.3392   1
   2 -14  14 36.1422 67.6397   7
  -2 -14 -14 63.0427 77.4415   8
  -2  14  14-11.3143 66.0752   6
   2  14 -13 41.5490 68.6709   2
   2 -14  13 106.601 83.0570   7
   2 -14  13-42.9127 72.1363   1
  -2 -14 -13 87.1179 72.0094   8
  -2  14  13 90.9923 78.5938   6
  -2 -14 -12-5.66740 63.8299   8
   2 -14  12-86.8381 97.8498   7
   2 -14  12 47.1762 56.1621   1
  -2  14  12 13.3012 69.6925   6
   2  14 -12 18.6802 82.1865   2
   2 -14  11 183.675 89.6338   1
  -2 -14 -11 297.678 102.736   8
   2 -14  11 188.938 81.0484   7
  -2  14  11 248.758 103.343   6
   2  14 -11 179.398 94.2528   2
  -2 -14 -10 87.0726 71.6562   8
   2 -14  10-26.9034 63.1134   1
   2 -14  10-0.30672 72.3173   7
  -2  14  10-29.3834 69.6043   6
   2  14 -10 53.1665 73.3955   2
   2 -14   9 274.704 97.3744   7
  -2 -14  -9 309.076 103.318   8
  -2  14   9 201.979 92.4207   6
   2 -14   9 264.609 96.0806   1
   2  14  -9 259.866 102.851   2
   2  14  -8 197.908 100.739   2
  -2 -14  -8 149.614 77.6554   8
  -2  14   8 12.4073 70.8649   6
   2 -14   8 104.548 68.8977   1
   2 -14   8 31.2357 74.2962   7
   2  14  -7 4.00054 78.5665   2
  -2  14   7 69.6869 78.9389   6
   2 -14   7 108.729 76.7729   7
   2 -14   7 37.6759 60.0248   1
  -2 -14  -7 124.745 68.9004   8
  -2  14   7 63.0521 42.7073   2
   2  14  -6 159.919 84.7753   2
  -2 -14  -6-5.68943 51.3937   8
  -2  14   6 94.2425 80.8243   6
   2 -14   6 53.3676 78.5098   7
  -2  14   6 92.2138 49.7876   2
   2  14  -5 237.831 92.9277   2
  -2 -14  -5 166.407 80.8133   8
   2 -14   5 330.475 101.428   7
  -2  14   5 209.704 93.2176   6
  -2  14   5 233.777 69.3723   2
   2  14  -4 68.7420 71.8937   2
   2 -14   4 16.0524 60.1746   8
  -2 -14  -4 117.763 76.8939   8
   2 -14   4-39.2554 68.7848   7
  -2  14   4 18.2824 68.6975   6
  -2  14   4 60.4330 48.7347   2
   2  14  -3 136.904 88.1826   2
  -2 -14  -3 186.369 84.8757   8
   2 -14   3 165.505 75.5231   7
   2 -14   3 140.578 86.8790   8
  -2  14   3 142.291 88.4142   6
  -2  14   3 175.531 66.3003   2
  -2 -14  -2 195.819 83.8068   8
   2 -14   2 174.191 78.0058   8
   2 -14   2 100.846 71.2656   7
   2  14  -2 213.951 94.4931   2
  -2  14   2 141.491 83.8347   6
  -2  14   2 207.593 82.0542   2
   2  14  -1 121.709 85.0931   2
   2 -14   1 252.483 95.2779   8
  -2  14   1 230.281 90.9056   6
  -2  14   1 164.375 69.2224   2
  -2 -14  -1 334.312 108.276   8
   2 -14   0-30.8600 67.1034   8
   2  14   0-160.761 83.6874   2
  -2 -14   0 22.7584 25.1635   7
  -2  14   0-4.34539 49.5583   2
  -2  14   0 2.65736 57.3794   6
   2  14   1 258.755 92.2726   2
  -2  14  -1 228.782 83.2523   2
   2 -14  -1 197.734 81.4966   8
  -2 -14   1 187.297 52.5214   7
  -2  14  -1 265.947 93.6449   6
   2 -14  -2 142.617 80.6119   8
  -2 -14   2 166.433 60.2960   3
  -2 -14   2 75.9170 34.5701   7
   2  14   2 129.732 74.6963   2
  -2  14  -2 161.006 77.2788   2
  -2  14  -2 202.112 86.5612   6
   2 -14  -3 188.413 90.4351   8
  -2 -14   3 154.264 88.7931   1
  -2 -14   3 179.011 59.5610   3
  -2 -14   3 134.659 44.0821   7
  -2  14  -3 259.622 83.6553   2
   2  14   3 148.080 74.8738   2
  -2  14  -3 173.385 92.0538   6
  -2  14  -4 72.4367 67.2490   6
  -2 -14   4 40.2259 34.9330   7
   2 -14  -4 69.9675 72.4349   8
  -2 -14   4 88.7075 77.2238   1
  -2 -14   4 144.613 51.7509   3
   2  14   4 131.848 80.2807   2
  -2  14  -4 102.692 83.5863   2
  -2 -14   5 284.863 65.2012   3
  -2 -14   5 272.048 63.7319   7
   2  14   5 351.193 105.301   2
  -2 -14   5 368.379 104.480   1
   2 -14  -5 214.562 85.8060   8
  -2  14  -5 343.151 101.535   6
  -2  14  -6 73.3006 61.7793   6
   2 -14  -6 88.7924 68.2976   8
   2  14   6 125.711 70.6706   2
  -2 -14   6 80.7399 76.0974   1
  -2 -14   6 7.21734 28.4949   7
  -2 -14   7 150.688 53.5420   7
  -2 -14   7 0.57938 68.3326   1
   2 -14  -7 0.83046 53.4418   8
   2  14   7 82.1847 64.6209   2
  -2  14  -7 127.946 68.5456   6
   2 -14  -8 133.911 90.2178   8
  -2 -14   8 75.5318 45.4606   7
   2  14   8 129.738 64.5999   2
  -2  14  -8 95.8905 63.3048   6
  -2 -14   8 95.0940 60.4834   1
   2  14   9 292.414 96.8333   2
  -2  14  -9 216.208 98.4517   5
   2 -14  -9 284.504 110.546   8
  -2 -14   9 236.293 88.6051   1
  -2  14  -9 171.263 68.5100   6
  -2  14 -10-53.2284 76.5635   5
   2  14  10 57.6961 64.8633   2
   2 -14 -10 15.1821 75.1632   8
  -2 -14  10 75.2366 70.6272   1
  -2  14 -10 61.6857 48.8282   6
  -2  14 -11 199.419 93.1233   5
   2 -14 -11 93.5588 95.6589   8
   2  14  11 221.084 90.3139   2
  -2 -14  11 94.3654 77.3041   1
  -2 -14  12 37.1904 79.8686   1
  -2  14 -12-41.6200 75.3610   5
   2  14  12 37.2214 55.2671   2
   2 -14 -12 153.096 102.352   8
  -2  14 -13-23.3350 87.0855   5
   2  14  13-3.50939 50.4359   2
   2 -14 -13-32.3022 74.6788   8
  -2 -14  13 130.649 94.3980   1
  -2  14 -14 104.327 96.3640   5
   2 -14 -14-111.423 98.9482   8
  -2  14 -14-9.14695 61.3107   4
  -2 -14  14-17.4628 72.4840   1
  -2  14 -15 32.1025 84.8923   5
  -2  14 -15 109.815 81.2715   4
   2 -14 -15 89.9392 86.4012   8
  -2 -14  15 78.2697 83.5751   1
  -2  14 -16 180.138 121.509   5
  -2  14 -16 182.731 96.2614   4
  -2 -14  16-77.9829 85.2107   1
   2 -14 -16 87.3825 93.3025   8
  -2  14 -17 111.305 88.9680   4
   2 -15  16-0.42854 95.4787   7
  -2 -15 -15 36.5936 60.6366   8
   2  15 -15 33.7020 88.6739   5
   2 -15  15-116.935 84.9839   7
  -2  15  15 10.5889 59.2052   6
   2 -15  15 33.0262 63.1772   1
   2 -15  14-24.4945 44.5869   1
   2 -15  14 21.7757 53.8925   7
   2  15 -14 17.2488 103.801   5
  -2 -15 -14-31.7347 64.1738   8
  -2  15  14 40.4569 63.9968   6
  -2  15  13 160.057 94.9873   6
   2 -15  13 25.2257 70.8010   7
   2 -15  13 126.242 70.8782   1
  -2 -15 -13 91.9757 81.0560   8
   2  15 -13 85.3947 70.5624   2
  -2  15  12 29.9475 61.5652   6
  -2 -15 -12 123.521 81.7463   8
   2 -15  12 93.4327 63.8533   1
   2 -15  12 191.457 109.930   7
   2  15 -12 104.281 66.1476   2
   2 -15  11 64.2862 78.8194   7
  -2 -15 -11 133.355 80.6677   8
  -2  15  11 72.6576 89.0803   6
   2  15 -11-14.6062 65.0813   2
   2 -15  11-68.9606 66.6576   1
  -2 -15 -10 317.516 109.190   8
   2 -15  10 4.25200 61.9278   7
   2 -15  10 157.460 77.3345   1
  -2  15  10 58.5402 79.0355   6
   2  15 -10 181.985 101.231   2
  -2 -15  -9 154.429 81.3279   8
   2 -15   9 53.2466 67.3481   7
  -2  15   9-86.2525 72.0267   6
   2 -15   9 25.0221 54.5403   1
   2  15  -9 24.3504 81.8228   2
   2  15  -8 59.6355 75.7173   2
  -2 -15  -8 39.1391 61.9965   8
   2 -15   8 109.740 89.0708   7
   2 -15   8 48.3434 58.7175   1
  -2  15   8 94.5880 84.9410   6
   2  15  -7-13.3042 69.4114   2
  -2 -15  -7-105.398 75.2253   8
   2 -15   7 24.0543 57.5438   1
   2 -15   7 56.9371 80.3555   7
  -2  15   7 79.7487 71.1595   6
  -2  15   7 99.0259 56.6608   2
   2  15  -6-2.10588 63.6541   2
  -2 -15  -6 184.487 87.4745   8
   2 -15   6 10.4755 55.9361   7
  -2  15   6 163.106 90.5840   6
  -2  15   6 64.7461 52.9348   2
   2  15  -5 216.918 102.816   2
   2 -15   5 109.106 76.4976   7
  -2 -15  -5 159.900 77.9203   8
  -2  15   5 183.911 69.3489   6
  -2  15   5 243.786 77.2300   2
   2  15  -4 228.024 91.7636   2
  -2 -15  -4 198.957 93.7755   8
   2 -15   4 354.400 109.539   7
   2 -15   4 279.495 97.7187   8
  -2  15   4 258.779 114.986   6
  -2  15   4 244.896 77.1079   2
   2  15  -3 6.41517 72.8026   2
   2 -15   3 46.2129 63.9389   8
   2 -15   3 12.9573 70.9307   7
  -2 -15  -3-33.1019 70.5914   8
  -2  15   3 128.028 87.2969   6
  -2  15   3 106.973 66.1448   2
   2  15  -2 104.130 78.6485   2
  -2 -15  -2 123.044 87.0684   8
   2 -15   2 112.420 82.0712   8
   2 -15   2 231.544 92.1618   7
  -2  15   2 191.415 97.7209   6
  -2  15   2 160.211 66.8361   2
  -2 -15  -1 759.689 102.088   7
   2  15  -1 1027.73 168.511   2
   2 -15   1 856.161 152.389   8
  -2 -15  -1 712.010 143.910   8
  -2  15   1 720.877 128.659   2
  -2  15   1 837.219 158.198   6
   2 -15   0 89.3653 78.0146   8
   2  15   0 118.098 86.7547   2
  -2 -15   0 96.2250 48.2198   7
  -2  15   0 103.195 67.4885   2
  -2  15   0-1.05342 71.4226   6
   2 -15  -1 758.104 150.009   8
   2  15   1 838.501 151.386   2
  -2  15  -1 928.149 152.888   2
  -2 -15   1 780.277 102.023   7
  -2  15  -1 717.133 149.181   6
  -2  15  -2 399.073 111.635   2
  -2 -15   2 235.267 70.5750   3
   2  15   2 290.249 104.054   2
   2 -15  -2 101.015 72.9807   8
  -2  15  -2 160.670 74.5081   6
  -2 -15   3-1.16207 37.1890   3
  -2 -15   3 102.749 63.7527   1
   2  15   3 12.6640 63.4514   2
   2 -15  -3 129.496 78.7964   8
  -2  15  -3 55.2247 73.1486   2
  -2  15  -3 18.9233 67.4787   6
   2 -15  -4 40.3218 73.5631   8
  -2  15  -4 193.576 89.5386   2
   2  15   4 55.5697 59.4730   2
  -2 -15   4 210.640 62.0207   3
  -2 -15   4 272.832 107.298   1
  -2  15  -4 150.364 84.8160   6
  -2 -15   5 99.1649 75.6596   1
   2  15   5 92.3487 63.4629   2
   2 -15  -5 191.842 94.2968   8
  -2  15  -5 204.644 82.6956   6
   2 -15  -6 152.080 78.4907   8
   2  15   6-23.2160 59.2307   2
  -2  15  -6 140.578 86.0808   6
  -2 -15   6 67.7120 76.2489   1
   2 -15  -7 83.1453 67.8188   8
   2  15   7 116.541 73.0992   2
  -2 -15   7 22.7943 67.6315   1
  -2  15  -7 8.79794 54.5304   6
   2  15   8 148.116 72.8826   2
   2 -15  -8 119.370 91.5964   8
  -2  15  -8 47.2772 50.0135   6
  -2 -15   8 130.575 93.6787   1
   2 -15  -9 102.017 85.5046   8
  -2  15  -9 142.831 81.8866   5
   2  15   9 16.0423 64.7919   2
  -2 -15   9 82.6160 76.8296   1
  -2  15  -9 15.7611 48.5082   6
  -2  15 -10 99.3371 60.1023   6
   2 -15 -10-49.0993 92.3274   8
  -2 -15  10 10.7406 86.8870   1
   2  15  10 84.5009 65.8246   2
  -2  15 -10 215.040 108.745   5
   2 -15 -11 84.3391 105.195   8
   2  15  11 60.7688 60.4813   2
  -2 -15  11-43.7204 97.1209   1
  -2  15 -11 103.129 90.0067   5
  -2 -15  12 66.4482 116.353   1
  -2  15 -12 199.034 89.7135   5
   2 -15 -12 77.6523 84.5422   8
   2  15  12 133.168 65.0394   2
  -2  15 -13 120.427 90.0845   5
   2 -15 -13 201.959 109.422   8
   2  15  13 73.8708 63.2685   2
  -2 -15  13 190.097 108.961   1
  -2  15 -14-107.546 86.2683   5
   2 -15 -14 34.4249 99.8077   8
  -2  15 -14 13.6946 50.5966   4
  -2 -15  14-2.86571 62.5408   1
  -2  15 -15 58.6479 89.7637   5
  -2  15 -15 86.5888 90.7018   4
   2 -15 -15 140.316 111.753   8
  -2 -15  15 14.0299 66.7042   1
  -2  15 -16-116.794 82.8402   4
  -2 -16 -15 57.7691 69.3880   8
   2 -16  15 120.264 76.9841   1
   2 -16  15 120.081 79.6265   7
  -2  16  15-113.648 81.2205   6
  -2  16  14-62.3780 66.8648   6
   2 -16  14 83.7753 74.8334   1
  -2 -16 -14 152.042 86.7766   8
   2 -16  14 54.6961 67.6697   7
   2  16 -14 33.7215 102.562   5
  -2 -16 -13 44.6303 78.0336   8
   2 -16  13-1.93994 64.1670   7
   2 -16  13-96.6417 67.6675   1
   2  16 -13 40.0734 71.6636   2
  -2  16  13 133.217 70.4429   6
  -2 -16 -12 52.9463 64.6902   8
   2 -16  12 81.2839 72.8458   7
   2 -16  12 27.9193 56.9422   1
  -2  16  12-153.674 89.6790   6
   2  16 -12-11.5470 76.1313   2
  -2 -16 -11 19.0578 60.1578   8
   2 -16  11-83.8419 76.0258   7
   2  16 -11 22.7579 78.6920   2
   2 -16  11 21.7453 55.2446   1
   2 -16  10 269.992 113.512   7
  -2  16  10 22.8942 64.9589   6
   2 -16  10-130.769 82.4975   1
  -2 -16 -10 17.0993 56.6418   8
   2  16 -10 169.886 101.710   2
  -2 -16  -9-83.9976 71.1897   8
   2 -16   9-0.33017 68.4756   7
   2 -16   9 36.5208 57.2772   1
  -2  16   9 21.2834 77.4556   6
  -2 -16  -8 82.6038 80.9275   8
   2 -16   8-3.66790 59.0659   1
   2 -16   8 114.799 70.0531   7
  -2  16   8 7.72936 72.6763   6
   2  16  -8 18.4639 80.9869   2
   2  16  -7 52.2938 75.6648   2
  -2 -16  -7-72.2472 59.2726   8
   2 -16   7 98.8320 91.5048   7
   2 -16   7 59.0301 65.7121   1
  -2  16   7 54.1715 83.3568   6
   2  16  -6 431.242 130.193   2
  -2 -16  -6 435.729 123.331   8
   2 -16   6 385.805 120.809   7
  -2  16   6 319.422 109.817   6
  -2  16   6 373.044 98.3745   2
   2  16  -5 32.4211 71.5178   2
  -2 -16  -5-5.52543 76.0856   8
   2 -16   5-17.1897 59.6570   7
  -2  16   5 32.8785 78.9857   6
  -2  16   5 109.370 64.1282   2
   2  16  -4 238.602 104.725   2
   2 -16   4-15.5493 72.4318   8
  -2 -16  -4-5.76269 66.4030   8
   2 -16   4 230.159 103.527   7
  -2  16   4 157.008 90.0792   6
  -2  16   4 210.042 78.1027   2
   2  16  -3 162.688 94.5900   2
  -2 -16  -3-108.730 81.1253   8
   2 -16   3-55.4002 79.5313   8
   2 -16   3 45.7925 66.2757   7
  -2  16   3-68.3863 87.0404   6
  -2  16   3-12.7466 44.8310   2
   2  16  -2 157.040 78.2892   2
  -2 -16  -2 244.384 97.3344   8
   2 -16   2 185.009 88.8773   8
   2 -16   2 350.635 110.718   7
  -2  16   2 103.598 78.9812   6
  -2  16   2 307.562 96.4153   2
   2  16  -1-11.4535 50.6599   2
   2 -16   1 70.0169 89.8321   7
   2 -16   1 70.4526 70.9512   8
  -2  16   1 4.27126 48.7690   2
  -2  16   1 87.0614 75.5846   6
   2 -16   0 378.366 122.573   8
   2  16   0 296.109 100.845   2
  -2  16   0 324.845 97.9129   2
  -2  16   0 254.794 92.7668   6
  -2  16  -1 51.8289 68.7573   2
   2 -16  -1 76.1057 78.6387   8
  -2 -16   1 88.7583 59.4812   3
   2  16   1 68.2471 71.7815   2
  -2 -16   2 216.412 67.7447   3
   2 -16  -2 214.552 93.8698   8
  -2  16  -2 328.744 107.715   2
  -2  16  -2 185.892 89.0688   6
   2  16   2 210.361 89.7784   2
  -2 -16   3-46.9824 93.5847   1
   2  16   3 63.5196 78.0982   2
  -2 -16   3 83.2486 51.8722   3
   2 -16  -3 106.633 88.4515   8
  -2  16  -3-12.6563 61.6973   2
  -2  16  -3 72.7990 83.3946   6
  -2 -16   4-7.02757 77.6901   1
   2  16   4 211.073 89.0046   2
  -2  16  -4 209.331 97.9030   6
   2 -16  -4 146.997 91.9241   8
  -2 -16   5-39.5149 66.1542   1
   2 -16  -5 90.4852 83.2877   8
   2  16   5-13.7665 55.5479   2
  -2  16  -5 93.9936 74.3346   6
  -2 -16   6 326.640 122.025   1
   2 -16  -6 305.231 109.981   8
   2  16   6 420.085 117.729   2
  -2  16  -6 375.453 99.9047   6
  -2 -16   7 31.9355 77.8778   1
   2 -16  -7-61.5602 73.1250   8
   2  16   7 27.5965 62.7650   2
  -2  16  -7 75.1695 71.8520   6
   2 -16  -8 47.4845 86.9379   8
   2  16   8-96.7550 77.1922   2
  -2  16  -8 114.783 68.5614   6
  -2 -16   8-43.5969 81.5467   1
  -2  16  -9 74.0558 60.9058   5
   2 -16  -9 52.4456 71.0211   8
   2  16   9 2.04534 48.2010   2
  -2 -16   9 92.6932 97.8734   1
  -2  16  -9 88.9534 65.2799   6
   2  16  10 128.651 82.1511   2
  -2  16 -10 185.886 97.1685   5
   2 -16 -10 192.740 105.681   8
  -2 -16  10 269.153 124.289   1
  -2  16 -10 21.5392 45.6846   6
  -2 -16  11 13.0702 59.3083   1
  -2  16 -11 88.3293 93.2036   5
   2 -16 -11-1.09649 86.2930   8
   2  16  11-13.6321 51.8404   2
  -2  16 -12 19.4678 73.7990   5
  -2 -16  12 21.7470 72.4008   1
   2 -16 -12 37.6271 77.1873   8
   2  16  12 32.5637 53.4692   2
  -2 -16  13-50.0349 98.8927   1
  -2  16 -13-101.968 91.3301   5
   2 -16 -13 45.3014 70.4433   8
  -2 -16  14 55.6845 98.3115   1
  -2  16 -14 26.6472 69.6278   5
  -2  16 -14 83.7365 89.8222   4
   2 -16 -14 61.2327 87.4599   8
   2 -17  14 10.9489 79.5335   7
  -2  17  14 0.37601 57.2995   6
  -2 -17 -13-31.2097 58.8448   8
  -2  17  13 0.74154 57.8313   6
   2 -17  13 4.45340 68.2076   7
   2 -17  13 52.0504 57.9641   1
   2  17 -13 3.37941 58.1690   2
   2 -17  12 38.6621 70.8579   7
   2 -17  12 15.8772 46.9273   1
  -2  17  12-74.0063 84.6091   6
   2  17 -12 36.5523 71.3225   2
  -2 -17 -12 17.0573 59.5028   8
  -2 -17 -11 91.2219 74.2826   8
   2 -17  11 69.2795 70.3872   7
  -2  17  11 88.6601 97.5626   6
   2 -17  11-122.304 79.8084   1
   2 -17  10 76.9830 75.5637   1
   2 -17  10 93.6964 95.9111   7
  -2 -17 -10 179.410 87.8279   8
  -2  17  10 237.939 112.187   6
   2  17 -10 180.054 104.295   2
   2 -17   9 89.0697 78.6591   7
  -2 -17  -9 27.5752 68.7235   8
   2 -17   9 63.7926 68.4957   1
  -2  17   9-60.5393 66.6909   6
   2  17  -9 22.1814 84.8918   2
  -2 -17  -8 11.8876 73.8008   8
   2 -17   8 63.6080 84.6350   7
   2 -17   8 73.8484 67.1393   1
  -2  17   8 244.757 111.572   6
   2  17  -8 70.2271 75.8117   2
   2  17  -7 92.0161 96.4306   2
   2 -17   7 114.857 82.7961   1
   2 -17   7-54.6842 73.4565   7
  -2  17   7 190.812 99.8261   6
   2  17  -6 127.295 94.5654   2
  -2 -17  -6 172.317 91.7134   8
   2 -17   6 123.490 91.5252   7
  -2  17   6 355.340 127.792   6
   2  17  -5 9.27237 92.0711   2
  -2 -17  -5 80.6111 74.2023   8
   2 -17   5 133.650 76.5825   7
  -2  17   5 26.2113 69.1836   6
  -2  17   5 55.5768 47.5448   2
   2  17  -4 179.462 100.788   2
   2 -17   4 433.102 127.411   7
  -2 -17  -4 355.051 122.149   8
  -2  17   4 244.241 110.456   6
  -2  17   4 220.998 82.7223   2
   2  17  -3 144.081 94.7722   2
  -2 -17  -3 16.8752 74.3092   8
   2 -17   3 39.4113 75.8622   8
   2 -17   3 140.139 83.2535   7
  -2  17   3 46.0950 68.8885   6
  -2  17   3 79.3186 58.8512   2
   2  17  -2 134.581 102.366   2
  -2 -17  -2 224.846 105.351   8
  -2  17   2 43.5281 52.3088   2
   2 -17   2 38.1597 65.9963   8
   2 -17   2 3.39262 73.0870   7
  -2  17   2 75.0312 82.8921   6
   2  17  -1 61.1589 83.6131   2
   2 -17   1-25.2743 65.0930   8
   2 -17   1 96.5883 80.2333   7
  -2  17   1 24.6099 64.2019   2
  -2  17   1 44.5466 84.6527   6
   2  17   0 56.6597 85.2459   2
   2 -17   0 176.813 88.3764   8
  -2  17   0 173.235 89.3522   2
  -2  17   0 83.6075 78.1380   6
   2 -17  -1 205.061 107.403   8
  -2 -17   1 7.50702 41.5400   3
   2  17   1 139.600 88.7869   2
  -2  17  -1-8.75871 64.4108   2
  -2  17  -1-16.8158 67.3789   6
  -2  17  -2 146.644 87.1201   2
  -2 -17   2-50.7869 85.7527   1
   2  17   2 35.6555 63.4872   2
   2 -17  -2 51.5530 86.7720   8
  -2 -17   2 39.4575 41.6401   3
  -2  17  -2 75.7822 81.2023   6
  -2 -17   3 67.4348 81.1355   1
   2 -17  -3 4.48377 62.8506   8
   2  17   3 103.213 75.6715   2
  -2  17  -3 45.0464 64.6579   2
  -2  17  -3 32.1992 70.3077   6
  -2 -17   4 307.275 117.919   1
   2  17   4 207.874 90.9440   2
   2 -17  -4 237.232 106.147   8
  -2  17  -4 251.484 98.4539   6
  -2 -17   5 58.5453 86.8374   1
   2  17   5 75.1873 81.5697   2
   2 -17  -5 86.8525 92.3095   8
  -2  17  -5 101.462 77.0733   6
  -2 -17   6 189.467 99.5631   1
   2  17   6 165.411 89.9792   2
   2 -17  -6 65.6211 84.7142   8
  -2  17  -6 192.086 93.6897   6
  -2 -17   7 36.4489 84.5697   1
   2  17   7-22.1070 66.4223   2
   2 -17  -7 136.247 84.3170   8
  -2  17  -7-117.583 74.5463   6
   2  17   8 191.566 83.4705   2
   2 -17  -8 103.984 97.7863   8
  -2  17  -8 178.351 87.3971   6
  -2 -17   8 135.657 96.9750   1
   2 -17  -9-34.3089 81.2697   8
   2  17   9 30.7458 55.2852   2
  -2 -17   9 192.716 104.031   1
  -2  17  -9 21.8272 58.6046   5
  -2  17  -9 94.2748 69.7712   6
   2  17  10 115.502 86.9024   2
   2 -17 -10 391.824 139.852   8
  -2 -17  10 139.026 96.9972   1
  -2  17 -10 299.158 119.243   5
  -2  17 -11 174.780 108.367   5
  -2 -17  11 44.9109 79.5285   1
   2 -17 -11 29.8440 83.5974   8
   2  17  11 113.895 85.6159   2
  -2 -17  12 70.3515 100.992   1
   2 -17 -12 149.306 104.966   8
  -2  17 -13-138.264 92.8748   5
   2 -17 -13 121.409 97.7984   8
   2  17  14 152.537 82.0093   6
  -2 -18 -13-113.828 83.9693   8
   2 -18  13 49.9184 61.7075   1
  -2  18  13 24.6240 69.7643   6
   2 -18  12-61.5740 78.0411   7
   2 -18  12-3.85528 57.8637   1
  -2 -18 -12 71.9049 76.2095   8
  -2  18  12 78.6432 97.8146   6
  -2  18  11 179.335 106.538   6
  -2 -18 -11 84.9702 81.8030   8
   2 -18  11 32.7497 68.0094   7
   2  18 -11 46.7285 81.2713   2
   2 -18  11 4.55887 60.7064   1
   2 -18  10 113.039 76.0465   1
   2 -18  10 9.58380 67.3850   7
  -2 -18 -10-38.9802 59.7560   8
  -2  18  10 36.5805 62.4797   6
   2  18 -10 158.840 111.293   2
  -2 -18  -9 139.217 93.0435   8
   2 -18   9 185.205 101.247   7
   2 -18   9 9.45155 71.9251   1
  -2  18   9-29.7903 87.6311   6
   2  18  -9 202.653 119.407   2
   2 -18   8 38.5369 71.9362   7
  -2 -18  -8-46.8527 82.9565   8
   2 -18   8 0.35735 62.3046   1
  -2  18   8-0.37194 87.8505   6
   2  18  -8 5.48614 75.9658   2
   2 -18   7-115.994 79.5341   7
   2 -18   7 9.52245 66.6380   1
  -2 -18  -7-38.5036 75.9722   8
  -2  18   7 214.507 120.162   6
   2  18  -7-3.46560 70.8717   2
   2  18  -6 32.9879 75.0357   2
   2 -18   6 153.209 99.1961   7
  -2 -18  -6-131.397 95.4547   8
[truncated: 595,739 more chars]
