# Supplementary material for: Methyl N-{(1R)-2-[(meth­oxy­carbon­yl)­oxy]-1-phenyleth­yl}carbamate
Source: IUCrdata. 2024 Mar 21;9(Pt 3):x240222. doi: 10.1107/S2414314624002220 (PMC10993560; doi:10.1107/S2414314624002220)
Supplement: Supplementary file 2 [file x-09-x240222-Isup2.hkl]

data_I                                                                          
_shelx_title ' CARB_Mo in P212121 No19' 
_shelx_refln_list_code          4                                               
_shelx_F_calc_maximum      224.02                                               
_exptl_crystal_F_000       536.00                                               
_reflns_d_resolution_high  0.7001                                               
                                                                                
loop_                                                                           
 _space_group_symop_operation_xyz                                               
 'x, y, z'                                                                      
 '-x+1/2, -y, z+1/2'                                                            
 'x+1/2, -y+1/2, -z'                                                            
 '-x, y+1/2, -z+1/2'                                                            
                                                                                
_cell_length_a     6.2497                                                       
_cell_length_b    13.8633                                                       
_cell_length_c    14.6254                                                       
_cell_angle_alpha  90.000                                                       
_cell_angle_beta   90.000                                                       
_cell_angle_gamma  90.000                                                       
                                                                                
_shelx_F_squared_multiplier     1.000                                           
                                                                                
loop_                                                                           
 _refln_index_h                                                                 
 _refln_index_k                                                                 
 _refln_index_l                                                                 
 _refln_F_squared_calc                                                          
 _refln_F_squared_meas                                                          
 _refln_F_squared_sigma                                                         
 _refln_observed_status                                                         
   2   0   0       1092.16       1212.87        20.06 o                         
   4   0   0        384.10        448.36         4.22 o                         
   6   0   0          6.30          6.54         0.98 o                         
   8   0   0          8.36         16.87         4.17 o                         
   1   1   0        229.10        228.83         1.89 o                         
   2   1   0        282.41        310.96         2.08 o                         
   3   1   0         62.71         69.49         1.25 o                         
   4   1   0        359.13        401.59         3.34 o                         
   5   1   0         89.38         92.05         1.83 o                         
   6   1   0          0.49          0.46         0.46 o                         
   7   1   0          0.02         -0.20         0.87 o                         
   8   1   0          0.52          0.10         1.42 o                         
   0   2   0        856.98        890.13         9.36 o                         
   1   2   0       1020.82       1049.65         7.78 o                         
   2   2   0          2.86          3.97         0.32 o                         
   3   2   0         87.97        109.66         1.58 o                         
   4   2   0         25.03         25.55         0.87 o                         
   5   2   0         36.54         31.17         1.25 o                         
   6   2   0        113.23        104.95         2.55 o                         
   7   2   0         11.25          8.82         1.34 o                         
   8   2   0          5.69          4.67         1.61 o                         
   1   3   0        323.13        308.86         3.83 o                         
   2   3   0        679.32        714.89         5.90 o                         
   3   3   0        422.16        441.66         4.35 o                         
   4   3   0          4.03          5.18         0.62 o                         
   5   3   0          1.33          2.50         0.67 o                         
   6   3   0         73.27         71.26         2.16 o                         
   7   3   0          0.90          0.44         0.97 o                         
   8   3   0          0.00         -0.12         1.09 o                         
   0   4   0       3439.09       3346.49        24.10 o                         
   1   4   0        290.54        301.63         4.43 o                         
   2   4   0        138.84        141.32         1.97 o                         
   3   4   0        344.59        364.38         4.06 o                         
   4   4   0         30.41         37.04         1.76 o                         
   5   4   0        112.50        117.24         3.33 o                         
   6   4   0          0.16          0.17         0.94 o                         
   7   4   0          6.13          8.00         1.45 o                         
   8   4   0          0.02          1.53         1.17 o                         
   1   5   0       1162.28       1218.55         9.89 o                         
   2   5   0        538.06        566.53         6.80 o                         
   3   5   0         77.86        108.62         2.28 o                         
   4   5   0         24.47         29.67         1.65 o                         
   5   5   0        147.32        127.12         3.58 o                         
   6   5   0         14.49         14.04         1.32 o                         
   7   5   0          4.16          7.64         1.55 o                         
   8   5   0          1.34          1.46         1.21 o                         
   0   6   0        143.78        140.79         4.84 o                         
   1   6   0        916.91        895.62         8.62 o                         
   2   6   0       1011.38        945.81         8.26 o                         
   3   6   0         29.85         34.00         1.42 o                         
   4   6   0          0.06          0.57         0.48 o                         
   5   6   0        222.35        222.52         4.85 o                         
   6   6   0         19.01         21.40         1.75 o                         
   7   6   0          0.74          0.43         1.20 o                         
   8   6   0          0.32          2.11         1.16 o                         
   1   7   0       3273.22       3386.45        18.15 o                         
   2   7   0          4.62          8.38         1.25 o                         
   3   7   0          5.85          3.00         0.78 o                         
   4   7   0         82.23         78.89         2.30 o                         
   5   7   0          6.49          3.49         0.96 o                         
   6   7   0          6.92          6.32         1.14 o                         
   7   7   0          1.20          2.61         1.25 o                         
   8   7   0         16.63         26.90         2.79 o                         
   0   8   0        344.04        329.48         9.43 o                         
   1   8   0        268.62        260.45         6.18 o                         
   2   8   0         73.67         71.91         2.70 o                         
   3   8   0        193.91        187.01         4.17 o                         
   4   8   0         11.59         11.25         1.06 o                         
   5   8   0         30.29         29.87         2.03 o                         
   6   8   0         12.12         13.48         1.57 o                         
   7   8   0          1.10         -0.02         1.36 o                         
   8   8   0          3.02          3.12         1.83 o                         
   1   9   0        369.74        366.95         6.88 o                         
   2   9   0        140.98        133.34         3.87 o                         
   3   9   0         48.59         42.40         2.54 o                         
   4   9   0         13.98         16.28         1.63 o                         
   5   9   0         10.54          7.45         1.13 o                         
   6   9   0          1.16          0.25         0.96 o                         
   7   9   0         11.92         12.64         2.06 o                         
   0  10   0         17.96         16.60         2.65 o                         
   1  10   0          2.49          3.48         1.13 o                         
   2  10   0          1.03          2.60         1.14 o                         
   3  10   0         31.09         33.62         2.13 o                         
   4  10   0          0.23          2.13         0.86 o                         
   5  10   0         34.16         34.36         2.28 o                         
   6  10   0          0.02         -0.77         1.00 o                         
   7  10   0          6.30          7.51         1.94 o                         
   1  11   0         41.24         38.29         2.68 o                         
   2  11   0         66.56         75.04         3.38 o                         
   3  11   0          0.02         -0.19         0.56 o                         
   4  11   0         11.11         10.17         1.19 o                         
   5  11   0          5.65          3.53         1.14 o                         
   6  11   0          6.87         10.06         1.34 o                         
   7  11   0          0.04          0.45         1.28 o                         
   0  12   0          1.27          2.20         1.77 o                         
   1  12   0        283.49        284.51         7.24 o                         
   2  12   0          0.86         -0.88         0.88 o                         
   3  12   0         57.25         58.12         3.13 o                         
   4  12   0         32.01         30.20         1.93 o                         
   5  12   0         15.44         12.01         1.61 o                         
   6  12   0          3.73          3.25         1.16 o                         
   7  12   0          3.05          5.41         1.70 o                         
   1  13   0        150.72        149.93         5.56 o                         
   2  13   0          1.86          2.65         1.06 o                         
   3  13   0         14.99         11.93         1.88 o                         
   4  13   0         17.19         15.21         1.71 o                         
   5  13   0          1.84          1.91         1.03 o                         
   6  13   0          0.13         -0.38         1.16 o                         
   0  14   0          8.00          5.75         2.31 o                         
   1  14   0         24.98         25.58         2.43 o                         
   2  14   0          0.15         -0.62         0.97 o                         
   3  14   0          2.11          5.27         1.61 o                         
   4  14   0          7.13          6.11         1.39 o                         
   5  14   0          1.92          3.36         1.25 o                         
   6  14   0          0.02         -0.01         1.06 o                         
   1  15   0          0.11          0.81         0.98 o                         
   2  15   0          2.79          3.46         1.26 o                         
   3  15   0          9.95         11.36         2.20 o                         
   4  15   0          0.00         -0.98         1.14 o                         
   5  15   0          4.12          6.10         1.41 o                         
   0  16   0          4.55          4.12         3.00 o                         
   1  16   0          0.09          0.54         1.05 o                         
   2  16   0         13.43         13.20         2.17 o                         
   3  16   0          6.98          6.54         1.77 o                         
   4  16   0          3.57          2.91         1.29 o                         
   5  16   0          0.92          2.75         1.23 o                         
   1  17   0          0.22          0.73         1.16 o                         
   2  17   0          4.20          5.13         1.81 o                         
   3  17   0          1.39          2.45         1.21 o                         
   4  17   0          0.11          2.86         1.17 o                         
   0  18   0         13.55         20.28         2.95 o                         
   1  18   0          0.83          1.76         1.29 o                         
   2  18   0          1.54          2.78         1.26 o                         
   3  18   0          1.25          1.78         1.24 o                         
   1  19   0          3.75          5.67         1.72 o                         
   2  19   0          1.04          0.80         1.70 o                         
   1   0   1        766.63        834.03         4.28 o                         
   2   0   1        159.28        191.38         1.56 o                         
   3   0   1         55.36         49.95         1.12 o                         
   4   0   1        162.35        164.34         2.24 o                         
   5   0   1         83.53         79.65         1.54 o                         
   6   0   1        125.69        132.45         2.48 o                         
   7   0   1          0.45          0.51         0.64 o                         
   8   0   1         11.16         13.59         2.42 o                         
  -8   1   1          1.10          1.66         1.13 o                         
  -7   1   1          4.34          4.95         0.85 o                         
  -6   1   1         10.01          9.48         0.90 o                         
  -5   1   1         60.85         57.43         1.40 o                         
  -4   1   1        364.52        358.02         3.43 o                         
  -3   1   1         69.92         67.93         1.21 o                         
  -2   1   1        138.57        135.60         1.35 o                         
  -1   1   1       3179.38       3176.86        11.20 o                         
   1   1   1       3180.83       3176.89        11.36 o                         
   2   1   1        138.59        135.60         1.73 o                         
   3   1   1         70.12         66.17         1.19 o                         
   4   1   1        364.43        352.78         3.01 o                         
   5   1   1         60.87         58.43         1.33 o                         
   6   1   1         10.03          9.48         0.86 o                         
   7   1   1          4.34          2.29         0.67 o                         
   8   1   1          1.09          1.40         2.35 o                         
  -8   2   1          5.20          4.28         1.51 o                         
  -7   2   1          3.74          2.98         0.84 o                         
  -6   2   1         41.87         44.87         1.54 o                         
  -5   2   1        142.45        135.15         2.17 o                         
  -4   2   1        201.86        187.63         2.34 o                         
  -3   2   1        155.75        160.70         2.28 o                         
  -2   2   1       1699.87       1785.41        10.56 o                         
  -1   2   1       1242.17       1261.46         8.39 o                         
   0   2   1        408.93        400.34         3.59 o                         
   1   2   1       1242.20       1263.59         5.11 o                         
   2   2   1       1700.72       1796.67        14.32 o                         
   3   2   1        155.71        159.11         2.27 o                         
   4   2   1        201.73        179.50         2.41 o                         
   5   2   1        142.53        130.39         2.21 o                         
   6   2   1         41.79         44.38         1.74 o                         
   7   2   1          3.74          4.03         0.79 o                         
   8   2   1          5.20          5.40         1.64 o                         
  -8   3   1          5.60          7.80         1.57 o                         
  -7   3   1          5.79          4.39         0.96 o                         
  -6   3   1         76.17         71.91         2.08 o                         
  -5   3   1        637.80        640.25         5.24 o                         
  -4   3   1        133.27        138.71         2.30 o                         
  -3   3   1       1171.38       1238.41         7.02 o                         
  -2   3   1        342.96        351.05         3.68 o                         
  -1   3   1       7573.47       7167.81        52.21 o                         
   0   3   1       3965.39       3952.92        14.47 o                         
   1   3   1       7571.80       7312.70        29.62 o                         
   2   3   1        342.05        355.99         3.63 o                         
   3   3   1       1170.64       1221.45         9.23 o                         
   4   3   1        133.54        140.42         2.46 o                         
   5   3   1        638.20        641.43         6.43 o                         
   6   3   1         76.22         71.18         2.25 o                         
   7   3   1          5.82          5.52         0.99 o                         
   8   3   1          5.60          7.62         1.56 o                         
  -8   4   1          1.18          3.84         1.14 o                         
  -7   4   1          2.54          5.08         1.44 o                         
  -6   4   1         22.27         21.25         1.48 o                         
  -5   4   1        146.74        137.10         3.24 o                         
  -4   4   1        164.96        154.91         3.36 o                         
  -3   4   1        137.16        133.81         3.15 o                         
  -2   4   1         85.53         86.19         1.55 o                         
  -1   4   1       1167.46       1217.74         7.99 o                         
   0   4   1        579.06        553.92         5.40 o                         
   1   4   1       1168.16       1249.50         8.00 o                         
   2   4   1         85.58         88.31         1.51 o                         
   3   4   1        137.40        134.74         2.29 o                         
   4   4   1        164.80        150.52         3.51 o                         
   5   4   1        146.58        133.13         2.64 o                         
   6   4   1         22.25         17.80         1.61 o                         
   7   4   1          2.55          1.54         0.65 o                         
   8   4   1          1.18          1.62         0.93 o                         
  -8   5   1          2.58          1.66         1.81 o                         
  -7   5   1          9.59          9.71         1.69 o                         
  -6   5   1         34.67         36.57         1.92 o                         
  -5   5   1         14.56         12.28         1.18 o                         
  -4   5   1         25.82         25.77         1.52 o                         
  -3   5   1         11.37          9.71         0.70 o                         
  -2   5   1        333.08        357.55         6.02 o                         
  -1   5   1        641.11        648.03         5.44 o                         
   0   5   1       4554.90       4635.96        29.04 o                         
   1   5   1        640.37        647.95         5.93 o                         
   2   5   1        333.14        375.69         4.09 o                         
   3   5   1         11.25          9.27         0.82 o                         
   4   5   1         25.80         25.01         1.30 o                         
   5   5   1         14.57         13.76         1.37 o                         
   6   5   1         34.79         34.57         2.16 o                         
   7   5   1          9.59          8.44         1.23 o                         
   8   5   1          2.58          2.17         1.11 o                         
  -8   6   1          2.43          4.41         1.36 o                         
  -7   6   1         11.04         11.50         1.78 o                         
  -6   6   1         17.88         15.38         1.42 o                         
  -5   6   1          7.44          7.45         1.08 o                         
  -4   6   1        171.00        168.72         3.83 o                         
  -3   6   1          2.17          4.31         0.79 o                         
  -2   6   1         75.34         83.08         2.16 o                         
  -1   6   1        709.04        701.25         6.81 o                         
   0   6   1         72.87         74.84         2.53 o                         
   1   6   1        708.82        703.62         6.22 o                         
   2   6   1         75.09         82.69         2.06 o                         
   3   6   1          2.17          4.65         0.68 o                         
   4   6   1        171.04        166.31         3.31 o                         
   5   6   1          7.42          7.36         1.13 o                         
   6   6   1         17.87         15.55         1.59 o                         
   7   6   1         11.04         10.83         1.56 o                         
   8   6   1          2.42          2.34         1.76 o                         
  -8   7   1          9.49         14.10         2.22 o                         
  -7   7   1          9.84          7.68         2.16 o                         
  -6   7   1          7.56          9.11         1.17 o                         
  -5   7   1         69.03         62.25         2.67 o                         
  -4   7   1          0.10          0.21         0.44 o                         
  -3   7   1          5.53          5.22         0.90 o                         
  -2   7   1        698.93        709.43         6.29 o                         
  -1   7   1        960.84       1011.74         9.82 o                         
   0   7   1        246.47        259.23         4.99 o                         
   1   7   1        960.91       1009.16        10.06 o                         
   2   7   1        699.98        696.17         9.91 o                         
   3   7   1          5.50          3.83         0.71 o                         
   4   7   1          0.10          0.58         0.58 o                         
   5   7   1         69.11         62.35         2.77 o                         
   6   7   1          7.57          9.60         1.33 o                         
   7   7   1          9.86         10.08         1.53 o                         
   8   7   1          9.48         11.55         2.09 o                         
  -8   8   1          0.31          3.50         1.61 o                         
  -7   8   1          1.60          2.64         1.34 o                         
  -6   8   1          0.69          0.69         0.78 o                         
  -5   8   1         10.72          9.70         1.30 o                         
  -4   8   1         25.70         26.11         1.40 o                         
  -3   8   1        128.36        113.47         5.41 o                         
  -2   8   1         72.45         70.45         2.18 o                         
  -1   8   1        112.76        113.96         3.62 o                         
   0   8   1        131.29        166.22         4.34 o                         
   1   8   1        112.85        117.90         3.76 o                         
   2   8   1         72.51         72.20         2.18 o                         
   3   8   1        128.53        131.36         3.54 o                         
   4   8   1         25.72         25.31         1.55 o                         
   5   8   1         10.70          9.08         1.33 o                         
   6   8   1          0.68          1.64         0.98 o                         
   7   8   1          1.58          2.59         1.23 o                         
   8   8   1          0.31          1.60         1.47 o                         
  -7   9   1          8.67         12.35         2.01 o                         
  -6   9   1          1.50          1.67         0.86 o                         
  -5   9   1          5.06          5.15         1.05 o                         
  -4   9   1        361.75        361.17         5.25 o                         
  -3   9   1          4.88          5.48         0.54 o                         
  -2   9   1        110.09        102.31         2.82 o                         
  -1   9   1         33.09         34.85         2.27 o                         
   0   9   1        264.43        233.52         5.48 o                         
   1   9   1         33.08         35.80         2.34 o                         
   2   9   1        110.39        101.66         3.03 o                         
   3   9   1          4.88          6.04         1.13 o                         
   4   9   1        361.45        366.74         5.65 o                         
   5   9   1          5.09          5.21         1.08 o                         
   6   9   1          1.50          1.62         0.96 o                         
   7   9   1          8.66          9.04         1.85 o                         
  -7  10   1          2.97          1.80         1.50 o                         
  -6  10   1          4.88          6.19         1.67 o                         
  -5  10   1          2.86          0.74         1.02 o                         
  -4  10   1        120.39        119.15         3.26 o                         
  -3  10   1        302.20        275.97         5.75 o                         
  -2  10   1         60.07         61.79         2.95 o                         
  -1  10   1         39.57         40.55         2.55 o                         
   0  10   1        281.27        293.79         6.51 o                         
   1  10   1         39.60         41.32         2.60 o                         
   2  10   1         60.00         61.72         2.59 o                         
   3  10   1        302.36        270.37         8.43 o                         
   4  10   1        120.32        114.47         3.38 o                         
   5  10   1          2.87          2.76         1.19 o                         
   6  10   1          4.88          5.98         1.51 o                         
   7  10   1          2.98          3.38         1.48 o                         
  -7  11   1          0.56          3.90         2.18 o                         
  -6  11   1          2.55          3.28         1.07 o                         
  -5  11   1          2.11          1.41         1.04 o                         
  -4  11   1         49.29         41.41         2.41 o                         
  -3  11   1         35.57         31.51         1.80 o                         
  -2  11   1        320.98        319.89         6.63 o                         
  -1  11   1         65.87         63.83         3.33 o                         
   0  11   1          6.94          5.84         1.49 o                         
   1  11   1         65.89         64.68         3.37 o                         
   2  11   1        320.99        321.60         6.03 o                         
   3  11   1         35.63         30.77         1.51 o                         
   4  11   1         49.34         43.47         2.22 o                         
   5  11   1          2.10          1.11         0.93 o                         
   6  11   1          2.54          3.41         1.41 o                         
   7  11   1          0.56          0.29         1.60 o                         
  -7  12   1          4.04          7.46         1.87 o                         
  -6  12   1          1.67          1.62         0.98 o                         
  -5  12   1          9.57         10.85         1.44 o                         
  -4  12   1          0.66          1.73         1.02 o                         
  -3  12   1         55.32         50.14         2.25 o                         
  -2  12   1         16.66         14.02         1.69 o                         
  -1  12   1         25.99         27.48         2.57 o                         
   0  12   1         99.72         93.17         4.22 o                         
   1  12   1         25.91         27.65         2.13 o                         
   2  12   1         16.57         15.82         1.63 o                         
   3  12   1         55.31         48.86         2.91 o                         
   4  12   1          0.65          0.80         0.83 o                         
   5  12   1          9.57         11.33         1.59 o                         
   6  12   1          1.68          0.91         1.13 o                         
   7  12   1          4.05          3.75         2.24 o                         
  -6  13   1          1.20          2.05         1.30 o                         
  -5  13   1          2.16          3.01         1.09 o                         
  -4  13   1          4.97          6.42         1.35 o                         
  -3  13   1         12.06         13.45         1.81 o                         
  -2  13   1         13.94         12.94         1.79 o                         
  -1  13   1         29.09         25.71         2.58 o                         
   0  13   1          4.59          4.76         1.47 o                         
   1  13   1         29.17         24.21         2.13 o                         
   2  13   1         14.01         13.79         1.64 o                         
   3  13   1         12.05         10.98         1.68 o                         
   4  13   1          4.99          5.37         1.04 o                         
   5  13   1          2.15          1.47         1.19 o                         
   6  13   1          1.21         -0.81         1.24 o                         
  -6  14   1          2.30          3.22         1.21 o                         
  -5  14   1          2.14          2.16         1.07 o                         
  -4  14   1         10.30         12.61         1.53 o                         
  -3  14   1          4.42          5.56         1.37 o                         
  -2  14   1          8.67          9.05         1.65 o                         
  -1  14   1         47.15         48.73         3.12 o                         
   0  14   1          0.03         -0.90         1.13 o                         
   1  14   1         47.13         46.39         2.68 o                         
   2  14   1          8.64          9.36         1.43 o                         
   3  14   1          4.41          5.72         1.48 o                         
   4  14   1         10.27          7.44         1.35 o                         
   5  14   1          2.13          2.10         1.13 o                         
   6  14   1          2.31          1.51         1.11 o                         
  -5  15   1          9.15         10.08         1.70 o                         
  -4  15   1          1.82          2.12         1.16 o                         
  -3  15   1          0.62          3.04         1.18 o                         
  -2  15   1         37.14         34.39         2.37 o                         
  -1  15   1          3.32          2.98         1.18 o                         
   0  15   1         16.69         13.03         1.83 o                         
   1  15   1          3.35          1.75         1.08 o                         
   2  15   1         37.14         34.22         2.58 o                         
   3  15   1          0.63          0.99         1.36 o                         
   4  15   1          1.82          1.40         1.15 o                         
   5  15   1          9.16          7.97         1.56 o                         
  -5  16   1          0.44          3.07         1.30 o                         
  -4  16   1          6.54          8.38         1.49 o                         
  -3  16   1          8.88         11.19         1.78 o                         
  -2  16   1          0.18          1.51         1.18 o                         
  -1  16   1          3.40          4.84         1.30 o                         
   0  16   1          1.86          1.91         1.13 o                         
   1  16   1          3.41          4.57         1.29 o                         
   2  16   1          0.17          3.05         1.46 o                         
   3  16   1          8.85          5.89         1.45 o                         
   4  16   1          6.56          6.06         1.44 o                         
   5  16   1          0.44          1.41         1.20 o                         
  -4  17   1          2.58          0.61         2.23 o                         
  -3  17   1          1.31          0.48         1.13 o                         
  -2  17   1          1.34          1.56         1.41 o                         
  -1  17   1         10.96          8.25         1.37 o                         
   0  17   1         12.35         13.00         1.86 o                         
   1  17   1         10.94         12.90         1.89 o                         
   2  17   1          1.36          1.86         1.73 o                         
   3  17   1          1.31          2.59         1.34 o                         
   4  17   1          2.57          2.17         1.21 o                         
  -3  18   1          1.86          2.47         1.28 o                         
  -2  18   1          1.34          0.79         1.55 o                         
  -1  18   1          2.83          2.07         1.36 o                         
   0  18   1          2.70          1.89         1.31 o                         
   1  18   1          2.84          2.39         1.66 o                         
   2  18   1          1.35          0.74         1.26 o                         
   3  18   1          1.88          3.61         1.42 o                         
  -2  19   1          1.75          1.20         1.64 o                         
  -1  19   1          0.34          2.39         1.69 o                         
   0  19   1          1.15          4.74         1.48 o                         
   1  19   1          0.34          1.85         1.54 o                         
   2  19   1          1.75          0.42         1.47 o                         
   1   0   2       4497.86       4505.29        20.98 o                         
   2   0   2        984.47        955.32         7.65 o                         
   3   0   2       4354.48       4513.24        21.42 o                         
   4   0   2         23.48         28.56         1.25 o                         
   5   0   2         20.70         22.66         0.80 o                         
   6   0   2         33.32         31.57         1.37 o                         
   7   0   2         23.92         20.61         1.46 o                         
   8   0   2          1.11          1.91         1.25 o                         
  -8   1   2          0.06         -0.97         1.22 o                         
  -7   1   2          1.88          3.26         0.78 o                         
  -6   1   2         20.54         20.25         1.00 o                         
  -5   1   2         53.22         51.49         1.43 o                         
  -4   1   2         47.88         46.97         1.15 o                         
  -3   1   2         46.32         51.25         1.04 o                         
  -2   1   2         50.64         46.99         0.64 o                         
  -1   1   2       9149.25       8777.60        43.36 o                         
   0   1   2       1584.45       1504.39         5.31 o                         
   1   1   2       9152.39       8654.06        24.33 o                         
   2   1   2         50.67         46.74         0.79 o                         
   3   1   2         46.21         51.70         1.23 o                         
   4   1   2         47.95         44.62         1.13 o                         
   5   1   2         53.02         51.93         1.26 o                         
   6   1   2         20.54         21.85         1.15 o                         
   7   1   2          1.89          2.31         0.65 o                         
   8   1   2          0.06         -0.14         1.59 o                         
  -8   2   2          1.09          1.23         1.70 o                         
  -7   2   2         22.97         21.28         1.63 o                         
  -6   2   2         67.67         69.43         1.88 o                         
  -5   2   2        148.60        147.61         2.30 o                         
  -4   2   2        121.21        138.25         1.91 o                         
  -3   2   2        166.59        163.19         1.85 o                         
  -2   2   2        879.28        864.75         6.90 o                         
  -1   2   2       1224.37       1065.08         4.85 o                         
   0   2   2        438.59        462.25         3.40 o                         
   1   2   2       1224.70       1069.57         4.25 o                         
   2   2   2        880.11        860.52         5.45 o                         
   3   2   2        166.89        160.09         2.20 o                         
   4   2   2        121.19        136.75         2.40 o                         
   5   2   2        148.53        143.00         2.60 o                         
   6   2   2         67.47         70.10         2.01 o                         
   7   2   2         22.94         22.99         1.59 o                         
   8   2   2          1.10          1.07         2.30 o                         
  -8   3   2          1.47          3.24         1.25 o                         
  -7   3   2          2.05          1.01         1.07 o                         
  -6   3   2          0.00          0.29         0.40 o                         
  -5   3   2        116.45        122.76         1.95 o                         
  -4   3   2          1.20          1.10         0.30 o                         
  -3   3   2       1110.74       1271.63         6.57 o                         
  -2   3   2        444.35        498.58         3.35 o                         
  -1   3   2        300.93        302.82         2.23 o                         
   0   3   2       2738.48       2851.40        24.23 o                         
   1   3   2        300.84        298.20         2.13 o                         
   2   3   2        443.71        492.01         3.44 o                         
   3   3   2       1111.14       1264.68         8.58 o                         
   4   3   2          1.21          1.12         0.41 o                         
   5   3   2        116.43        125.66         2.90 o                         
   6   3   2          0.00          1.44         0.67 o                         
   7   3   2          2.04          1.95         0.78 o                         
   8   3   2          1.47          0.83         0.93 o                         
  -8   4   2          2.63          4.56         1.27 o                         
  -7   4   2          9.37         10.41         1.67 o                         
  -6   4   2         34.38         35.29         1.75 o                         
  -5   4   2          9.26          6.90         0.93 o                         
  -4   4   2        222.16        226.24         3.33 o                         
  -3   4   2        294.90        330.76         3.31 o                         
  -2   4   2        181.43        179.21         2.32 o                         
  -1   4   2       2484.82       2480.41         9.63 o                         
   0   4   2       1686.98       1583.41        16.25 o                         
   1   4   2       2485.63       2476.53        18.17 o                         
   2   4   2        181.89        180.56         1.76 o                         
   3   4   2        295.09        333.80         3.00 o                         
   4   4   2        221.95        226.85         3.17 o                         
   5   4   2          9.26          8.11         0.88 o                         
   6   4   2         34.35         31.71         1.90 o                         
   7   4   2          9.38          8.90         1.15 o                         
   8   4   2          2.62          1.34         1.26 o                         
  -8   5   2         14.76         16.94         2.11 o                         
  -7   5   2          6.19          6.93         1.59 o                         
  -6   5   2         10.00         11.07         1.13 o                         
  -5   5   2         37.13         40.91         1.85 o                         
  -4   5   2        147.85        135.04         3.02 o                         
  -3   5   2         58.62         59.03         1.61 o                         
  -2   5   2        162.17        152.51         2.41 o                         
  -1   5   2         11.38         12.72         0.83 o                         
   0   5   2        393.07        439.67         4.38 o                         
   1   5   2         11.23         11.37         0.66 o                         
   2   5   2        161.82        154.38         2.11 o                         
   3   5   2         58.63         59.98         1.67 o                         
   4   5   2        147.89        131.58         3.02 o                         
   5   5   2         37.18         40.10         2.18 o                         
   6   5   2          9.99         10.43         1.39 o                         
   7   5   2          6.20          5.69         1.07 o                         
   8   5   2         14.77         18.30         2.20 o                         
  -8   6   2          6.02          7.59         1.65 o                         
  -7   6   2          6.07          7.31         1.78 o                         
  -6   6   2         61.38         59.88         2.45 o                         
  -5   6   2          3.77          4.30         0.81 o                         
  -4   6   2         13.20         13.58         1.22 o                         
  -3   6   2         93.13         93.62         2.23 o                         
  -2   6   2        668.25        719.28         5.57 o                         
  -1   6   2        314.55        358.13         4.30 o                         
   0   6   2        238.80        271.25         4.16 o                         
   1   6   2        314.81        356.40         4.93 o                         
   2   6   2        668.50        718.56         8.32 o                         
   3   6   2         92.99         96.71         2.50 o                         
   4   6   2         13.16         15.78         1.21 o                         
   5   6   2          3.77          2.51         0.86 o                         
   6   6   2         61.41         62.99         2.96 o                         
   7   6   2          6.06          7.14         1.12 o                         
   8   6   2          6.02          8.25         2.05 o                         
  -8   7   2          0.48          2.62         1.42 o                         
  -7   7   2          1.43          2.13         1.23 o                         
  -6   7   2          4.52          3.12         0.78 o                         
  -5   7   2         19.34         17.56         1.45 o                         
  -4   7   2        192.81        194.24         3.99 o                         
  -3   7   2         47.38         48.41         1.64 o                         
  -2   7   2        640.29        646.98         6.14 o                         
  -1   7   2          4.88          9.11         1.20 o                         
   0   7   2        329.17        390.15         5.43 o                         
   1   7   2          4.92          9.71         1.18 o                         
   2   7   2        640.54        646.71         6.22 o                         
   3   7   2         47.42         50.77         1.94 o                         
   4   7   2        192.98        195.15         3.92 o                         
   5   7   2         19.40         18.02         1.36 o                         
   6   7   2          4.51          4.14         1.07 o                         
   7   7   2          1.43          0.79         0.95 o                         
   8   7   2          0.49          4.78         1.66 o                         
  -8   8   2          5.54          3.80         1.46 o                         
  -7   8   2          3.18          1.03         1.14 o                         
  -6   8   2          6.78          3.51         0.87 o                         
  -5   8   2         39.22         38.90         2.08 o                         
  -4   8   2         20.52         21.22         1.09 o                         
  -3   8   2        203.50        194.23         3.47 o                         
  -2   8   2         36.53         43.06         1.76 o                         
  -1   8   2        115.66        115.03         3.59 o                         
   0   8   2         44.79         45.87         2.10 o                         
   1   8   2        115.54        114.34         3.49 o                         
   2   8   2         36.38         40.85         1.69 o                         
   3   8   2        203.76        199.93         3.91 o                         
   4   8   2         20.55         19.60         1.39 o                         
   5   8   2         39.23         38.44         1.95 o                         
   6   8   2          6.75          4.92         1.24 o                         
   7   8   2          3.19          3.18         1.08 o                         
   8   8   2          5.54          4.14         1.79 o                         
  -7   9   2          5.28          6.82         1.56 o                         
  -6   9   2          7.39          7.95         1.23 o                         
  -5   9   2         10.97         12.95         1.40 o                         
  -4   9   2        124.15        127.20         2.89 o                         
  -3   9   2          9.06          8.60         0.93 o                         
  -2   9   2         19.09         15.50         1.23 o                         
  -1   9   2        102.37        103.04         4.10 o                         
   0   9   2          2.46          4.07         0.88 o                         
   1   9   2        102.29        102.83         3.21 o                         
   2   9   2         19.14         16.55         1.25 o                         
   3   9   2          9.07          7.22         1.13 o                         
   4   9   2        124.21        129.51         3.51 o                         
   5   9   2         10.98         12.36         1.24 o                         
   6   9   2          7.38          7.79         1.43 o                         
   7   9   2          5.30          5.42         1.27 o                         
  -7  10   2          1.18         -0.13         1.44 o                         
  -6  10   2          5.96          8.96         1.29 o                         
  -5  10   2         14.93         14.81         1.52 o                         
  -4  10   2         74.41         70.37         2.35 o                         
  -3  10   2        111.45        120.40         4.08 o                         
  -2  10   2        468.71        451.17         7.37 o                         
  -1  10   2         48.33         45.20         2.89 o                         
   0  10   2         27.04         24.15         1.84 o                         
   1  10   2         48.47         46.06         2.36 o                         
   2  10   2        468.71        461.60         6.19 o                         
   3  10   2        111.35        110.24         3.51 o                         
   4  10   2         74.41         72.98         2.79 o                         
   5  10   2         14.93         14.55         1.68 o                         
   6  10   2          5.96          7.72         1.41 o                         
   7  10   2          1.18          2.62         1.18 o                         
  -7  11   2          1.03          2.89         1.45 o                         
  -6  11   2          1.90          2.20         1.00 o                         
  -5  11   2         11.22         11.17         1.40 o                         
  -4  11   2          3.82          3.68         1.09 o                         
  -3  11   2         21.41         21.99         2.06 o                         
  -2  11   2         42.81         42.40         2.59 o                         
  -1  11   2         11.54         12.65         1.70 o                         
   0  11   2        351.90        356.94         6.70 o                         
   1  11   2         11.53         11.78         1.47 o                         
   2  11   2         42.89         42.10         2.10 o                         
   3  11   2         21.37         21.95         1.32 o                         
   4  11   2          3.81          3.30         0.98 o                         
   5  11   2         11.23          9.44         1.48 o                         
   6  11   2          1.90          2.24         1.24 o                         
   7  11   2          1.03          2.95         1.44 o                         
  -7  12   2          3.52          0.81         1.46 o                         
  -6  12   2          1.42          3.95         1.13 o                         
  -5  12   2          0.70          1.28         0.95 o                         
  -4  12   2          2.07          2.25         1.02 o                         
  -3  12   2         48.69         48.23         2.68 o                         
  -2  12   2          1.98          2.67         1.27 o                         
  -1  12   2        257.97        247.46         5.95 o                         
   0  12   2          1.14          2.55         1.09 o                         
   1  12   2        257.98        236.33         5.70 o                         
   2  12   2          2.02          2.11         0.90 o                         
   3  12   2         48.71         45.22         3.62 o                         
   4  12   2          2.06          1.06         0.78 o                         
   5  12   2          0.69         -1.06         1.06 o                         
   6  12   2          1.42          1.78         1.12 o                         
   7  12   2          3.51          6.30         2.03 o                         
  -6  13   2          1.74          2.45         1.75 o                         
  -5  13   2          6.49          5.68         1.29 o                         
  -4  13   2          0.57          0.17         1.03 o                         
  -3  13   2          6.80          5.29         1.27 o                         
  -2  13   2        118.72        113.59         4.05 o                         
  -1  13   2         12.34         11.72         1.61 o                         
   0  13   2         30.29         23.31         2.10 o                         
   1  13   2         12.32         12.05         1.71 o                         
   2  13   2        118.72        118.08         3.72 o                         
   3  13   2          6.80          4.73         1.31 o                         
   4  13   2          0.56          1.30         0.99 o                         
   5  13   2          6.47          7.90         1.48 o                         
   6  13   2          1.74          1.17         1.13 o                         
  -6  14   2          2.47          4.34         1.67 o                         
  -5  14   2          0.67          1.70         0.98 o                         
  -4  14   2          5.76          8.11         1.62 o                         
  -3  14   2         38.60         36.79         2.57 o                         
  -2  14   2          5.56          7.22         1.41 o                         
  -1  14   2          6.75          5.87         1.25 o                         
   0  14   2          3.07          3.78         1.20 o                         
   1  14   2          6.77          5.45         1.23 o                         
   2  14   2          5.56          5.72         1.02 o                         
   3  14   2         38.65         39.72         2.86 o                         
   4  14   2          5.75          6.41         1.15 o                         
   5  14   2          0.67         -0.34         1.22 o                         
   6  14   2          2.46          2.45         1.19 o                         
  -5  15   2          1.27          3.15         1.44 o                         
  -4  15   2          0.15          0.24         1.04 o                         
  -3  15   2          1.61          2.42         1.65 o                         
  -2  15   2          7.66          6.45         1.43 o                         
  -1  15   2          5.26          4.91         1.29 o                         
   0  15   2          9.67          8.35         1.54 o                         
   1  15   2          5.27          4.10         1.23 o                         
   2  15   2          7.69          9.63         1.86 o                         
   3  15   2          1.61          2.76         1.24 o                         
   4  15   2          0.15          1.25         1.06 o                         
   5  15   2          1.27          1.96         1.14 o                         
  -5  16   2          0.99          0.58         1.13 o                         
  -4  16   2          3.19          5.00         1.35 o                         
  -3  16   2          3.18          4.26         1.36 o                         
  -2  16   2          9.27          9.23         1.56 o                         
  -1  16   2          5.11          3.64         1.17 o                         
   0  16   2          0.35         -1.32         1.32 o                         
   1  16   2          5.07          4.32         1.40 o                         
   2  16   2          9.26          9.67         1.65 o                         
   3  16   2          3.21          4.59         1.54 o                         
   4  16   2          3.19          4.43         1.29 o                         
   5  16   2          0.98          0.90         1.26 o                         
  -4  17   2          1.13          3.09         1.21 o                         
  -3  17   2          5.75          4.50         1.40 o                         
  -2  17   2          2.86          3.12         1.27 o                         
  -1  17   2          5.33          5.14         1.48 o                         
   0  17   2          0.01          0.18         1.25 o                         
   1  17   2          5.33          6.31         1.54 o                         
   2  17   2          2.85          2.02         1.15 o                         
   3  17   2          5.74          5.06         1.58 o                         
   4  17   2          1.13          2.37         1.43 o                         
  -3  18   2          3.90          5.17         1.45 o                         
  -2  18   2          1.06          1.44         1.47 o                         
  -1  18   2          3.63          3.60         1.41 o                         
   0  18   2          1.49          4.20         1.57 o                         
   1  18   2          3.62          4.91         1.94 o                         
   2  18   2          1.06          0.37         1.56 o                         
   3  18   2          3.90          5.99         1.95 o                         
  -2  19   2          2.87          3.14         1.49 o                         
  -1  19   2          5.50          6.30         1.55 o                         
   0  19   2         12.91         14.99         2.53 o                         
   1  19   2          5.49          8.30         4.21 o                         
   2  19   2          2.87          2.62         1.48 o                         
   1   0   3        254.73        277.60         1.69 o                         
   2   0   3        559.39        611.65         3.94 o                         
   3   0   3         90.34         81.72         2.15 o                         
   4   0   3        323.31        310.53         5.59 o                         
   5   0   3        109.94        103.21         1.74 o                         
   6   0   3         19.56         16.78         1.28 o                         
   7   0   3          1.51          1.00         0.66 o                         
   8   0   3          2.80          2.35         1.54 o                         
  -8   1   3          4.60          3.86         1.97 o                         
  -7   1   3         20.00         19.13         1.55 o                         
  -6   1   3          6.10          3.80         0.84 o                         
  -5   1   3         68.52         67.49         1.49 o                         
  -4   1   3         88.79         88.10         2.51 o                         
  -3   1   3        220.77        224.30         2.93 o                         
  -2   1   3        187.34        212.01         2.22 o                         
  -1   1   3       2452.24       2453.43         8.25 o                         
   0   1   3         59.89         61.03         1.18 o                         
   1   1   3       2453.83       2463.19         9.68 o                         
   2   1   3        187.42        207.09         1.61 o                         
   3   1   3        220.05        213.25         2.29 o                         
   4   1   3         88.79         89.64         1.48 o                         
   5   1   3         68.50         65.65         1.22 o                         
   6   1   3          6.12          4.41         0.77 o                         
   7   1   3         19.99         20.07         1.55 o                         
   8   1   3          4.61         12.19         3.23 o                         
  -8   2   3          5.60          4.99         1.83 o                         
  -7   2   3          1.75          2.37         1.27 o                         
  -6   2   3          1.67          2.54         0.87 o                         
  -5   2   3         85.94         82.76         1.53 o                         
  -4   2   3         93.30         85.17         1.43 o                         
  -3   2   3        182.97        161.65         1.67 o                         
  -2   2   3       1073.78       1174.68         6.49 o                         
  -1   2   3        550.70        521.28         3.42 o                         
   0   2   3         20.28         23.84         0.78 o                         
   1   2   3        550.38        518.12         2.40 o                         
   2   2   3       1073.91       1170.22         5.37 o                         
   3   2   3        183.05        160.42         2.25 o                         
   4   2   3         93.41         88.39         1.80 o                         
   5   2   3         86.01         85.12         1.96 o                         
   6   2   3          1.70          2.32         0.69 o                         
   7   2   3          1.75          2.65         0.81 o                         
   8   2   3          5.59         -0.30         2.24 o                         
  -8   3   3          0.63          1.05         1.16 o                         
  -7   3   3         36.14         33.15         2.84 o                         
  -6   3   3         75.07         71.67         3.03 o                         
  -5   3   3        236.06        237.08         2.76 o                         
  -4   3   3         79.44         75.07         1.47 o                         
  -3   3   3        739.06        834.82         6.73 o                         
  -2   3   3       1806.20       1843.99        11.93 o                         
  -1   3   3        796.04        786.55         5.69 o                         
   0   3   3       5022.65       4929.02        21.64 o                         
   1   3   3        795.29        784.10         4.87 o                         
   2   3   3       1807.34       1829.21         6.81 o                         
   3   3   3        739.61        835.25         5.34 o                         
   4   3   3         79.22         76.63         1.85 o                         
   5   3   3        235.93        236.59         3.31 o                         
   6   3   3         75.04         74.18         2.03 o                         
   7   3   3         36.20         35.11         2.13 o                         
   8   3   3          0.62          3.10         1.39 o                         
  -8   4   3          3.06          4.38         1.49 o                         
  -7   4   3          3.93          5.18         1.53 o                         
  -6   4   3         54.88         56.27         3.14 o                         
  -5   4   3        114.56        101.98         3.04 o                         
  -4   4   3         98.69         88.96         1.86 o                         
  -3   4   3        104.57        109.47         1.63 o                         
  -2   4   3        146.60        139.21         1.58 o                         
  -1   4   3        413.11        444.03         3.00 o                         
   0   4   3        411.73        386.34         5.08 o                         
   1   4   3        413.10        445.14         5.01 o                         
   2   4   3        146.84        142.32         1.71 o                         
   3   4   3        104.64        110.13         1.80 o                         
   4   4   3         98.71         91.14         2.01 o                         
   5   4   3        114.74        107.67         2.85 o                         
   6   4   3         54.97         55.75         2.46 o                         
   7   4   3          3.93          4.31         0.95 o                         
   8   4   3          3.05          3.48         1.28 o                         
  -8   5   3          3.48          4.53         1.62 o                         
  -7   5   3          1.46          3.35         1.30 o                         
  -6   5   3         28.68         29.81         2.40 o                         
  -5   5   3         15.08         14.45         1.10 o                         
  -4   5   3         82.84         84.42         2.35 o                         
  -3   5   3        280.26        278.93         3.89 o                         
  -2   5   3        309.65        314.19         2.99 o                         
  -1   5   3        124.80        124.58         2.22 o                         
   0   5   3        277.84        314.06         4.08 o                         
   1   5   3        124.70        125.70         1.88 o                         
   2   5   3        310.23        311.97         3.03 o                         
   3   5   3        279.64        280.57         3.18 o                         
   4   5   3         82.72         83.89         1.91 o                         
   5   5   3         15.11         15.08         1.10 o                         
   6   5   3         28.61         31.13         1.90 o                         
   7   5   3          1.46          1.69         0.81 o                         
   8   5   3          3.47          3.37         1.31 o                         
  -8   6   3          2.48          3.98         1.36 o                         
  -7   6   3          1.80          1.26         1.19 o                         
  -6   6   3         23.98         24.04         2.32 o                         
  -5   6   3          0.29          0.72         0.63 o                         
  -4   6   3        123.18        118.68         3.91 o                         
  -3   6   3         14.84         17.75         1.04 o                         
  -2   6   3        206.11        218.75         2.78 o                         
  -1   6   3        168.28        172.71         2.92 o                         
   0   6   3         35.82         28.77         1.64 o                         
   1   6   3        167.60        173.66         2.55 o                         
   2   6   3        206.34        215.69         3.05 o                         
   3   6   3         14.83         20.24         1.13 o                         
   4   6   3        123.16        118.10         3.06 o                         
   5   6   3          0.30         -0.42         0.70 o                         
   6   6   3         24.00         24.75         1.97 o                         
   7   6   3          1.80          3.58         1.15 o                         
   8   6   3          2.48          2.93         1.38 o                         
  -8   7   3          1.29          4.21         1.54 o                         
  -7   7   3          1.45          2.11         1.28 o                         
  -6   7   3          4.57          5.39         1.34 o                         
  -5   7   3        157.71        153.11         3.73 o                         
  -4   7   3        101.01         99.10         2.87 o                         
  -3   7   3        101.45         94.72         2.22 o                         
  -2   7   3        417.56        414.53         5.72 o                         
  -1   7   3         26.01         29.08         1.50 o                         
   0   7   3        700.66        654.93         7.13 o                         
   1   7   3         25.96         29.04         1.62 o                         
   2   7   3        418.21        404.56         5.05 o                         
   3   7   3        101.53         96.17         2.67 o                         
   4   7   3        100.87         98.13         2.92 o                         
   5   7   3        157.53        155.74         3.83 o                         
   6   7   3          4.58          4.49         1.11 o                         
   7   7   3          1.44          3.48         1.16 o                         
   8   7   3          1.28          4.14         1.74 o                         
  -8   8   3          0.80          1.89         1.26 o                         
  -7   8   3          1.13          4.52         1.38 o                         
  -6   8   3          0.11         -1.21         1.27 o                         
  -5   8   3          1.24          2.14         0.82 o                         
  -4   8   3         19.93         18.40         1.41 o                         
  -3   8   3        220.43        210.25         3.46 o                         
  -2   8   3         39.03         44.24         1.71 o                         
  -1   8   3        248.69        240.57         4.68 o                         
   0   8   3        817.57        875.02         9.75 o                         
   1   8   3        248.75        241.81         5.11 o                         
   2   8   3         39.07         42.73         1.75 o                         
   3   8   3        220.27        201.25         4.59 o                         
   4   8   3         19.86         17.06         1.41 o                         
   5   8   3          1.23          0.80         0.83 o                         
   6   8   3          0.11          0.94         0.90 o                         
   7   8   3          1.13         -0.98         1.11 o                         
   8   8   3          0.79          0.68         1.33 o                         
  -7   9   3          0.58         -1.57         1.57 o                         
  -6   9   3          1.25          1.28         1.18 o                         
  -5   9   3         30.80         29.77         1.91 o                         
  -4   9   3         94.97         93.39         2.33 o                         
  -3   9   3         29.02         27.18         1.47 o                         
  -2   9   3         87.53         93.17         2.99 o                         
  -1   9   3         18.93         18.20         1.53 o                         
   0   9   3         61.62         58.81         2.56 o                         
   1   9   3         18.92         18.05         1.65 o                         
   2   9   3         87.85         88.96         2.63 o                         
   3   9   3         29.05         28.57         1.21 o                         
   4   9   3         95.03         94.66         3.07 o                         
   5   9   3         30.69         32.00         1.95 o                         
   6   9   3          1.25          2.43         1.03 o                         
   7   9   3          0.58          2.46         1.17 o                         
  -7  10   3          0.06          1.24         1.42 o                         
  -6  10   3          7.72          7.14         2.19 o                         
  -5  10   3          6.27          5.41         1.08 o                         
  -4  10   3         47.47         49.63         2.38 o                         
  -3  10   3        151.13        146.53         4.10 o                         
  -2  10   3          4.82          6.14         1.18 o                         
  -1  10   3        348.27        328.40         6.18 o                         
   0  10   3        100.57        110.70         4.02 o                         
   1  10   3        348.22        331.92         6.73 o                         
   2  10   3          4.82          5.90         0.91 o                         
   3  10   3        151.04        146.97         3.07 o                         
   4  10   3         47.53         51.02         2.39 o                         
   5  10   3          6.23          6.30         1.34 o                         
   6  10   3          7.73          7.90         1.43 o                         
   7  10   3          0.06          0.04         1.03 o                         
  -7  11   3          0.98          1.98         1.39 o                         
  -6  11   3          0.76          1.09         1.19 o                         
  -5  11   3          9.44         11.16         1.33 o                         
  -4  11   3         30.42         28.25         1.94 o                         
  -3  11   3         10.64         11.15         1.42 o                         
  -2  11   3        165.69        156.80         4.24 o                         
  -1  11   3         39.07         37.27         2.29 o                         
   0  11   3         24.02         23.70         1.93 o                         
   1  11   3         38.99         40.74         2.59 o                         
   2  11   3        165.55        154.40         3.61 o                         
   3  11   3         10.58         11.12         1.04 o                         
   4  11   3         30.53         22.66         1.74 o                         
   5  11   3          9.45          9.17         1.52 o                         
   6  11   3          0.76          3.33         1.12 o                         
   7  11   3          0.99          0.82         1.19 o                         
  -6  12   3          2.95          4.28         1.39 o                         
  -5  12   3         10.87         11.80         1.46 o                         
  -4  12   3          0.49          0.53         0.99 o                         
  -3  12   3         68.15         65.61         3.09 o                         
  -2  12   3         62.16         55.64         2.78 o                         
  -1  12   3         22.53         26.85         2.19 o                         
   0  12   3        132.79        127.97         4.31 o                         
   1  12   3         22.59         23.25         2.17 o                         
   2  12   3         62.25         58.79         2.39 o                         
   3  12   3         68.17         63.92         3.30 o                         
   4  12   3          0.50         -0.44         0.88 o                         
   5  12   3         10.87         11.55         1.62 o                         
   6  12   3          2.95          5.12         1.37 o                         
  -6  13   3          5.85          6.74         1.80 o                         
  -5  13   3          2.07          4.21         1.16 o                         
  -4  13   3          2.77          4.40         1.05 o                         
  -3  13   3         55.16         60.24         3.09 o                         
  -2  13   3         86.83         92.80         3.67 o                         
  -1  13   3         17.26         18.42         1.74 o                         
   0  13   3         36.19         32.36         2.37 o                         
   1  13   3         17.28         19.70         1.94 o                         
   2  13   3         86.66         96.33         3.16 o                         
   3  13   3         55.13         57.74         3.25 o                         
   4  13   3          2.77          3.30         1.00 o                         
   5  13   3          2.07          2.86         1.23 o                         
   6  13   3          5.83          4.23         1.32 o                         
  -6  14   3          3.08          3.99         1.64 o                         
  -5  14   3          1.85          0.78         0.96 o                         
  -4  14   3          1.30          1.91         1.16 o                         
  -3  14   3          8.29          7.38         1.45 o                         
  -2  14   3          7.79          6.77         1.39 o                         
  -1  14   3         31.98         29.45         2.26 o                         
   0  14   3          4.06          4.16         1.28 o                         
   1  14   3         32.03         32.18         2.45 o                         
   2  14   3          7.85          7.32         1.10 o                         
   3  14   3          8.30          8.34         1.71 o                         
   4  14   3          1.32         -0.59         0.98 o                         
   5  14   3          1.85          1.46         1.23 o                         
   6  14   3          3.08          2.22         1.22 o                         
  -5  15   3          3.85          2.10         1.04 o                         
  -4  15   3          3.52          3.58         1.22 o                         
  -3  15   3          4.42          2.89         1.25 o                         
  -2  15   3          0.08          1.82         1.23 o                         
  -1  15   3          0.71         -0.11         1.27 o                         
   0  15   3          1.30          1.44         1.30 o                         
   1  15   3          0.71          0.67         1.31 o                         
   2  15   3          0.08          1.91         1.01 o                         
   3  15   3          4.41          5.35         1.31 o                         
   4  15   3          3.54          4.78         1.29 o                         
   5  15   3          3.84          5.20         2.26 o                         
  -5  16   3          0.33          1.83         1.26 o                         
  -4  16   3          3.55          1.56         1.05 o                         
  -3  16   3         12.79         13.83         1.79 o                         
  -2  16   3          0.13         -0.35         1.39 o                         
  -1  16   3          1.05         -0.06         1.14 o                         
   0  16   3          5.27          7.16         1.66 o                         
   1  16   3          1.05          2.34         1.20 o                         
   2  16   3          0.13          1.96         1.24 o                         
   3  16   3         12.80         13.15         1.92 o                         
   4  16   3          3.54          4.76         1.35 o                         
   5  16   3          0.33          1.69         1.21 o                         
  -4  17   3          0.29          0.37         1.03 o                         
  -3  17   3          0.67          1.68         1.68 o                         
  -2  17   3          3.58          3.15         1.28 o                         
  -1  17   3          2.05          2.86         1.22 o                         
   0  17   3          4.38          3.34         1.40 o                         
   1  17   3          2.05          4.16         1.26 o                         
   2  17   3          3.56          2.05         1.33 o                         
   3  17   3          0.68          1.86         2.13 o                         
   4  17   3          0.29         -1.61         1.61 o                         
  -3  18   3          3.95          5.47         1.39 o                         
  -2  18   3          1.99          4.35         1.40 o                         
  -1  18   3          0.31          0.28         1.28 o                         
   0  18   3          0.10          1.40         1.31 o                         
   1  18   3          0.31          0.61         1.70 o                         
   2  18   3          1.98          1.84         1.87 o                         
   3  18   3          3.93          4.40         3.30 o                         
  -2  19   3          3.61          4.49         1.75 o                         
  -1  19   3          7.01          8.63         2.30 o                         
   0  19   3          0.04          0.73         1.57 o                         
   1  19   3          7.02         10.20         2.26 o                         
   2  19   3          3.61          5.70         3.39 o                         
   0   0   4      50185.53      42484.17        63.84 o                         
   1   0   4       1125.98        936.44         3.50 o                         
   2   0   4        812.51        836.81         6.09 o                         
   3   0   4         41.07         48.16         1.66 o                         
   4   0   4          5.46          6.59         0.89 o                         
   5   0   4        166.11        154.06         3.54 o                         
   6   0   4         20.17         18.02         1.38 o                         
   7   0   4         12.69         11.17         1.27 o                         
   8   0   4          0.11          2.02         3.07 o                         
  -8   1   4          0.55          0.07         1.78 o                         
  -7   1   4          0.12          1.27         0.73 o                         
  -6   1   4          0.96          1.06         0.81 o                         
  -5   1   4         11.62         10.60         1.23 o                         
  -4   1   4        181.89        203.52         4.00 o                         
  -3   1   4         34.51         32.55         1.30 o                         
  -2   1   4        268.39        268.49         3.31 o                         
  -1   1   4        833.45        813.53         3.36 o                         
   0   1   4         88.92        104.48         1.63 o                         
   1   1   4        833.27        806.20         3.08 o                         
   2   1   4        267.72        270.29         2.45 o                         
   3   1   4         34.56         31.07         0.99 o                         
   4   1   4        181.50        203.38         2.61 o                         
   5   1   4         11.59         12.45         1.02 o                         
   6   1   4          0.95          0.62         0.72 o                         
   7   1   4          0.12          0.88         0.83 o                         
   8   1   4          0.55          4.72         2.55 o                         
  -8   2   4          1.00          0.60         1.72 o                         
  -7   2   4         17.92         16.71         1.52 o                         
  -6   2   4         23.86         24.94         1.99 o                         
  -5   2   4          3.44          1.96         0.92 o                         
  -4   2   4        398.14        416.17         4.76 o                         
  -3   2   4         24.85         22.49         0.59 o                         
  -2   2   4        411.42        439.69         3.74 o                         
  -1   2   4       1983.00       2008.23         8.03 o                         
   0   2   4       2022.66       1969.43         9.63 o                         
   1   2   4       1983.42       1973.18         7.04 o                         
   2   2   4        411.91        431.68         2.88 o                         
   3   2   4         24.78         21.83         0.79 o                         
   4   2   4        397.79        409.67         5.26 o                         
   5   2   4          3.44          2.94         0.72 o                         
   6   2   4         23.80         25.78         1.48 o                         
   7   2   4         17.91         17.19         1.65 o                         
   8   2   4          0.99          2.05         3.67 o                         
  -8   3   4          0.55          2.21         0.97 o                         
  -7   3   4          1.14          1.86         1.04 o                         
  -6   3   4         64.01         60.47         3.08 o                         
  -5   3   4         41.15         41.21         1.15 o                         
  -4   3   4          1.73          2.45         0.34 o                         
  -3   3   4        432.08        469.45         3.26 o                         
  -2   3   4        176.89        184.20         1.85 o                         
  -1   3   4          7.58          7.49         0.32 o                         
   0   3   4       1191.20       1203.92         7.79 o                         
   1   3   4          7.53          7.80         0.43 o                         
   2   3   4        176.99        181.97         1.86 o                         
   3   3   4        431.85        475.10         3.35 o                         
   4   3   4          1.72          1.36         0.40 o                         
   5   3   4         41.10         42.97         1.42 o                         
   6   3   4         63.76         59.60         2.16 o                         
   7   3   4          1.15          3.91         1.16 o                         
   8   3   4          0.55          3.59         4.10 o                         
  -8   4   4          2.36          2.91         1.29 o                         
  -7   4   4         13.18         12.85         1.99 o                         
  -6   4   4         45.59         47.53         2.59 o                         
  -5   4   4         14.31         13.55         0.87 o                         
  -4   4   4         65.86         70.34         1.39 o                         
  -3   4   4         28.21         30.88         1.08 o                         
  -2   4   4        152.74        161.16         1.80 o                         
  -1   4   4        129.17        130.55         1.80 o                         
   0   4   4          2.94          2.12         0.36 o                         
   1   4   4        129.15        130.31         1.95 o                         
   2   4   4        152.34        159.25         1.86 o                         
   3   4   4         28.14         31.39         0.95 o                         
   4   4   4         65.72         69.99         1.47 o                         
   5   4   4         14.32         15.88         1.09 o                         
   6   4   4         45.66         44.70         1.93 o                         
   7   4   4         13.25         14.74         1.64 o                         
   8   4   4          2.35          2.44         1.76 o                         
  -8   5   4          2.44          7.17         1.86 o                         
  -7   5   4          3.78          3.31         1.14 o                         
  -6   5   4          8.14         10.96         1.58 o                         
  -5   5   4        126.71        120.50         2.81 o                         
  -4   5   4          6.60          7.08         0.47 o                         
  -3   5   4         23.57         22.14         0.94 o                         
  -2   5   4        554.89        572.55         4.93 o                         
  -1   5   4        243.78        243.82         3.14 o                         
   0   5   4        124.24        144.54         2.65 o                         
   1   5   4        243.83        242.22         2.77 o                         
   2   5   4        555.11        568.62         3.96 o                         
   3   5   4         23.47         22.04         0.94 o                         
   4   5   4          6.57          6.48         0.62 o                         
   5   5   4        126.49        118.08         3.30 o                         
   6   5   4          8.15          6.86         1.09 o                         
   7   5   4          3.78          1.94         1.04 o                         
   8   5   4          2.44          4.67         1.75 o                         
  -8   6   4          1.99          0.31         1.85 o                         
  -7   6   4          5.32          5.08         1.36 o                         
  -6   6   4          1.44          2.27         1.31 o                         
  -5   6   4         58.04         58.80         2.16 o                         
  -4   6   4         64.04         62.32         1.84 o                         
  -3   6   4        234.01        228.59         3.71 o                         
  -2   6   4         22.63         22.86         0.86 o                         
  -1   6   4         18.68         23.57         1.11 o                         
   0   6   4         48.34         52.31         2.19 o                         
   1   6   4         18.65         22.95         0.99 o                         
   2   6   4         22.59         22.12         0.98 o                         
   3   6   4        233.57        228.86         2.93 o                         
   4   6   4         63.95         64.60         1.82 o                         
   5   6   4         58.07         55.91         1.90 o                         
   6   6   4          1.45          1.40         0.71 o                         
   7   6   4          5.32          6.10         1.31 o                         
   8   6   4          1.99          3.18         1.52 o                         
  -8   7   4          4.13          6.18         2.02 o                         
  -7   7   4          3.02          2.25         1.25 o                         
  -6   7   4          6.67          6.41         1.36 o                         
  -5   7   4         32.96         33.93         1.82 o                         
  -4   7   4        118.07        109.14         2.50 o                         
  -3   7   4         49.83         46.12         1.46 o                         
  -2   7   4         10.77         11.31         0.82 o                         
  -1   7   4       1225.10       1297.25         9.26 o                         
   0   7   4         22.29         19.87         1.56 o                         
   1   7   4       1226.10       1269.78         8.21 o                         
   2   7   4         10.83         10.87         0.83 o                         
   3   7   4         49.75         48.29         1.42 o                         
   4   7   4        118.25        113.17         3.19 o                         
   5   7   4         32.96         32.53         1.92 o                         
   6   7   4          6.65          4.72         1.23 o                         
   7   7   4          3.01          3.64         1.09 o                         
   8   7   4          4.14          8.19         2.11 o                         
  -7   8   4          1.53          2.14         1.65 o                         
  -6   8   4          0.68          0.69         1.58 o                         
  -5   8   4          1.06          1.29         0.77 o                         
  -4   8   4         29.61         28.32         1.68 o                         
  -3   8   4         77.34         78.39         2.35 o                         
  -2   8   4         18.80         17.55         1.14 o                         
  -1   8   4         68.04         65.80         2.32 o                         
   0   8   4         34.09         36.60         2.17 o                         
   1   8   4         68.28         62.39         1.96 o                         
   2   8   4         18.82         16.34         1.17 o                         
   3   8   4         77.32         82.25         2.17 o                         
   4   8   4         29.65         30.56         1.81 o                         
   5   8   4          1.05          1.04         0.88 o                         
   6   8   4          0.69          0.52         1.08 o                         
   7   8   4          1.54          2.22         1.08 o                         
  -7   9   4          5.83          4.05         1.37 o                         
  -6   9   4          0.93          0.99         1.11 o                         
  -5   9   4          2.51          1.99         0.93 o                         
  -4   9   4         29.96         28.36         2.01 o                         
  -3   9   4         64.94         66.52         2.66 o                         
  -2   9   4         67.07         61.90         2.45 o                         
  -1   9   4        289.92        276.92         5.39 o                         
   0   9   4         49.04         45.82         2.52 o                         
   1   9   4        290.43        276.90         4.26 o                         
   2   9   4         67.17         62.59         2.28 o                         
   3   9   4         64.95         66.38         1.99 o                         
   4   9   4         29.98         25.25         1.76 o                         
   5   9   4          2.48          3.52         0.97 o                         
   6   9   4          0.93         -0.42         0.97 o                         
   7   9   4          5.81          5.14         1.36 o                         
  -7  10   4          0.21          3.66         1.41 o                         
  -6  10   4          1.13          2.85         1.42 o                         
  -5  10   4         74.36         75.05         3.01 o                         
  -4  10   4         26.20         23.43         1.91 o                         
  -3  10   4         34.41         34.86         2.13 o                         
  -2  10   4         44.67         45.09         2.26 o                         
  -1  10   4        158.89        160.19         4.37 o                         
   0  10   4         30.76         32.34         2.29 o                         
   1  10   4        158.95        159.22         3.65 o                         
   2  10   4         44.67         48.87         2.14 o                         
   3  10   4         34.38         34.67         1.58 o                         
   4  10   4         26.15         25.12         1.80 o                         
   5  10   4         74.39         73.47         3.00 o                         
   6  10   4          1.12          0.81         1.00 o                         
   7  10   4          0.21         -0.67         1.27 o                         
  -7  11   4          2.03          1.05         1.38 o                         
  -6  11   4          7.94          9.90         1.80 o                         
  -5  11   4          7.99          9.30         1.32 o                         
  -4  11   4         19.19         17.67         1.76 o                         
  -3  11   4          1.09          0.16         0.91 o                         
  -2  11   4         20.16         21.26         1.77 o                         
  -1  11   4         12.95         10.93         1.35 o                         
   0  11   4          6.38          6.14         1.26 o                         
   1  11   4         12.93         11.45         1.18 o                         
   2  11   4         20.10         17.68         1.43 o                         
   3  11   4          1.06          0.31         0.64 o                         
   4  11   4         19.19         18.71         1.62 o                         
   5  11   4          8.05          6.95         1.75 o                         
   6  11   4          7.93         10.83         1.61 o                         
   7  11   4          2.02          3.19         1.25 o                         
  -6  12   4          4.18          4.11         1.48 o                         
  -5  12   4          0.49         -0.21         0.86 o                         
  -4  12   4         53.03         57.85         3.12 o                         
  -3  12   4          4.70          4.53         1.18 o                         
  -2  12   4          7.47          6.92         1.23 o                         
  -1  12   4         59.35         60.87         2.85 o                         
   0  12   4          1.11          1.15         1.13 o                         
   1  12   4         59.53         63.09         3.06 o                         
   2  12   4          7.47          6.01         1.00 o                         
   3  12   4          4.70          3.72         1.21 o                         
   4  12   4         52.92         58.10         2.75 o                         
   5  12   4          0.48          0.52         1.02 o                         
   6  12   4          4.16          4.11         1.20 o                         
  -6  13   4          1.62          1.02         1.30 o                         
  -5  13   4          1.87          1.89         0.95 o                         
  -4  13   4         29.72         31.93         2.44 o                         
  -3  13   4          6.18          5.16         1.16 o                         
  -2  13   4          3.53          6.45         1.36 o                         
  -1  13   4         50.86         47.79         2.67 o                         
   0  13   4          1.53          2.83         1.21 o                         
   1  13   4         50.77         51.60         2.48 o                         
   2  13   4          3.52          6.91         1.45 o                         
   3  13   4          6.19          6.31         1.52 o                         
   4  13   4         29.65         30.93         2.15 o                         
   5  13   4          1.86          3.87         1.25 o                         
   6  13   4          1.61          1.12         1.18 o                         
  -6  14   4          1.41          2.55         1.41 o                         
  -5  14   4          0.97          2.35         1.13 o                         
  -4  14   4         13.32         15.48         1.85 o                         
  -3  14   4          6.54          6.73         1.33 o                         
  -2  14   4          3.47          1.69         1.10 o                         
  -1  14   4          8.19          8.89         1.37 o                         
   0  14   4         31.63         36.90         3.13 o                         
   1  14   4          8.23          7.97         1.18 o                         
   2  14   4          3.48          3.74         0.93 o                         
   3  14   4          6.54          7.13         1.46 o                         
   4  14   4         13.29         14.38         1.56 o                         
   5  14   4          0.98          1.72         1.24 o                         
   6  14   4          1.41          1.87         1.66 o                         
  -5  15   4          3.66          7.96         1.34 o                         
  -4  15   4          0.24          0.22         1.10 o                         
  -3  15   4          5.13          6.15         1.38 o                         
  -2  15   4          8.99         11.00         1.65 o                         
  -1  15   4          2.47          5.32         1.53 o                         
   0  15   4          3.03          2.94         1.40 o                         
   1  15   4          2.48          4.07         1.04 o                         
   2  15   4          9.00          6.20         1.39 o                         
   3  15   4          5.13          5.36         1.43 o                         
   4  15   4          0.24          1.91         1.04 o                         
   5  15   4          3.67          2.98         1.23 o                         
  -4  16   4          0.28          3.25         1.33 o                         
  -3  16   4          0.73          1.53         1.24 o                         
  -2  16   4          4.77          5.10         1.96 o                         
  -1  16   4          9.71          9.59         1.62 o                         
   0  16   4         26.49         29.15         2.90 o                         
   1  16   4          9.70         10.80         1.60 o                         
   2  16   4          4.78          5.66         1.89 o                         
   3  16   4          0.74          0.51         1.51 o                         
   4  16   4          0.28          0.72         1.51 o                         
  -4  17   4          0.15         -1.77         1.77 o                         
  -3  17   4          1.18          0.22         1.38 o                         
  -2  17   4         10.06         11.86         1.99 o                         
  -1  17   4          0.17          0.11         1.34 o                         
   0  17   4          0.16          0.03         1.51 o                         
   1  17   4          0.18          1.04         1.21 o                         
   2  17   4         10.06         10.55         2.17 o                         
   3  17   4          1.18          1.40         1.76 o                         
   4  17   4          0.15          2.95         1.67 o                         
  -3  18   4          4.57          4.46         1.85 o                         
  -2  18   4          3.23          3.93         1.56 o                         
  -1  18   4          3.30          4.53         1.48 o                         
   0  18   4          0.19          0.56         1.55 o                         
   1  18   4          3.30          7.60         1.83 o                         
   2  18   4          3.22          3.79         3.08 o                         
   3  18   4          4.57          5.73         1.97 o                         
  -1  19   4          1.95          1.04         2.12 o                         
   0  19   4          0.17         -0.78         1.64 o                         
   1  19   4          1.96          3.15         2.11 o                         
   1   0   5       1489.68       1411.84         6.07 o                         
   2   0   5        133.58        136.36         1.39 o                         
   3   0   5        277.26        266.67         4.37 o                         
   4   0   5        114.00        111.99         2.94 o                         
   5   0   5          2.77          2.05         0.79 o                         
   6   0   5         66.36         61.50         2.39 o                         
   7   0   5         11.69         10.68         1.30 o                         
   8   0   5         12.50         12.56         4.13 o                         
  -8   1   5          0.84         -1.58         1.58 o                         
  -7   1   5          0.84          1.75         0.82 o                         
  -6   1   5         13.69         11.76         1.34 o                         
  -5   1   5         22.49         23.11         1.70 o                         
  -4   1   5        173.79        154.36         3.53 o                         
  -3   1   5        486.49        543.75         5.88 o                         
  -2   1   5        116.17        126.49         1.60 o                         
  -1   1   5        156.63        148.03         1.30 o                         
   0   1   5         29.35         34.37         0.74 o                         
   1   1   5        156.67        151.17         1.38 o                         
   2   1   5        116.15        128.16         1.40 o                         
   3   1   5        486.70        538.56         4.25 o                         
   4   1   5        173.61        153.76         2.47 o                         
   5   1   5         22.47         20.94         1.26 o                         
   6   1   5         13.75         11.92         1.19 o                         
   7   1   5          0.83          1.54         0.80 o                         
   8   1   5          0.85          1.23         1.68 o                         
  -8   2   5          1.11          3.39         1.43 o                         
  -7   2   5         20.40         19.88         1.76 o                         
  -6   2   5         28.82         27.76         2.13 o                         
  -5   2   5         97.79        103.80         3.62 o                         
  -4   2   5         33.25         35.24         1.85 o                         
  -3   2   5         84.19         91.40         2.22 o                         
  -2   2   5        467.04        513.32         3.78 o                         
  -1   2   5        380.75        418.79         2.41 o                         
   0   2   5       4914.20       4922.20        33.93 o                         
   1   2   5        380.68        414.49         2.44 o                         
   2   2   5        467.87        512.45         3.20 o                         
   3   2   5         84.11         93.42         1.41 o                         
   4   2   5         33.24         34.20         1.43 o                         
   5   2   5         97.90         99.57         2.67 o                         
   6   2   5         28.75         26.81         1.59 o                         
   7   2   5         20.41         23.02         2.23 o                         
   8   2   5          1.11          1.19         1.28 o                         
  -8   3   5          7.86          6.72         1.98 o                         
  -7   3   5          2.31          1.05         0.90 o                         
  -6   3   5         17.50         17.45         1.84 o                         
  -5   3   5         83.71         87.61         3.42 o                         
  -4   3   5         67.19         58.67         1.35 o                         
  -3   3   5        293.92        306.81         3.11 o                         
  -2   3   5         27.67         34.61         0.80 o                         
  -1   3   5        515.36        486.87         3.57 o                         
   0   3   5          6.27          7.44         0.41 o                         
   1   3   5        514.73        484.15         4.02 o                         
   2   3   5         27.66         35.04         0.83 o                         
   3   3   5        293.75        295.00         3.25 o                         
   4   3   5         67.16         65.69         1.48 o                         
   5   3   5         83.92         87.44         2.37 o                         
   6   3   5         17.48         17.34         1.33 o                         
   7   3   5          2.32          2.63         1.16 o                         
   8   3   5          7.85          5.94         2.62 o                         
  -8   4   5          0.72          1.05         1.05 o                         
  -7   4   5          3.54          4.63         2.45 o                         
  -6   4   5         18.67         17.88         1.93 o                         
  -5   4   5         44.23         43.18         1.54 o                         
  -4   4   5         29.00         26.59         1.02 o                         
  -3   4   5         14.23         15.12         0.85 o                         
  -2   4   5        297.16        309.00         2.47 o                         
  -1   4   5        109.83        114.43         1.56 o                         
   0   4   5         69.97         78.48         2.17 o                         
   1   4   5        110.12        114.54         1.49 o                         
   2   4   5        296.50        301.44         2.82 o                         
   3   4   5         14.36         15.26         0.65 o                         
   4   4   5         28.99         27.08         0.85 o                         
   5   4   5         44.19         43.69         1.68 o                         
   6   4   5         18.72         20.59         1.42 o                         
   7   4   5          3.56          4.67         1.32 o                         
   8   4   5          0.71          0.64         1.39 o                         
  -8   5   5          3.55          4.12         1.61 o                         
  -7   5   5          0.54          1.42         1.32 o                         
  -6   5   5         36.33         40.04         2.76 o                         
  -5   5   5         12.41         14.38         1.15 o                         
  -4   5   5          8.13          8.79         0.68 o                         
  -3   5   5         30.04         29.46         1.26 o                         
  -2   5   5        127.37        122.04         1.88 o                         
  -1   5   5         37.33         34.16         0.95 o                         
   0   5   5        815.67        846.92         6.62 o                         
   1   5   5         37.66         35.82         1.15 o                         
   2   5   5        127.32        120.51         1.86 o                         
   3   5   5         30.06         30.04         0.96 o                         
   4   5   5          8.10          9.46         0.64 o                         
   5   5   5         12.41         13.44         1.00 o                         
   6   5   5         36.45         41.06         2.57 o                         
   7   5   5          0.53          0.38         1.60 o                         
   8   5   5          3.55          3.27         1.93 o                         
  -8   6   5          0.39         -0.38         1.39 o                         
  -7   6   5          5.03          6.51         1.45 o                         
  -6   6   5          2.58          2.82         1.15 o                         
  -5   6   5         26.72         21.48         1.56 o                         
  -4   6   5         62.34         57.01         1.86 o                         
  -3   6   5          9.57          8.51         0.79 o                         
  -2   6   5         57.64         61.27         1.42 o                         
  -1   6   5        435.79        412.20         6.24 o                         
   0   6   5        115.82        139.20         3.25 o                         
   1   6   5        435.62        425.31         3.96 o                         
   2   6   5         57.41         60.97         1.62 o                         
   3   6   5          9.56          7.57         0.62 o                         
   4   6   5         62.26         58.41         1.77 o                         
   5   6   5         26.73         22.56         1.41 o                         
   6   6   5          2.57          1.92         1.03 o                         
   7   6   5          5.01          5.63         1.31 o                         
   8   6   5          0.40          5.22         2.19 o                         
  -8   7   5          1.80          1.81         1.70 o                         
  -7   7   5          1.47          1.45         1.06 o                         
  -6   7   5          4.01          1.20         1.09 o                         
  -5   7   5        121.22        121.23         3.20 o                         
  -4   7   5         43.62         47.90         4.69 o                         
  -3   7   5         36.28         37.12         1.48 o                         
  -2   7   5        315.67        309.82         3.96 o                         
  -1   7   5        252.43        247.85         3.54 o                         
   0   7   5        301.91        315.32         5.94 o                         
   1   7   5        252.30        252.72         3.31 o                         
   2   7   5        315.83        311.18         3.84 o                         
   3   7   5         36.23         36.74         1.34 o                         
   4   7   5         43.66         46.79         2.20 o                         
   5   7   5        121.05        118.62         3.58 o                         
   6   7   5          4.00          5.16         1.23 o                         
   7   7   5          1.46          2.68         1.11 o                         
   8   7   5          1.80          7.16         2.58 o                         
  -7   8   5          0.63          1.56         1.11 o                         
  -6   8   5          2.42          1.88         1.15 o                         
  -5   8   5         29.88         27.43         1.70 o                         
  -4   8   5          7.82          8.46         1.15 o                         
  -3   8   5         65.74         66.91         2.12 o                         
  -2   8   5        110.55        116.71         2.47 o                         
  -1   8   5         78.42         85.23         2.28 o                         
   0   8   5         50.22         49.21         2.26 o                         
   1   8   5         78.57         85.09         2.26 o                         
   2   8   5        110.58        115.59         2.95 o                         
   3   8   5         65.83         68.81         1.87 o                         
   4   8   5          7.82          5.85         1.00 o                         
   5   8   5         29.88         28.91         1.91 o                         
   6   8   5          2.45          3.25         1.31 o                         
   7   8   5          0.63         -0.33         1.08 o                         
  -7   9   5          3.63          6.60         1.77 o                         
  -6   9   5          8.21          6.35         1.42 o                         
  -5   9   5         16.07         16.05         1.43 o                         
  -4   9   5         95.83         95.35         3.41 o                         
  -3   9   5         42.78         40.52         2.11 o                         
  -2   9   5         25.89         24.67         1.40 o                         
  -1   9   5        421.35        407.23         6.60 o                         
   0   9   5          6.29          8.08         1.31 o                         
   1   9   5        421.45        408.23         5.15 o                         
   2   9   5         25.83         27.10         1.58 o                         
   3   9   5         42.76         39.98         1.66 o                         
   4   9   5         95.74        101.72         3.29 o                         
   5   9   5         16.02         19.04         1.61 o                         
   6   9   5          8.23         11.03         1.83 o                         
   7   9   5          3.63          4.03         1.31 o                         
  -7  10   5          0.73          1.53         1.78 o                         
  -6  10   5          2.83          2.38         1.31 o                         
  -5  10   5          6.37          6.07         1.07 o                         
  -4  10   5         65.16         59.58         2.84 o                         
  -3  10   5         91.49         87.81         3.60 o                         
  -2  10   5         65.64         63.39         3.10 o                         
  -1  10   5          5.29          4.25         1.11 o                         
   0  10   5        164.51        172.37         5.03 o                         
   1  10   5          5.31          5.15         0.85 o                         
   2  10   5         65.57         62.91         2.44 o                         
   3  10   5         91.53         84.85         2.48 o                         
   4  10   5         65.13         60.09         2.66 o                         
   5  10   5          6.37          8.29         1.36 o                         
   6  10   5          2.84          3.71         1.16 o                         
   7  10   5          0.74         -0.52         1.34 o                         
  -7  11   5          0.48         -1.67         1.67 o                         
  -6  11   5          0.61          0.24         1.21 o                         
  -5  11   5          4.01          3.06         0.97 o                         
  -4  11   5          4.44          7.55         1.33 o                         
  -3  11   5         12.05         12.01         1.45 o                         
  -2  11   5         60.13         61.41         2.73 o                         
  -1  11   5        124.15        123.54         4.13 o                         
   0  11   5        107.43        102.13         4.14 o                         
   1  11   5        124.10        118.61         3.12 o                         
   2  11   5         60.11         63.70         2.54 o                         
   3  11   5         12.04         12.86         1.12 o                         
   4  11   5          4.42          4.44         1.06 o                         
   5  11   5          4.01          5.84         1.11 o                         
   6  11   5          0.61          0.68         1.26 o                         
   7  11   5          0.49          1.12         1.20 o                         
  -6  12   5          0.83         -0.53         1.29 o                         
  -5  12   5          6.30          6.88         1.17 o                         
  -4  12   5          0.55          1.96         1.43 o                         
  -3  12   5         18.82         17.67         1.77 o                         
  -2  12   5          1.78          1.26         1.02 o                         
  -1  12   5         29.09         28.55         2.24 o                         
   0  12   5         11.11          8.46         1.47 o                         
   1  12   5         29.03         29.84         1.75 o                         
   2  12   5          1.77          2.25         0.83 o                         
   3  12   5         18.82         20.32         1.84 o                         
   4  12   5          0.55          2.08         0.97 o                         
   5  12   5          6.31          9.64         1.58 o                         
   6  12   5          0.83          1.69         1.92 o                         
  -6  13   5          1.55          4.86         1.51 o                         
  -5  13   5          2.49          3.26         1.04 o                         
  -4  13   5          7.11          7.43         1.47 o                         
  -3  13   5         16.66         18.77         1.86 o                         
  -2  13   5         21.06         18.55         2.04 o                         
  -1  13   5         18.47         14.86         1.76 o                         
   0  13   5         56.56         57.05         3.41 o                         
   1  13   5         18.52         16.95         1.48 o                         
   2  13   5         21.11         17.53         1.54 o                         
   3  13   5         16.57         19.89         2.36 o                         
   4  13   5          7.10          7.90         1.33 o                         
   5  13   5          2.50          4.46         1.42 o                         
   6  13   5          1.56          2.31         1.21 o                         
  -5  14   5          0.40          2.46         1.10 o                         
  -4  14   5          9.02          8.17         1.48 o                         
  -3  14   5          3.44          4.48         1.21 o                         
  -2  14   5         12.14          9.94         1.62 o                         
  -1  14   5         35.76         32.99         2.61 o                         
   0  14   5          0.01          0.08         1.08 o                         
   1  14   5         35.72         33.16         1.98 o                         
   2  14   5         12.10         12.68         1.42 o                         
   3  14   5          3.41          2.28         1.29 o                         
   4  14   5          9.01          8.59         1.36 o                         
   5  14   5          0.39          0.53         1.09 o                         
  -5  15   5          1.24          1.37         1.44 o                         
  -4  15   5          4.58          5.64         1.42 o                         
  -3  15   5          2.45          1.36         1.34 o                         
  -2  15   5          8.84          7.72         1.50 o                         
  -1  15   5          1.67          0.53         1.11 o                         
   0  15   5          0.12          1.38         1.20 o                         
   1  15   5          1.66          1.05         0.94 o                         
   2  15   5          8.84          5.99         1.63 o                         
   3  15   5          2.44          4.05         1.48 o                         
   4  15   5          4.58          4.71         1.26 o                         
   5  15   5          1.24          1.45         1.33 o                         
  -4  16   5          3.12          3.58         1.60 o                         
  -3  16   5          0.24         -1.34         1.34 o                         
  -2  16   5          0.97          1.31         1.31 o                         
  -1  16   5          5.32          6.39         1.50 o                         
   0  16   5          2.39          2.07         1.44 o                         
   1  16   5          5.32          4.17         1.17 o                         
   2  16   5          0.97          1.09         1.46 o                         
   3  16   5          0.23         -0.47         1.66 o                         
   4  16   5          3.13          3.30         1.61 o                         
  -4  17   5          0.71          0.10         1.98 o                         
  -3  17   5          0.88         -1.21         1.36 o                         
  -2  17   5          1.37          2.61         1.27 o                         
  -1  17   5          1.52          4.58         1.50 o                         
   0  17   5          0.48          2.58         1.33 o                         
   1  17   5          1.52          0.83         1.07 o                         
   2  17   5          1.37          3.44         1.78 o                         
   3  17   5          0.88         -0.77         1.83 o                         
   4  17   5          0.70         -0.33         1.97 o                         
  -3  18   5          0.52         -1.13         2.77 o                         
  -2  18   5          0.47         -0.69         1.37 o                         
  -1  18   5          2.86          2.08         1.44 o                         
   0  18   5          6.18          6.84         1.60 o                         
   1  18   5          2.87          0.81         1.39 o                         
   2  18   5          0.48          1.88         1.70 o                         
   3  18   5          0.52         -0.36         1.64 o                         
  -1  19   5          0.53          2.76         1.83 o                         
   0  19   5          0.91          0.84         1.32 o                         
   1  19   5          0.53          2.91         1.39 o                         
   0   0   6        508.00        501.76        11.28 o                         
   1   0   6         87.58        104.67         1.32 o                         
   2   0   6         31.50         26.68         0.59 o                         
   3   0   6        892.20        941.22         6.58 o                         
   4   0   6         86.90        100.79         2.66 o                         
   5   0   6         15.10         14.14         1.04 o                         
   6   0   6          0.05         -0.83         0.83 o                         
   7   0   6          1.92          3.62         1.40 o                         
   8   0   6          1.49          3.78         1.51 o                         
  -8   1   6          0.50         -1.18         1.18 o                         
  -7   1   6          2.71          3.60         1.07 o                         
  -6   1   6          4.30          1.73         0.80 o                         
  -5   1   6         83.50         86.25         3.01 o                         
  -4   1   6        141.85        136.85         3.37 o                         
  -3   1   6        158.51        161.42         3.24 o                         
  -2   1   6        104.35        109.82         1.39 o                         
  -1   1   6       1691.06       1715.51         9.88 o                         
   0   1   6         64.48         67.95         1.10 o                         
   1   1   6       1692.10       1753.81        11.40 o                         
   2   1   6        104.32        112.24         1.66 o                         
   3   1   6        158.15        158.49         2.05 o                         
   4   1   6        141.77        135.68         2.39 o                         
   5   1   6         83.34         79.31         2.62 o                         
   6   1   6          4.31          2.21         0.81 o                         
   7   1   6          2.72          4.00         1.09 o                         
   8   1   6          0.50         -0.18         1.38 o                         
  -8   2   6          1.83          2.16         1.37 o                         
  -7   2   6          1.85          2.72         0.87 o                         
  -6   2   6         16.67         12.85         1.54 o                         
  -5   2   6         74.66         71.43         3.05 o                         
  -4   2   6         30.13         34.98         1.84 o                         
  -3   2   6         24.98         22.53         0.80 o                         
  -2   2   6        119.73        133.02         1.80 o                         
  -1   2   6        645.16        672.18         3.73 o                         
   0   2   6        191.95        172.21         2.60 o                         
   1   2   6        644.56        664.48         4.61 o                         
   2   2   6        120.04        133.12         1.63 o                         
   3   2   6         24.97         23.10         0.92 o                         
   4   2   6         30.08         32.01         1.28 o                         
   5   2   6         74.55         70.76         2.26 o                         
   6   2   6         16.58         17.75         1.58 o                         
   7   2   6          1.85          1.06         1.14 o                         
   8   2   6          1.82          2.55         1.23 o                         
  -8   3   6          1.00          0.20         0.98 o                         
  -7   3   6          6.15          2.88         1.29 o                         
  -6   3   6         19.52         15.33         1.75 o                         
  -5   3   6         15.58         15.33         1.58 o                         
  -4   3   6          5.78          6.14         1.14 o                         
  -3   3   6        155.12        165.20         2.32 o                         
  -2   3   6        580.74        638.62         4.11 o                         
  -1   3   6        143.10        141.83         1.81 o                         
   0   3   6       2119.39       2234.05         9.90 o                         
   1   3   6        142.94        141.09         1.74 o                         
   2   3   6        580.65        639.01         4.88 o                         
   3   3   6        154.94        167.61         2.15 o                         
   4   3   6          5.77          5.71         0.42 o                         
   5   3   6         15.57         15.72         1.11 o                         
   6   3   6         19.48         18.12         1.58 o                         
   7   3   6          6.15          4.89         1.38 o                         
   8   3   6          1.00          2.15         1.28 o                         
  -8   4   6          1.30          2.52         1.55 o                         
  -7   4   6          1.88          1.08         1.11 o                         
  -6   4   6         32.50         29.85         2.38 o                         
  -5   4   6          2.18          2.18         1.05 o                         
  -4   4   6         36.57         38.15         0.98 o                         
  -3   4   6        122.70        131.90         2.07 o                         
  -2   4   6         52.93         56.77         1.15 o                         
  -1   4   6        977.16        956.39         6.44 o                         
   0   4   6        173.63        166.63         2.30 o                         
   1   4   6        977.41        972.47         6.96 o                         
   2   4   6         52.90         55.46         1.32 o                         
   3   4   6        123.01        134.78         2.02 o                         
   4   4   6         36.50         35.78         0.86 o                         
   5   4   6          2.16          2.11         0.61 o                         
   6   4   6         32.45         30.98         1.93 o                         
   7   4   6          1.88          3.69         1.64 o                         
   8   4   6          1.31          1.96         1.43 o                         
  -8   5   6          6.46          5.83         2.38 o                         
  -7   5   6          2.12          2.04         1.22 o                         
  -6   5   6         41.72         42.33         2.84 o                         
  -5   5   6         50.02         50.27         1.93 o                         
  -4   5   6        101.05         94.73         1.74 o                         
  -3   5   6         58.00         57.82         1.37 o                         
  -2   5   6        144.21        162.33         2.21 o                         
  -1   5   6         21.18         21.49         0.90 o                         
   0   5   6       1604.27       1666.46        15.58 o                         
   1   5   6         21.24         20.97         0.87 o                         
   2   5   6        144.09        155.63         3.02 o                         
   3   5   6         57.88         58.75         1.58 o                         
   4   5   6        101.14         91.67         1.50 o                         
   5   5   6         50.07         53.77         1.80 o                         
   6   5   6         41.72         40.62         2.56 o                         
   7   5   6          2.14          2.94         1.59 o                         
   8   5   6          6.47         13.12         2.12 o                         
  -8   6   6          1.00          1.57         1.47 o                         
  -7   6   6          2.53          0.92         1.40 o                         
  -6   6   6          9.81         11.79         1.70 o                         
  -5   6   6         26.60         24.33         2.09 o                         
  -4   6   6         74.41         68.89         2.34 o                         
  -3   6   6          0.95          1.39         0.44 o                         
  -2   6   6        222.18        238.89         2.80 o                         
  -1   6   6        122.84        124.96         2.78 o                         
   0   6   6         20.93         18.84         1.33 o                         
   1   6   6        122.64        120.75         2.20 o                         
   2   6   6        222.24        233.38         3.31 o                         
   3   6   6          0.95          1.01         0.32 o                         
   4   6   6         74.29         69.31         2.12 o                         
   5   6   6         26.60         25.30         1.55 o                         
   6   6   6          9.82         11.03         1.59 o                         
   7   6   6          2.52          2.55         1.13 o                         
   8   6   6          1.00          3.45         1.66 o                         
  -7   7   6          1.66          1.79         1.53 o                         
  -6   7   6         11.17         11.88         1.60 o                         
  -5   7   6          9.51          9.16         1.18 o                         
  -4   7   6         87.05         92.52         3.58 o                         
  -3   7   6         41.45         37.99         1.47 o                         
  -2   7   6         46.73         43.49         1.47 o                         
  -1   7   6         18.70         15.40         0.76 o                         
   0   7   6         61.86         53.64         2.26 o                         
   1   7   6         18.80         16.44         0.92 o                         
   2   7   6         46.85         44.19         1.49 o                         
   3   7   6         41.51         38.97         1.38 o                         
   4   7   6         87.26         93.72         3.09 o                         
   5   7   6          9.57          8.28         1.19 o                         
   6   7   6         11.16         11.44         1.55 o                         
   7   7   6          1.67          2.67         1.19 o                         
  -7   8   6          0.72          1.84         1.14 o                         
  -6   8   6          0.02          0.68         1.11 o                         
  -5   8   6          5.23          5.75         1.11 o                         
  -4   8   6         30.74         30.11         2.20 o                         
  -3   8   6        126.53        108.40         2.93 o                         
  -2   8   6          2.75          2.43         0.56 o                         
  -1   8   6         51.28         46.98         1.88 o                         
   0   8   6          1.02          0.21         0.23 o                         
   1   8   6         51.38         49.97         1.73 o                         
   2   8   6          2.73          2.32         0.55 o                         
   3   8   6        126.71        113.15         2.42 o                         
   4   8   6         30.73         30.18         1.86 o                         
   5   8   6          5.24          6.04         1.07 o                         
   6   8   6          0.02         -1.01         1.01 o                         
   7   8   6          0.72          2.65         1.29 o                         
  -7   9   6          0.32          0.79         1.34 o                         
  -6   9   6          1.89          4.53         1.30 o                         
  -5   9   6         10.89         11.28         1.42 o                         
  -4   9   6         41.50         42.03         2.67 o                         
  -3   9   6         13.56         11.31         1.74 o                         
  -2   9   6         28.90         26.28         1.33 o                         
  -1   9   6         87.25         76.89         2.31 o                         
   0   9   6          5.90          6.90         0.71 o                         
   1   9   6         87.23         82.59         2.33 o                         
   2   9   6         28.90         26.02         1.57 o                         
   3   9   6         13.60         12.37         1.06 o                         
   4   9   6         41.59         40.68         2.21 o                         
   5   9   6         10.91         13.27         1.35 o                         
   6   9   6          1.88          1.85         1.13 o                         
   7   9   6          0.33          1.85         1.22 o                         
  -7  10   6          0.99          3.05         1.41 o                         
  -6  10   6          1.58          3.34         1.78 o                         
  -5  10   6          9.86          9.44         1.34 o                         
  -4  10   6         11.30          8.06         1.70 o                         
  -3  10   6         52.55         52.83         2.81 o                         
  -2  10   6        109.13        109.92         3.82 o                         
  -1  10   6          7.31          6.54         0.84 o                         
   0  10   6        115.63        103.11         2.67 o                         
   1  10   6          7.25          6.72         0.89 o                         
   2  10   6        109.11        108.22         3.16 o                         
   3  10   6         52.55         59.16         2.17 o                         
   4  10   6         11.25         11.24         1.34 o                         
   5  10   6          9.87         10.87         1.35 o                         
   6  10   6          1.59          3.09         1.25 o                         
   7  10   6          0.99          0.58         1.22 o                         
  -6  11   6          1.76          2.44         1.27 o                         
  -5  11   6         11.04         14.57         1.70 o                         
  -4  11   6          7.36          8.65         1.56 o                         
  -3  11   6         20.20         19.15         1.88 o                         
  -2  11   6         82.81         81.20         3.43 o                         
  -1  11   6         17.25         21.65         1.90 o                         
   0  11   6        108.44        109.35         2.98 o                         
   1  11   6         17.29         21.10         1.39 o                         
   2  11   6         83.00         81.07         2.98 o                         
   3  11   6         20.15         21.82         1.42 o                         
   4  11   6          7.33          7.88         1.18 o                         
   5  11   6         11.08          9.92         1.37 o                         
   6  11   6          1.78          1.91         1.08 o                         
  -6  12   6          1.92          3.90         1.74 o                         
  -5  12   6          7.06          5.39         1.44 o                         
  -4  12   6         16.58         17.39         1.98 o                         
  -3  12   6         34.34         34.55         2.55 o                         
  -2  12   6         17.10         14.91         1.76 o                         
  -1  12   6         96.29         93.54         3.83 o                         
   0  12   6          0.01          1.34         0.62 o                         
   1  12   6         96.25         92.18         2.87 o                         
   2  12   6         17.20         16.42         1.46 o                         
   3  12   6         34.39         35.82         2.13 o                         
   4  12   6         16.57         14.69         1.56 o                         
   5  12   6          7.08         10.20         1.62 o                         
   6  12   6          1.92          2.63         1.11 o                         
  -6  13   6          2.86          5.54         2.29 o                         
  -5  13   6          5.68          4.24         1.50 o                         
  -4  13   6          5.04          4.35         1.32 o                         
  -3  13   6          4.60          5.97         1.44 o                         
  -2  13   6         12.51         13.00         2.35 o                         
  -1  13   6         20.13         21.53         2.10 o                         
   0  13   6          2.14          2.90         1.24 o                         
   1  13   6         20.11         22.34         1.57 o                         
   2  13   6         12.53         13.37         1.39 o                         
   3  13   6          4.59          5.65         1.72 o                         
   4  13   6          5.02          6.56         1.19 o                         
   5  13   6          5.66          5.60         1.44 o                         
   6  13   6          2.85          3.95         1.27 o                         
  -5  14   6          2.35          2.59         1.49 o                         
  -4  14   6          0.19         -0.14         1.34 o                         
  -3  14   6          9.36         15.43         1.96 o                         
  -2  14   6          1.83          3.05         1.21 o                         
  -1  14   6          0.96          0.20         1.19 o                         
   0  14   6          0.45          1.08         1.05 o                         
   1  14   6          0.96          1.61         1.08 o                         
   2  14   6          1.83          2.55         0.93 o                         
   3  14   6          9.37          9.15         1.69 o                         
   4  14   6          0.19          2.75         1.10 o                         
   5  14   6          2.36          0.66         1.37 o                         
  -5  15   6          0.97          2.52         1.77 o                         
  -4  15   6          1.12          2.78         2.06 o                         
  -3  15   6          6.47          6.31         1.83 o                         
  -2  15   6          3.07          3.00         1.47 o                         
  -1  15   6          1.11          1.27         1.05 o                         
   0  15   6         11.02         10.09         2.02 o                         
   1  15   6          1.12          1.05         0.97 o                         
   2  15   6          3.09          3.18         1.55 o                         
   3  15   6          6.47          6.76         1.61 o                         
   4  15   6          1.12          1.58         1.25 o                         
   5  15   6          0.97         -0.33         1.28 o                         
  -4  16   6          1.26         -0.70         2.39 o                         
  -3  16   6          0.66          1.23         1.24 o                         
  -2  16   6         16.11         16.49         2.18 o                         
  -1  16   6          3.83          2.73         1.20 o                         
   0  16   6          0.63          0.50         1.27 o                         
   1  16   6          3.83          4.77         1.27 o                         
   2  16   6         16.11         15.35         2.37 o                         
   3  16   6          0.67          0.50         1.31 o                         
   4  16   6          1.26          0.89         1.48 o                         
  -3  17   6          1.82          1.94         1.57 o                         
  -2  17   6          5.24          7.78         2.10 o                         
  -1  17   6          4.44          6.12         1.46 o                         
   0  17   6          0.50         -0.48         1.40 o                         
   1  17   6          4.45          4.80         1.63 o                         
   2  17   6          5.23          6.40         1.95 o                         
   3  17   6          1.81          2.29         1.39 o                         
  -2  18   6          0.34          0.14         2.23 o                         
  -1  18   6          0.26          1.73         1.16 o                         
   0  18   6          0.18          1.68         1.16 o                         
   1  18   6          0.26         -0.09         1.50 o                         
   2  18   6          0.34          0.87         1.51 o                         
   1   0   7        792.65        839.68         5.39 o                         
   2   0   7        269.69        263.47         2.06 o                         
   3   0   7         15.98         14.48         0.87 o                         
   4   0   7        102.72        106.64         2.55 o                         
   5   0   7        107.38        105.15         2.61 o                         
   6   0   7          0.07         -0.71         0.71 o                         
   7   0   7          0.00          1.87         1.02 o                         
   8   0   7          0.50         -1.04         1.30 o                         
  -8   1   7          0.35         -0.61         2.19 o                         
  -7   1   7          1.01          1.79         1.01 o                         
  -6   1   7          7.97          6.00         0.96 o                         
  -5   1   7         46.71         46.18         1.99 o                         
  -4   1   7         32.82         30.99         1.52 o                         
  -3   1   7        120.69        125.10         2.65 o                         
  -2   1   7         74.38         75.85         1.28 o                         
  -1   1   7        764.13        770.68         4.24 o                         
   0   1   7          3.95          3.69         0.38 o                         
   1   1   7        764.17        777.81         6.09 o                         
   2   1   7         74.33         74.82         1.23 o                         
   3   1   7        121.12        126.63         2.19 o                         
   4   1   7         32.85         29.90         1.23 o                         
   5   1   7         46.70         44.61         1.66 o                         
   6   1   7          8.01          8.30         1.43 o                         
   7   1   7          1.00          0.17         0.93 o                         
   8   1   7          0.35         -1.25         1.25 o                         
  -8   2   7          4.67          5.93         1.50 o                         
  -7   2   7          1.56          2.32         1.17 o                         
  -6   2   7          0.04          1.98         0.98 o                         
  -5   2   7         10.62         11.04         1.40 o                         
  -4   2   7         36.09         39.70         1.96 o                         
  -3   2   7        235.95        212.03         3.62 o                         
  -2   2   7        192.70        185.98         2.16 o                         
  -1   2   7        868.66        950.21         4.36 o                         
   0   2   7         23.85         19.35         0.96 o                         
   1   2   7        868.35        957.32         4.76 o                         
   2   2   7        192.65        186.42         2.28 o                         
   3   2   7        235.91        220.30         2.86 o                         
   4   2   7         36.16         34.43         1.27 o                         
   5   2   7         10.63         10.47         0.94 o                         
   6   2   7          0.04          0.16         0.94 o                         
   7   2   7          1.56          2.94         1.31 o                         
   8   2   7          4.67          6.01         1.51 o                         
  -8   3   7          1.96          3.51         1.30 o                         
  -7   3   7         15.01         15.83         2.29 o                         
  -6   3   7         14.44         13.72         1.66 o                         
  -5   3   7         21.52         23.65         1.95 o                         
  -4   3   7         14.01         14.51         1.44 o                         
  -3   3   7         32.94         39.12         1.21 o                         
  -2   3   7        159.80        156.54         2.28 o                         
  -1   3   7        573.17        565.49         3.59 o                         
   0   3   7        849.48        808.80         8.98 o                         
   1   3   7        572.37        561.31         4.19 o                         
   2   3   7        160.02        153.39         2.16 o                         
   3   3   7         33.00         39.01         1.15 o                         
   4   3   7         14.00         14.37         1.13 o                         
   5   3   7         21.53         22.80         1.21 o                         
   6   3   7         14.43         13.45         1.46 o                         
   7   3   7         15.04         15.59         2.03 o                         
   8   3   7          1.96          2.69         1.53 o                         
  -8   4   7          3.78          0.63         1.64 o                         
  -7   4   7          6.54          6.76         1.47 o                         
  -6   4   7         10.79         12.27         1.64 o                         
  -5   4   7         16.28         17.11         1.78 o                         
  -4   4   7         30.21         25.74         0.84 o                         
  -3   4   7         72.13         62.56         1.70 o                         
  -2   4   7         62.45         60.05         1.52 o                         
  -1   4   7        431.65        420.44         5.59 o                         
   0   4   7         37.41         41.44         1.19 o                         
   1   4   7        432.23        426.85         5.07 o                         
   2   4   7         62.66         60.75         1.51 o                         
   3   4   7         72.04         65.56         1.54 o                         
   4   4   7         30.17         26.89         1.23 o                         
   5   4   7         16.31         15.00         1.26 o                         
   6   4   7         10.82         10.93         1.31 o                         
   7   4   7          6.55          9.68         1.80 o                         
   8   4   7          3.77          1.79         1.90 o                         
  -8   5   7          1.36          1.13         2.41 o                         
  -7   5   7          0.33          0.22         1.47 o                         
  -6   5   7          6.76          7.32         1.47 o                         
  -5   5   7         33.36         33.24         2.44 o                         
  -4   5   7        102.91         95.78         2.60 o                         
  -3   5   7         73.50         72.33         1.69 o                         
  -2   5   7        110.48        119.13         2.08 o                         
  -1   5   7         31.29         32.96         1.66 o                         
   0   5   7         74.96         72.03         1.88 o                         
   1   5   7         31.28         33.89         1.27 o                         
   2   5   7        110.83        118.95         2.60 o                         
   3   5   7         73.23         72.57         1.94 o                         
   4   5   7        102.89         95.99         2.70 o                         
   5   5   7         33.34         30.95         1.88 o                         
   6   5   7          6.79          6.76         1.41 o                         
   7   5   7          0.33          0.28         1.12 o                         
   8   5   7          1.34          2.24         1.38 o                         
  -7   6   7          6.49          4.35         1.88 o                         
  -6   6   7          3.29          2.33         1.31 o                         
  -5   6   7          5.59          6.33         1.30 o                         
  -4   6   7        189.67        174.40         3.74 o                         
  -3   6   7         22.45         20.88         1.09 o                         
  -2   6   7         84.01         79.08         1.78 o                         
  -1   6   7          9.91         10.59         0.72 o                         
   0   6   7         29.15         32.15         1.76 o                         
   1   6   7          9.92         11.66         0.90 o                         
   2   6   7         84.12         80.64         2.36 o                         
   3   6   7         22.46         21.54         1.19 o                         
   4   6   7        189.74        180.82         3.78 o                         
   5   6   7          5.58          5.07         0.95 o                         
   6   6   7          3.28          4.13         1.59 o                         
   7   6   7          6.51          7.60         1.67 o                         
  -7   7   7          0.49          0.09         1.33 o                         
  -6   7   7          1.53          2.79         1.36 o                         
  -5   7   7         14.17         15.12         1.77 o                         
  -4   7   7         20.93         23.15         1.48 o                         
  -3   7   7         25.48         25.79         1.33 o                         
  -2   7   7        155.19        149.88         2.41 o                         
  -1   7   7         10.03          9.25         0.94 o                         
   0   7   7         30.51         27.33         1.72 o                         
   1   7   7         10.14         10.42         0.97 o                         
   2   7   7        155.71        150.15         2.67 o                         
   3   7   7         25.48         23.47         0.95 o                         
   4   7   7         20.90         25.34         1.60 o                         
   5   7   7         14.18         15.79         1.33 o                         
   6   7   7          1.54          0.88         1.00 o                         
   7   7   7          0.48          1.59         1.17 o                         
  -7   8   7          4.36          9.23         2.05 o                         
  -6   8   7          2.46          2.14         1.16 o                         
  -5   8   7          7.99          6.96         1.43 o                         
  -4   8   7          6.64          5.85         1.09 o                         
  -3   8   7        126.70        126.28         3.40 o                         
  -2   8   7        119.24        112.42         2.25 o                         
  -1   8   7         46.98         50.29         2.10 o                         
   0   8   7        258.06        278.97         5.88 o                         
   1   8   7         47.03         49.09         1.67 o                         
   2   8   7        119.41        115.82         2.50 o                         
   3   8   7        126.66        129.72         3.04 o                         
   4   8   7          6.65          5.84         1.06 o                         
   5   8   7          8.01          7.36         1.23 o                         
   6   8   7          2.48          3.22         1.20 o                         
   7   8   7          4.37          6.35         1.53 o                         
  -7   9   7          0.12          0.32         1.68 o                         
  -6   9   7          5.10          6.20         1.76 o                         
  -5   9   7          9.04          9.06         1.26 o                         
  -4   9   7         44.59         43.31         2.38 o                         
  -3   9   7          3.87          2.76         0.92 o                         
  -2   9   7         72.60         64.43         1.83 o                         
  -1   9   7         63.08         63.18         2.55 o                         
   0   9   7        244.66        235.66         5.25 o                         
   1   9   7         63.10         56.31         1.85 o                         
   2   9   7         72.80         68.50         2.32 o                         
   3   9   7          3.89          4.08         0.86 o                         
   4   9   7         44.57         46.44         2.37 o                         
   5   9   7          9.04          9.62         1.30 o                         
   6   9   7          5.13          3.44         1.22 o                         
   7   9   7          0.12          0.47         1.34 o                         
  -7  10   7          0.50          3.07         1.74 o                         
  -6  10   7          3.16          1.89         1.27 o                         
  -5  10   7          5.09          5.61         1.36 o                         
  -4  10   7          0.20          0.96         0.94 o                         
  -3  10   7          4.88          5.92         1.24 o                         
  -2  10   7         14.64         12.73         1.16 o                         
  -1  10   7        208.90        202.18         4.65 o                         
   0  10   7         11.86         15.44         1.58 o                         
   1  10   7        208.91        195.34         3.57 o                         
   2  10   7         14.61         15.93         1.27 o                         
   3  10   7          4.88          6.23         0.92 o                         
   4  10   7          0.20         -0.10         0.86 o                         
   5  10   7          5.09          5.87         1.14 o                         
   6  10   7          3.16          4.31         1.33 o                         
   7  10   7          0.51          1.35         1.58 o                         
  -6  11   7          1.52          2.35         1.69 o                         
  -5  11   7          0.66          1.41         1.14 o                         
  -4  11   7         11.70         12.38         1.47 o                         
  -3  11   7          3.30          3.31         0.99 o                         
  -2  11   7         99.09        100.90         3.05 o                         
  -1  11   7         19.79         17.72         1.59 o                         
   0  11   7         15.78         12.92         1.59 o                         
   1  11   7         19.79         19.34         1.28 o                         
   2  11   7         99.08        100.36         3.15 o                         
   3  11   7          3.27          3.67         0.86 o                         
   4  11   7         11.74         12.99         1.52 o                         
   5  11   7          0.66          0.14         0.91 o                         
   6  11   7          1.52          1.24         1.13 o                         
  -6  12   7          0.93          3.03         1.47 o                         
  -5  12   7          6.14          6.72         1.96 o                         
  -4  12   7          2.81          4.16         1.21 o                         
  -3  12   7         15.10         15.62         1.83 o                         
  -2  12   7         81.21         81.09         3.11 o                         
  -1  12   7          3.15          1.81         0.92 o                         
   0  12   7         49.94         50.63         2.88 o                         
   1  12   7          3.16          2.36         0.98 o                         
   2  12   7         81.19         82.64         3.00 o                         
   3  12   7         15.10         14.86         1.48 o                         
   4  12   7          2.79          5.03         1.17 o                         
   5  12   7          6.13          6.47         1.24 o                         
   6  12   7          0.93          0.50         1.17 o                         
  -6  13   7          3.67          6.87         2.09 o                         
  -5  13   7          2.77          1.51         1.48 o                         
  -4  13   7          0.37          0.16         1.28 o                         
  -3  13   7         29.63         24.78         2.24 o                         
  -2  13   7         28.84         28.44         2.05 o                         
  -1  13   7          7.63          7.28         1.36 o                         
   0  13   7         13.86         12.12         2.17 o                         
   1  13   7          7.66          5.87         1.19 o                         
   2  13   7         28.78         30.65         2.42 o                         
   3  13   7         29.65         35.01         2.55 o                         
   4  13   7          0.37          1.21         1.13 o                         
   5  13   7          2.77          5.41         1.61 o                         
   6  13   7          3.66          2.38         1.73 o                         
  -5  14   7          0.98         -0.28         1.55 o                         
  -4  14   7          5.42          5.55         1.94 o                         
  -3  14   7          0.02          1.26         1.16 o                         
  -2  14   7          3.60          2.87         1.09 o                         
  -1  14   7         11.47          8.03         1.42 o                         
   0  14   7          6.91         10.02         1.66 o                         
   1  14   7         11.52         11.16         1.45 o                         
   2  14   7          3.63          3.10         1.22 o                         
   3  14   7          0.02          1.19         1.14 o                         
   4  14   7          5.41          3.72         1.24 o                         
   5  14   7          0.99          4.03         1.46 o                         
  -5  15   7          1.46          3.23         1.93 o                         
  -4  15   7          1.64          2.35         2.43 o                         
  -3  15   7          4.37          3.46         1.65 o                         
  -2  15   7          1.27          1.15         1.16 o                         
  -1  15   7          0.15          1.12         1.01 o                         
   0  15   7          1.79          2.90         1.35 o                         
   1  15   7          0.15          0.10         1.06 o                         
   2  15   7          1.27          2.29         1.37 o                         
   3  15   7          4.36          4.21         1.32 o                         
   4  15   7          1.65          1.93         1.51 o                         
   5  15   7          1.46          2.26         1.57 o                         
  -4  16   7          0.40         -0.18         1.75 o                         
  -3  16   7          0.70         -0.21         1.47 o                         
  -2  16   7          0.67          1.31         1.38 o                         
  -1  16   7          0.47          0.80         1.11 o                         
   0  16   7          2.19          2.72         1.30 o                         
   1  16   7          0.47          2.21         1.13 o                         
   2  16   7          0.67          0.80         1.50 o                         
   3  16   7          0.71          1.63         1.77 o                         
   4  16   7          0.39          1.01         1.09 o                         
  -3  17   7          0.34          0.61         1.41 o                         
  -2  17   7          0.82          3.24         1.84 o                         
  -1  17   7          1.38          2.41         1.13 o                         
   0  17   7          6.90          7.44         1.52 o                         
   1  17   7          1.38          2.09         1.38 o                         
   2  17   7          0.82          0.11         1.92 o                         
   3  17   7          0.34          0.37         1.22 o                         
  -2  18   7          0.89         -0.06         1.62 o                         
  -1  18   7          0.14          2.25         1.50 o                         
   0  18   7          0.03          3.03         1.14 o                         
   1  18   7          0.14          1.31         1.56 o                         
   2  18   7          0.89          0.07         2.08 o                         
   0   0   8       1886.03       1876.22        15.97 o                         
   1   0   8        103.92         76.67         1.20 o                         
   2   0   8        134.76        142.44         1.67 o                         
   3   0   8          9.82          9.07         0.73 o                         
   4   0   8          4.46          3.49         0.66 o                         
   5   0   8        112.29        112.00         2.72 o                         
   6   0   8          0.20         -1.15         1.15 o                         
   7   0   8          1.00          2.28         1.13 o                         
   8   0   8          3.12          6.02         1.68 o                         
  -8   1   8          1.36          0.39         1.26 o                         
  -7   1   8          2.27          2.82         1.19 o                         
  -6   1   8         10.03          8.13         1.36 o                         
  -5   1   8         33.28         37.11         1.81 o                         
  -4   1   8        133.67        143.09         3.16 o                         
  -3   1   8         26.18         25.22         0.73 o                         
  -2   1   8        149.93        148.59         1.85 o                         
  -1   1   8        333.08        340.49         2.96 o                         
   0   1   8        818.51        840.08         9.48 o                         
   1   1   8        333.30        344.78         3.25 o                         
   2   1   8        149.86        147.87         1.80 o                         
   3   1   8         26.29         25.97         0.88 o                         
   4   1   8        133.42        139.51         3.26 o                         
   5   1   8         33.25         34.61         1.44 o                         
   6   1   8         10.04          6.96         1.29 o                         
   7   1   8          2.26          1.79         1.04 o                         
   8   1   8          1.35          2.23         1.53 o                         
  -8   2   8          4.09          4.79         1.42 o                         
  -7   2   8          2.00          2.11         1.09 o                         
  -6   2   8         32.29         34.75         2.66 o                         
  -5   2   8         24.78         21.57         1.49 o                         
  -4   2   8        124.07        121.89         3.07 o                         
  -3   2   8         15.81         16.03         0.70 o                         
  -2   2   8         19.14         19.00         0.76 o                         
  -1   2   8        504.32        504.27         3.54 o                         
   0   2   8        431.17        426.25         4.34 o                         
   1   2   8        504.61        508.15         5.02 o                         
   2   2   8         19.11         19.87         0.78 o                         
   3   2   8         15.71         16.22         0.64 o                         
   4   2   8        123.95        125.20         3.00 o                         
   5   2   8         24.77         20.55         1.82 o                         
   6   2   8         32.34         32.08         2.26 o                         
   7   2   8          1.98          1.10         1.19 o                         
   8   2   8          4.09          2.83         1.33 o                         
  -8   3   8          2.68          2.74         1.17 o                         
  -7   3   8          2.51          0.42         1.33 o                         
  -6   3   8          9.97         11.68         1.65 o                         
  -5   3   8         39.04         39.50         2.47 o                         
  -4   3   8         14.58         11.38         1.36 o                         
  -3   3   8        131.01        133.15         2.30 o                         
  -2   3   8         73.70         76.16         1.77 o                         
  -1   3   8         91.87         89.96         1.55 o                         
   0   3   8       1127.91       1220.18        10.58 o                         
   1   3   8         91.74         86.58         1.44 o                         
   2   3   8         73.65         74.98         1.59 o                         
   3   3   8        130.90        133.62         2.15 o                         
   4   3   8         14.58         12.98         1.13 o                         
   5   3   8         38.97         39.21         2.12 o                         
   6   3   8          9.93         11.24         1.47 o                         
   7   3   8          2.51          2.02         1.23 o                         
   8   3   8          2.68          2.52         1.50 o                         
  -8   4   8          0.51          1.66         1.59 o                         
  -7   4   8          4.93          5.27         1.67 o                         
  -6   4   8         27.17         28.02         2.33 o                         
  -5   4   8          6.60          8.63         1.45 o                         
  -4   4   8         37.97         37.62         1.26 o                         
  -3   4   8          8.32          8.74         0.76 o                         
  -2   4   8          4.85          4.57         0.74 o                         
  -1   4   8        248.94        249.72         2.73 o                         
   0   4   8          0.91         -0.39         0.63 o                         
   1   4   8        248.90        248.81         3.17 o                         
   2   4   8          4.76          4.03         0.59 o                         
   3   4   8          8.27          8.62         0.65 o                         
   4   4   8         37.87         38.63         1.81 o                         
   5   4   8          6.59          6.86         1.05 o                         
   6   4   8         27.24         28.99         2.02 o                         
   7   4   8          4.93          2.35         1.37 o                         
   8   4   8          0.51          2.61         1.54 o                         
  -7   5   8          8.11          8.10         2.24 o                         
  -6   5   8          2.40          3.41         1.27 o                         
  -5   5   8        102.67        107.75         4.22 o                         
  -4   5   8          0.16          0.54         0.58 o                         
  -3   5   8         93.55         95.39         2.75 o                         
  -2   5   8        306.57        312.04         4.29 o                         
  -1   5   8         80.96         87.81         2.10 o                         
   0   5   8         64.22         56.46         1.65 o                         
   1   5   8         81.13         88.52         2.04 o                         
   2   5   8        306.74        314.07         4.34 o                         
   3   5   8         93.60         94.48         2.12 o                         
   4   5   8          0.16          1.41         0.76 o                         
   5   5   8        102.50        107.94         3.19 o                         
   6   5   8          2.39          3.04         1.27 o                         
   7   5   8          8.11          9.55         1.73 o                         
  -7   6   8          0.05         -0.92         1.83 o                         
  -6   6   8          5.09          2.76         1.54 o                         
  -5   6   8         33.34         38.05         2.72 o                         
  -4   6   8         42.82         41.89         1.71 o                         
  -3   6   8         37.26         39.57         1.66 o                         
  -2   6   8         13.38         12.64         0.89 o                         
  -1   6   8         39.00         33.46         1.68 o                         
   0   6   8         24.61         24.19         1.43 o                         
   1   6   8         38.87         40.59         1.49 o                         
   2   6   8         13.37         12.97         1.04 o                         
   3   6   8         37.16         40.58         1.76 o                         
   4   6   8         42.78         41.67         2.11 o                         
   5   6   8         33.41         37.07         2.15 o                         
   6   6   8          5.10          4.66         1.30 o                         
   7   6   8          0.05         -0.65         1.14 o                         
  -7   7   8          2.21          1.80         1.61 o                         
  -6   7   8          2.47          1.64         1.35 o                         
  -5   7   8         42.69         43.62         3.05 o                         
  -4   7   8        113.09        108.81         2.96 o                         
  -3   7   8         56.09         52.63         2.14 o                         
  -2   7   8         36.08         32.76         1.26 o                         
  -1   7   8         58.65         62.14         1.76 o                         
   0   7   8          3.07          2.03         0.72 o                         
   1   7   8         58.88         63.83         2.35 o                         
   2   7   8         36.15         32.64         1.79 o                         
   3   7   8         56.14         53.56         2.05 o                         
   4   7   8        113.15        106.26         3.35 o                         
   5   7   8         42.66         43.90         2.31 o                         
   6   7   8          2.47          3.38         1.11 o                         
   7   7   8          2.22          5.30         1.60 o                         
  -7   8   8          0.05          2.22         1.33 o                         
  -6   8   8          7.64          8.54         1.85 o                         
  -5   8   8          0.24          0.47         1.02 o                         
  -4   8   8         17.58         18.65         1.39 o                         
  -3   8   8        105.80         97.66         2.98 o                         
  -2   8   8         12.10         13.09         0.96 o                         
  -1   8   8         71.47         65.34         2.44 o                         
   0   8   8         55.40         58.15         2.64 o                         
   1   8   8         71.57         68.74         2.56 o                         
   2   8   8         12.13         12.70         1.03 o                         
   3   8   8        105.66        105.19         2.84 o                         
   4   8   8         17.65         17.64         1.54 o                         
   5   8   8          0.24          1.33         0.92 o                         
   6   8   8          7.65          7.81         1.47 o                         
   7   8   8          0.05         -0.30         1.36 o                         
  -7   9   8          6.64         11.05         2.23 o                         
  -6   9   8          0.06          0.80         1.57 o                         
  -5   9   8          2.37          2.92         1.08 o                         
  -4   9   8         11.41         10.97         1.19 o                         
  -3   9   8         11.35         13.73         1.30 o                         
  -2   9   8         30.41         31.68         1.53 o                         
  -1   9   8        102.49         99.38         3.18 o                         
   0   9   8          6.33          5.43         1.08 o                         
   1   9   8        102.67         99.46         3.47 o                         
   2   9   8         30.50         30.06         1.57 o                         
   3   9   8         11.30         12.87         1.14 o                         
   4   9   8         11.42         10.29         1.32 o                         
   5   9   8          2.35          1.41         0.97 o                         
   6   9   8          0.06          0.68         1.17 o                         
   7   9   8          6.64          8.73         1.87 o                         
  -6  10   8          0.20          1.14         1.46 o                         
  -5  10   8         16.98         17.40         2.40 o                         
  -4  10   8          9.78          9.60         1.17 o                         
  -3  10   8         55.17         57.91         2.59 o                         
  -2  10   8         14.15         14.79         1.19 o                         
  -1  10   8         37.55         39.38         2.17 o                         
   0  10   8          0.77          1.28         0.92 o                         
   1  10   8         37.61         36.75         2.31 o                         
   2  10   8         14.18         15.38         1.22 o                         
   3  10   8         55.09         58.29         2.23 o                         
   4  10   8          9.78          8.36         1.23 o                         
   5  10   8         17.00         18.05         1.71 o                         
   6  10   8          0.20          2.14         1.25 o                         
  -6  11   8          2.70          1.58         1.77 o                         
  -5  11   8          1.30          1.25         2.20 o                         
  -4  11   8          5.02          5.62         1.13 o                         
  -3  11   8          4.27          4.62         0.97 o                         
  -2  11   8          0.24          1.29         0.64 o                         
  -1  11   8         17.14         18.00         1.67 o                         
   0  11   8          0.10          0.24         0.90 o                         
   1  11   8         17.13         21.10         1.88 o                         
   2  11   8          0.25          0.48         0.83 o                         
   3  11   8          4.30          4.55         0.84 o                         
   4  11   8          5.03          4.90         1.17 o                         
   5  11   8          1.30          1.84         0.93 o                         
   6  11   8          2.70          4.75         1.34 o                         
  -6  12   8          6.43          9.73         2.23 o                         
  -5  12   8          2.70          3.52         1.64 o                         
  -4  12   8         26.01         30.69         2.36 o                         
  -3  12   8         12.75         10.57         1.43 o                         
  -2  12   8          9.37         10.00         1.18 o                         
  -1  12   8         29.38         27.63         2.07 o                         
   0  12   8          0.18         -0.28         1.01 o                         
   1  12   8         29.47         29.59         2.09 o                         
   2  12   8          9.38         10.96         1.45 o                         
   3  12   8         12.74         14.62         1.81 o                         
   4  12   8         25.98         26.15         2.23 o                         
   5  12   8          2.70          3.75         1.18 o                         
   6  12   8          6.44         10.93         1.84 o                         
  -5  13   8          6.15          4.98         2.53 o                         
  -4  13   8         16.64         17.08         1.89 o                         
  -3  13   8          3.29          3.34         1.40 o                         
  -2  13   8          0.42          0.57         0.77 o                         
  -1  13   8          1.30          0.37         1.05 o                         
   0  13   8          0.02          0.66         1.07 o                         
   1  13   8          1.29          2.17         1.26 o                         
   2  13   8          0.41          1.37         0.89 o                         
   3  13   8          3.29          3.87         1.19 o                         
   4  13   8         16.64         20.15         2.13 o                         
   5  13   8          6.14          5.77         1.54 o                         
  -5  14   8          0.19          0.62         1.49 o                         
  -4  14   8          5.97          5.32         1.44 o                         
  -3  14   8          2.36          3.68         1.26 o                         
  -2  14   8          5.88          3.94         1.45 o                         
  -1  14   8         18.39         17.87         1.88 o                         
   0  14   8         40.35         39.93         2.82 o                         
   1  14   8         18.41         18.92         1.85 o                         
   2  14   8          5.89          4.33         1.15 o                         
   3  14   8          2.37          2.48         1.17 o                         
   4  14   8          5.94          5.29         1.30 o                         
   5  14   8          0.18          0.86         1.41 o                         
  -4  15   8          0.05         -0.54         1.16 o                         
  -3  15   8          1.26          1.19         1.31 o                         
  -2  15   8          3.50          2.81         1.35 o                         
  -1  15   8          5.95          6.69         1.39 o                         
   0  15   8          0.95          3.28         1.40 o                         
   1  15   8          5.96          6.95         1.40 o                         
   2  15   8          3.49          4.36         1.48 o                         
   3  15   8          1.26          3.13         1.35 o                         
   4  15   8          0.05         -1.30         1.30 o                         
  -3  16   8          0.59          1.09         1.35 o                         
  -2  16   8          1.19          1.79         1.36 o                         
  -1  16   8          5.82          7.50         1.55 o                         
   0  16   8         29.19         29.69         2.32 o                         
   1  16   8          5.81          5.41         1.53 o                         
   2  16   8          1.19          0.36         1.86 o                         
   3  16   8          0.58         -0.67         1.17 o                         
  -3  17   8          0.74         -1.18         1.92 o                         
  -2  17   8          4.01          3.50         1.50 o                         
  -1  17   8          1.32          1.87         1.29 o                         
   0  17   8          0.99          2.49         1.09 o                         
   1  17   8          1.33          1.68         1.49 o                         
   2  17   8          4.01          6.58         1.93 o                         
   3  17   8          0.74          1.45         1.13 o                         
  -1  18   8          0.49          0.46         1.50 o                         
   0  18   8          2.58          3.77         1.24 o                         
   1  18   8          0.48          2.96         1.79 o                         
   1   0   9         96.15         83.88         1.69 o                         
   2   0   9          0.62          0.56         0.22 o                         
   3   0   9        318.12        311.10         3.92 o                         
   4   0   9        147.63        143.64         4.45 o                         
   5   0   9         44.15         46.64         2.17 o                         
   6   0   9         19.53         17.34         1.94 o                         
   7   0   9          0.35          0.31         1.14 o                         
   8   0   9          1.31         -2.61         3.00 o                         
  -8   1   9          0.08          0.47         1.66 o                         
  -7   1   9          0.14         -0.34         1.03 o                         
  -6   1   9         15.04         17.76         1.91 o                         
  -5   1   9         26.62         25.59         1.53 o                         
  -4   1   9         49.15         51.20         1.98 o                         
  -3   1   9         22.87         23.69         0.82 o                         
  -2   1   9        173.37        165.79         1.85 o                         
  -1   1   9         78.53         77.31         1.46 o                         
   0   1   9         20.37         20.94         0.88 o                         
   1   1   9         78.70         77.44         1.62 o                         
   2   1   9        173.25        167.99         1.95 o                         
   3   1   9         22.84         24.78         0.89 o                         
   4   1   9         49.08         48.96         2.28 o                         
   5   1   9         26.59         25.85         2.22 o                         
   6   1   9         15.07         14.27         1.66 o                         
   7   1   9          0.14          0.96         1.01 o                         
   8   1   9          0.08         -0.23         1.56 o                         
  -8   2   9          2.44          2.85         1.70 o                         
  -7   2   9          1.25          2.14         1.18 o                         
  -6   2   9         16.50         17.44         2.26 o                         
  -5   2   9         81.60         85.07         2.83 o                         
  -4   2   9         25.64         22.60         1.43 o                         
  -3   2   9         82.56         78.53         1.60 o                         
  -2   2   9         33.88         34.21         1.02 o                         
  -1   2   9         88.52         87.09         1.55 o                         
   0   2   9       2764.30       2799.04        20.81 o                         
   1   2   9         88.67         92.42         2.34 o                         
   2   2   9         33.98         33.13         0.93 o                         
   3   2   9         82.58         78.86         1.47 o                         
   4   2   9         25.60         24.66         1.52 o                         
   5   2   9         81.66         86.71         3.45 o                         
   6   2   9         16.48         17.50         1.79 o                         
   7   2   9          1.25          0.97         1.15 o                         
   8   2   9          2.44          2.53         1.80 o                         
  -7   3   9          1.23          3.61         1.54 o                         
  -6   3   9          3.86          5.29         1.59 o                         
  -5   3   9          0.23          0.87         0.75 o                         
  -4   3   9         45.33         47.10         2.26 o                         
  -3   3   9         10.48         10.23         0.71 o                         
  -2   3   9          0.20         -0.23         0.47 o                         
  -1   3   9         65.90         66.90         1.43 o                         
   0   3   9         10.24         13.36         0.98 o                         
   1   3   9         65.95         66.62         1.55 o                         
   2   3   9          0.20          0.26         0.43 o                         
   3   3   9         10.45         11.09         0.70 o                         
   4   3   9         45.30         45.22         1.99 o                         
   5   3   9          0.23          1.46         1.05 o                         
   6   3   9          3.84          4.10         1.04 o                         
   7   3   9          1.22          1.84         1.67 o                         
  -7   4   9          4.10          0.62         1.49 o                         
  -6   4   9          7.91          8.52         1.47 o                         
  -5   4   9         28.37         29.10         2.26 o                         
  -4   4   9         41.00         40.01         1.71 o                         
  -3   4   9         48.37         49.21         1.70 o                         
  -2   4   9        128.43        123.63         3.06 o                         
  -1   4   9        188.13        180.55         2.36 o                         
   0   4   9        293.74        302.70         4.06 o                         
   1   4   9        188.35        171.49         4.06 o                         
   2   4   9        128.04        127.90         2.43 o                         
   3   4   9         48.33         45.85         1.66 o                         
   4   4   9         41.04         40.37         1.90 o                         
   5   4   9         28.35         29.37         1.80 o                         
   6   4   9          7.91         10.64         1.48 o                         
   7   4   9          4.08          4.59         1.45 o                         
  -7   5   9          3.19          3.46         1.54 o                         
  -6   5   9          3.77          4.19         1.35 o                         
  -5   5   9         22.61         21.76         2.08 o                         
  -4   5   9         20.29         21.37         1.25 o                         
  -3   5   9         15.93         13.18         1.16 o                         
  -2   5   9         28.83         26.90         1.37 o                         
  -1   5   9        114.56        109.17         1.83 o                         
   0   5   9         46.16         47.33         1.65 o                         
   1   5   9        114.88        108.59         2.25 o                         
   2   5   9         28.74         30.47         1.46 o                         
   3   5   9         16.01         14.21         1.02 o                         
   4   5   9         20.21         18.27         1.35 o                         
   5   5   9         22.62         23.07         1.62 o                         
   6   5   9          3.77          4.51         1.38 o                         
   7   5   9          3.18          4.15         1.60 o                         
  -7   6   9          6.87          7.31         2.20 o                         
  -6   6   9          3.56          4.94         1.47 o                         
  -5   6   9         19.94         19.02         2.07 o                         
  -4   6   9          9.87         11.75         1.13 o                         
  -3   6   9         46.82         47.61         2.16 o                         
  -2   6   9         12.28         14.08         1.06 o                         
  -1   6   9         37.67         40.22         1.74 o                         
   0   6   9         24.32         22.70         1.10 o                         
   1   6   9         37.67         39.58         1.49 o                         
   2   6   9         12.26         13.35         1.08 o                         
   3   6   9         46.93         51.23         2.05 o                         
   4   6   9          9.81          9.20         1.30 o                         
   5   6   9         19.97         18.60         1.63 o                         
   6   6   9          3.55          5.61         1.54 o                         
   7   6   9          6.89          6.09         1.83 o                         
  -7   7   9          1.21          0.92         2.71 o                         
  -6   7   9          7.46          5.39         1.63 o                         
  -5   7   9         44.11         43.89         3.29 o                         
  -4   7   9         43.17         42.03         2.13 o                         
  -3   7   9         11.70         11.46         1.06 o                         
  -2   7   9         97.03         89.63         2.94 o                         
  -1   7   9         89.27         89.44         2.71 o                         
   0   7   9         26.74         30.02         1.50 o                         
   1   7   9         89.34         88.40         2.43 o                         
   2   7   9         97.05         99.34         2.87 o                         
   3   7   9         11.71         12.37         1.16 o                         
   4   7   9         43.14         44.08         2.28 o                         
   5   7   9         44.07         43.89         2.36 o                         
   6   7   9          7.45          5.18         1.28 o                         
   7   7   9          1.20          0.61         1.16 o                         
  -7   8   9          3.69          3.00         2.26 o                         
  -6   8   9          5.49          9.16         1.89 o                         
  -5   8   9          8.68         10.37         1.90 o                         
  -4   8   9          7.41          5.99         0.95 o                         
  -3   8   9         36.84         34.79         1.92 o                         
  -2   8   9        121.47        122.13         2.50 o                         
  -1   8   9         20.58         18.98         1.07 o                         
   0   8   9         65.99         70.30         2.33 o                         
   1   8   9         20.60         20.12         1.52 o                         
   2   8   9        121.60        129.62         3.67 o                         
   3   8   9         36.91         38.77         2.07 o                         
   4   8   9          7.41          5.74         1.22 o                         
   5   8   9          8.70          7.61         1.37 o                         
   6   8   9          5.50          8.50         1.47 o                         
   7   8   9          3.72          5.57         2.12 o                         
  -6   9   9          2.61          4.05         2.24 o                         
  -5   9   9          2.06          2.88         1.41 o                         
  -4   9   9          8.99          8.45         1.42 o                         
  -3   9   9         22.80         22.60         1.58 o                         
  -2   9   9         30.53         29.27         1.41 o                         
  -1   9   9        296.27        284.78         4.93 o                         
   0   9   9          1.20          2.25         0.92 o                         
   1   9   9        296.26        289.63         5.51 o                         
   2   9   9         30.45         27.29         1.86 o                         
   3   9   9         22.76         24.61         1.69 o                         
   4   9   9          9.00          8.92         1.41 o                         
   5   9   9          2.06          1.62         1.01 o                         
   6   9   9          2.61          2.14         1.37 o                         
  -6  10   9         10.83         13.71         3.56 o                         
  -5  10   9          5.56          1.81         1.22 o                         
  -4  10   9         30.40         30.38         2.16 o                         
  -3  10   9          4.23          2.60         0.88 o                         
  -2  10   9          2.91          3.16         0.70 o                         
  -1  10   9          9.33          9.14         1.25 o                         
   0  10   9         27.69         25.92         2.04 o                         
   1  10   9          9.32          9.24         1.27 o                         
   2  10   9          2.91          2.68         0.97 o                         
   3  10   9          4.24          2.32         0.82 o                         
   4  10   9         30.40         33.22         2.41 o                         
   5  10   9          5.56          7.25         1.40 o                         
   6  10   9         10.83         13.44         1.97 o                         
  -6  11   9          2.54          2.29         1.61 o                         
  -5  11   9          1.98          2.38         2.30 o                         
  -4  11   9          3.84          4.08         1.23 o                         
  -3  11   9          2.25          4.79         1.40 o                         
  -2  11   9          4.37          3.22         0.77 o                         
  -1  11   9         92.90         88.00         3.35 o                         
   0  11   9         15.55         17.44         1.84 o                         
   1  11   9         92.98         91.10         3.67 o                         
   2  11   9          4.37          2.50         1.10 o                         
   3  11   9          2.24          1.99         1.05 o                         
   4  11   9          3.81          4.44         1.26 o                         
   5  11   9          1.98          3.45         1.12 o                         
   6  11   9          2.52          3.88         1.50 o                         
  -5  12   9          3.67          4.43         2.02 o                         
  -4  12   9          5.44          5.55         1.18 o                         
  -3  12   9         11.22         14.38         1.89 o                         
  -2  12   9         13.17         11.98         1.84 o                         
  -1  12   9          7.86          9.39         1.43 o                         
   0  12   9          0.01          0.22         1.03 o                         
   1  12   9          7.82         11.26         1.52 o                         
   2  12   9         13.19         13.76         1.59 o                         
   3  12   9         11.22         13.01         1.64 o                         
   4  12   9          5.45          4.97         1.58 o                         
   5  12   9          3.66          3.48         1.16 o                         
  -5  13   9          2.03          3.93         2.45 o                         
  -4  13   9          6.88          7.80         1.41 o                         
  -3  13   9         14.82         14.14         1.92 o                         
  -2  13   9          7.59          4.30         1.36 o                         
  -1  13   9          0.02          1.39         0.96 o                         
   0  13   9         10.02          7.70         1.40 o                         
   1  13   9          0.02         -0.45         1.23 o                         
   2  13   9          7.60          6.19         1.34 o                         
   3  13   9         14.78         16.13         1.85 o                         
   4  13   9          6.87          7.94         1.56 o                         
   5  13   9          2.04          6.97         1.53 o                         
  -5  14   9          0.96          0.80         1.68 o                         
  -4  14   9          1.01          2.63         1.20 o                         
  -3  14   9          2.30          2.19         1.33 o                         
  -2  14   9          9.36         11.10         1.87 o                         
  -1  14   9         17.13         19.64         1.98 o                         
   0  14   9          0.27          0.59         1.28 o                         
   1  14   9         17.12         14.93         1.84 o                         
   2  14   9          9.33          9.95         1.69 o                         
   3  14   9          2.28          3.36         1.25 o                         
   4  14   9          1.01          2.84         1.32 o                         
   5  14   9          0.95          5.79         1.64 o                         
  -4  15   9          0.78          1.90         1.02 o                         
  -3  15   9          2.48          1.24         1.36 o                         
  -2  15   9          0.86          1.34         1.31 o                         
  -1  15   9         10.00          9.75         2.31 o                         
   0  15   9          0.13          0.88         0.98 o                         
   1  15   9          9.99         12.07         1.76 o                         
   2  15   9          0.86          2.67         1.27 o                         
   3  15   9          2.47          4.17         1.31 o                         
   4  15   9          0.78          1.23         1.09 o                         
  -3  16   9          0.25         -0.09         1.25 o                         
  -2  16   9          0.98         -0.20         1.43 o                         
  -1  16   9          6.63          7.89         1.77 o                         
   0  16   9         12.66         14.07         1.74 o                         
   1  16   9          6.64          6.98         1.62 o                         
   2  16   9          0.98          2.39         1.21 o                         
   3  16   9          0.26          1.85         1.42 o                         
  -2  17   9          0.03          1.13         1.38 o                         
  -1  17   9          0.54         -1.80         1.80 o                         
   0  17   9          0.00          2.01         1.37 o                         
   1  17   9          0.54          0.36         1.38 o                         
   2  17   9          0.03          2.21         1.36 o                         
   0   0  10         45.90         51.43         2.23 o                         
   1   0  10        278.32        280.76         3.18 o                         
   2   0  10          3.54          4.43         0.42 o                         
   3   0  10         74.48         76.74         1.54 o                         
   4   0  10          8.37         12.40         1.33 o                         
   5   0  10          6.59          7.60         1.12 o                         
   6   0  10          4.29          4.78         1.33 o                         
   7   0  10          0.01         -0.68         1.19 o                         
  -7   1  10          2.35          2.12         1.31 o                         
  -6   1  10          8.18          6.77         1.28 o                         
  -5   1  10         19.16         22.40         1.79 o                         
  -4   1  10        232.29        234.64         4.10 o                         
  -3   1  10        134.49        137.24         2.27 o                         
  -2   1  10         53.22         47.63         1.09 o                         
  -1   1  10        159.08        155.84         2.41 o                         
   0   1  10        153.32        149.48         2.69 o                         
   1   1  10        159.06        157.59         3.16 o                         
   2   1  10         53.19         47.07         1.14 o                         
   3   1  10        134.35        136.35         2.06 o                         
   4   1  10        232.31        242.03         5.02 o                         
   5   1  10         19.17         22.34         2.11 o                         
   6   1  10          8.17          4.37         1.12 o                         
   7   1  10          2.35          2.56         1.32 o                         
  -7   2  10          0.28          0.99         1.44 o                         
  -6   2  10          6.18          4.97         1.53 o                         
  -5   2  10         28.86         27.84         2.17 o                         
  -4   2  10          4.46          6.00         0.93 o                         
  -3   2  10         30.46         28.92         1.07 o                         
  -2   2  10         27.71         29.54         1.27 o                         
  -1   2  10        467.05        447.97         4.08 o                         
   0   2  10         73.17         64.43         1.91 o                         
   1   2  10        466.57        443.71         5.29 o                         
   2   2  10         27.80         30.73         1.23 o                         
   3   2  10         30.39         29.19         1.06 o                         
   4   2  10          4.49          5.76         0.95 o                         
   5   2  10         28.79         29.12         2.16 o                         
   6   2  10          6.18          7.21         1.34 o                         
   7   2  10          0.29         -1.21         1.39 o                         
  -7   3  10          0.43          0.89         1.22 o                         
  -6   3  10          0.99          4.35         1.63 o                         
  -5   3  10          1.90          2.92         0.85 o                         
  -4   3  10         14.94         14.26         1.37 o                         
  -3   3  10         19.35         15.88         1.01 o                         
  -2   3  10        295.95        307.26         4.03 o                         
  -1   3  10         61.77         50.57         1.18 o                         
   0   3  10         32.41         34.39         1.46 o                         
   1   3  10         61.81         51.76         1.63 o                         
   2   3  10        296.22        313.46         4.43 o                         
   3   3  10         19.30         15.03         0.94 o                         
   4   3  10         14.96         12.39         1.36 o                         
   5   3  10          1.88          1.18         1.13 o                         
   6   3  10          0.99          1.85         1.06 o                         
   7   3  10          0.44          1.05         1.33 o                         
  -7   4  10          4.04          6.37         1.79 o                         
  -6   4  10         14.76         14.93         2.20 o                         
  -5   4  10          0.23          0.62         1.21 o                         
  -4   4  10          7.53          7.93         1.13 o                         
  -3   4  10         42.40         43.37         1.80 o                         
  -2   4  10         16.54         16.07         1.20 o                         
  -1   4  10        214.54        199.25         2.74 o                         
   0   4  10          2.11          2.41         0.37 o                         
   1   4  10        214.57        191.08         5.21 o                         
   2   4  10         16.59         18.75         1.29 o                         
   3   4  10         42.46         43.47         1.70 o                         
   4   4  10          7.55          7.48         1.03 o                         
   5   4  10          0.23         -0.25         0.87 o                         
   6   4  10         14.77         17.34         1.85 o                         
   7   4  10          4.04          4.67         1.45 o                         
  -7   5  10          2.53          4.68         2.63 o                         
  -6   5  10         18.50         20.53         2.52 o                         
  -5   5  10         72.81         75.09         3.61 o                         
  -4   5  10         51.46         54.22         1.97 o                         
  -3   5  10         77.14         79.73         2.67 o                         
  -2   5  10         83.68         76.16         2.17 o                         
  -1   5  10         52.83         49.78         1.31 o                         
   0   5  10        176.41        168.50         2.59 o                         
   1   5  10         52.93         51.11         1.49 o                         
   2   5  10         83.83         80.03         1.94 o                         
   3   5  10         76.98         81.41         2.28 o                         
   4   5  10         51.46         55.35         2.27 o                         
   5   5  10         72.75         77.44         2.86 o                         
   6   5  10         18.48         19.60         2.55 o                         
   7   5  10          2.53          0.82         1.59 o                         
  -7   6  10          5.15          5.88         2.16 o                         
  -6   6  10          1.02          2.13         1.35 o                         
  -5   6  10         15.17         17.56         1.98 o                         
  -4   6  10         34.57         32.68         1.71 o                         
  -3   6  10         21.80         21.40         1.58 o                         
  -2   6  10         31.65         27.50         1.43 o                         
  -1   6  10         27.37         28.87         1.37 o                         
   0   6  10         86.96         93.67         2.40 o                         
   1   6  10         27.33         27.73         1.27 o                         
   2   6  10         31.71         27.91         1.50 o                         
   3   6  10         21.77         20.82         1.41 o                         
   4   6  10         34.49         35.53         2.08 o                         
   5   6  10         15.17         17.31         1.65 o                         
   6   6  10          1.02          1.78         1.25 o                         
   7   6  10          5.14          6.92         2.62 o                         
  -7   7  10          0.87          0.86         2.26 o                         
  -6   7  10         10.00          6.90         2.04 o                         
  -5   7  10         20.57         17.35         2.40 o                         
  -4   7  10         56.14         60.53         2.57 o                         
  -3   7  10          6.67          7.90         1.26 o                         
  -2   7  10         62.85         62.05         2.84 o                         
  -1   7  10        102.32         98.63         2.89 o                         
   0   7  10         62.19         46.66         1.83 o                         
   1   7  10        102.39        102.82         2.60 o                         
   2   7  10         62.90         63.72         2.27 o                         
   3   7  10          6.65          7.43         0.99 o                         
   4   7  10         56.18         59.36         2.72 o                         
   5   7  10         20.62         20.95         1.77 o                         
   6   7  10         10.01         12.26         1.80 o                         
   7   7  10          0.88          0.94         1.49 o                         
  -6   8  10          0.52          2.54         1.94 o                         
  -5   8  10          0.37         -0.70         1.18 o                         
  -4   8  10         21.41         16.76         1.53 o                         
  -3   8  10         49.55         45.06         2.54 o                         
  -2   8  10          9.72          6.15         1.20 o                         
  -1   8  10         13.51         13.30         1.25 o                         
   0   8  10          5.29          5.66         0.74 o                         
   1   8  10         13.57         16.53         1.40 o                         
   2   8  10          9.67          7.97         1.17 o                         
   3   8  10         49.55         46.39         2.27 o                         
   4   8  10         21.38         20.03         1.63 o                         
   5   8  10          0.37         -0.64         0.99 o                         
   6   8  10          0.52          0.49         1.21 o                         
  -6   9  10          1.05          0.68         1.47 o                         
  -5   9  10          0.97          0.52         1.24 o                         
  -4   9  10         24.23         25.64         1.95 o                         
  -3   9  10          5.79          6.20         1.40 o                         
  -2   9  10         22.28         23.70         2.02 o                         
  -1   9  10         24.19         23.49         1.39 o                         
   0   9  10          1.71          3.62         1.25 o                         
   1   9  10         24.16         25.94         1.80 o                         
   2   9  10         22.19         22.05         1.72 o                         
   3   9  10          5.79          4.05         0.87 o                         
   4   9  10         24.27         27.53         2.19 o                         
   5   9  10          0.96          3.25         1.61 o                         
   6   9  10          1.04          3.18         1.78 o                         
  -6  10  10          1.08          3.15         1.71 o                         
  -5  10  10          0.24          0.82         1.43 o                         
  -4  10  10          0.06          1.45         1.07 o                         
  -3  10  10          5.65          4.22         1.19 o                         
  -2  10  10          3.90          5.04         1.26 o                         
  -1  10  10          3.88          3.13         1.00 o                         
   0  10  10          8.40          4.31         1.84 o                         
   1  10  10          3.85          3.14         1.28 o                         
   2  10  10          3.89          5.56         1.15 o                         
   3  10  10          5.66          4.12         1.03 o                         
   4  10  10          0.05          3.20         1.18 o                         
   5  10  10          0.24          0.32         1.03 o                         
   6  10  10          1.10          2.75         2.04 o                         
  -6  11  10          0.70          2.56         1.63 o                         
  -5  11  10          1.11          2.04         1.74 o                         
  -4  11  10          6.37          8.43         1.37 o                         
  -3  11  10          2.36          4.11         1.33 o                         
  -2  11  10         31.16         31.93         2.48 o                         
  -1  11  10         41.61         39.16         2.33 o                         
   0  11  10         19.00         18.44         1.90 o                         
   1  11  10         41.73         43.84         2.45 o                         
   2  11  10         31.25         32.54         2.18 o                         
   3  11  10          2.36          3.28         1.06 o                         
   4  11  10          6.35          4.04         1.23 o                         
   5  11  10          1.12          2.80         1.34 o                         
   6  11  10          0.70          0.77         1.44 o                         
  -5  12  10          1.40          1.92         2.09 o                         
  -4  12  10         19.90         23.19         2.12 o                         
  -3  12  10          2.67          3.60         1.17 o                         
  -2  12  10         14.65         20.19         2.21 o                         
  -1  12  10          8.51          8.73         1.34 o                         
   0  12  10         13.04         13.11         1.52 o                         
   1  12  10          8.47          9.27         1.36 o                         
   2  12  10         14.69         16.57         1.76 o                         
   3  12  10          2.70          5.63         1.28 o                         
   4  12  10         19.89         23.91         2.31 o                         
   5  12  10          1.40          2.17         1.15 o                         
  -5  13  10          7.08         10.24         2.26 o                         
  -4  13  10          1.51          4.42         1.29 o                         
  -3  13  10          7.06          5.68         1.41 o                         
  -2  13  10          3.69          4.95         1.44 o                         
  -1  13  10         31.41         33.80         2.75 o                         
   0  13  10          0.34          1.13         0.91 o                         
   1  13  10         31.41         33.26         2.55 o                         
   2  13  10          3.69          3.57         1.12 o                         
   3  13  10          7.05          6.77         1.43 o                         
   4  13  10          1.51          3.06         1.71 o                         
   5  13  10          7.06          5.41         1.59 o                         
  -4  14  10          0.68          1.57         1.73 o                         
  -3  14  10          5.79          5.54         1.63 o                         
  -2  14  10          0.13          0.65         1.33 o                         
  -1  14  10          2.96          2.73         1.30 o                         
   0  14  10          5.19          3.97         1.02 o                         
   1  14  10          2.97          2.59         1.27 o                         
   2  14  10          0.13          1.52         1.23 o                         
   3  14  10          5.78          8.33         1.55 o                         
   4  14  10          0.69          2.31         1.46 o                         
  -3  15  10          2.22          2.87         1.28 o                         
  -2  15  10          3.57          5.29         2.00 o                         
  -1  15  10          2.67          4.51         1.62 o                         
   0  15  10          6.87          9.01         1.38 o                         
   1  15  10          2.66          2.58         1.68 o                         
   2  15  10          3.57          3.02         1.56 o                         
   3  15  10          2.23          4.00         1.54 o                         
  -3  16  10          1.55          2.79         1.47 o                         
  -2  16  10          3.24          2.08         2.47 o                         
  -1  16  10          2.10          2.53         1.42 o                         
   0  16  10          2.21          3.24         1.38 o                         
   1  16  10          2.12          4.99         1.44 o                         
   2  16  10          3.24          5.46         1.57 o                         
   3  16  10          1.56          0.27         1.47 o                         
  -1  17  10          0.10          4.48         1.75 o                         
   0  17  10          0.68          1.82         1.22 o                         
   1  17  10          0.10          1.19         1.56 o                         
   1   0  11         15.62         16.15         1.15 o                         
   2   0  11         62.86         58.00         1.27 o                         
   3   0  11        151.39        141.09         2.62 o                         
   4   0  11         13.10         12.66         1.64 o                         
   5   0  11          0.01          2.41         1.20 o                         
   6   0  11          0.00          0.29         1.63 o                         
   7   0  11          6.85          9.32         1.58 o                         
  -7   1  11          0.28         -1.11         1.42 o                         
  -6   1  11          5.90          6.81         1.38 o                         
  -5   1  11         17.67         19.36         1.73 o                         
  -4   1  11         43.98         44.25         2.34 o                         
  -3   1  11         24.09         24.53         1.21 o                         
  -2   1  11        100.19         95.19         1.52 o                         
  -1   1  11        112.58        109.51         2.10 o                         
   0   1  11          2.06          1.92         0.45 o                         
   1   1  11        112.50        111.71         2.79 o                         
   2   1  11        100.05         93.61         1.58 o                         
   3   1  11         24.14         24.29         1.33 o                         
   4   1  11         44.01         40.85         2.26 o                         
   5   1  11         17.67         21.25         2.15 o                         
   6   1  11          5.92          5.32         1.33 o                         
   7   1  11          0.28         -0.45         1.05 o                         
  -7   2  11          2.72          2.04         1.35 o                         
  -6   2  11          2.05          2.52         1.40 o                         
  -5   2  11         11.85          9.11         1.42 o                         
  -4   2  11          7.60          7.03         1.00 o                         
  -3   2  11        354.94        359.25         4.54 o                         
  -2   2  11        135.09        144.96         2.69 o                         
  -1   2  11        175.81        180.42         2.71 o                         
   0   2  11          2.25          1.54         0.51 o                         
   1   2  11        175.86        178.02         3.56 o                         
   2   2  11        134.76        140.48         2.61 o                         
   3   2  11        354.56        364.87         4.63 o                         
   4   2  11          7.60          7.96         1.11 o                         
   5   2  11         11.87         13.97         1.68 o                         
   6   2  11          2.06          2.76         1.09 o                         
   7   2  11          2.73          1.97         2.01 o                         
  -7   3  11          2.91          3.64         1.39 o                         
  -6   3  11          2.10          2.94         1.75 o                         
  -5   3  11          0.28          0.84         0.97 o                         
  -4   3  11          9.68          7.60         1.09 o                         
  -3   3  11          1.31          1.47         0.56 o                         
  -2   3  11        138.99        144.74         3.55 o                         
  -1   3  11        190.45        173.24         3.64 o                         
   0   3  11         73.68         62.59         1.87 o                         
   1   3  11        190.42        179.85         3.11 o                         
   2   3  11        139.03        140.40         3.12 o                         
   3   3  11          1.32          2.67         0.70 o                         
   4   3  11          9.71          6.38         1.17 o                         
   5   3  11          0.28          1.57         1.05 o                         
   6   3  11          2.10          3.18         1.14 o                         
   7   3  11          2.90          2.32         1.83 o                         
  -7   4  11          3.21          4.84         2.55 o                         
  -6   4  11          2.77          1.56         1.39 o                         
  -5   4  11         15.59         15.40         1.89 o                         
  -4   4  11          3.55          2.36         1.22 o                         
  -3   4  11        163.44        161.29         3.47 o                         
  -2   4  11         38.96         43.40         2.08 o                         
  -1   4  11         30.88         27.86         1.14 o                         
   0   4  11         16.12         14.62         0.82 o                         
   1   4  11         31.01         28.03         1.18 o                         
   2   4  11         38.93         42.16         1.74 o                         
   3   4  11        163.21        155.56         3.59 o                         
   4   4  11          3.56          2.90         0.97 o                         
   5   4  11         15.59         17.22         1.68 o                         
   6   4  11          2.77          3.76         1.16 o                         
   7   4  11          3.21          4.78         1.70 o                         
  -7   5  11          1.06          1.05         1.46 o                         
  -6   5  11          1.80          4.35         1.62 o                         
  -5   5  11         14.78         18.33         1.79 o                         
  -4   5  11         48.53         46.09         2.54 o                         
  -3   5  11         32.91         33.11         1.74 o                         
  -2   5  11         61.51         55.22         2.23 o                         
  -1   5  11         29.54         27.52         1.00 o                         
   0   5  11        153.56        142.80         3.17 o                         
   1   5  11         29.60         28.94         1.89 o                         
   2   5  11         61.63         57.90         1.63 o                         
   3   5  11         32.84         34.05         1.55 o                         
   4   5  11         48.65         48.16         2.14 o                         
   5   5  11         14.78         17.03         1.66 o                         
   6   5  11          1.81          3.41         1.65 o                         
   7   5  11          1.06          5.09         1.85 o                         
  -7   6  11          1.69          1.37         1.96 o                         
  -6   6  11          4.73          4.58         1.33 o                         
  -5   6  11          5.90          7.81         1.49 o                         
  -4   6  11         42.96         47.67         2.90 o                         
  -3   6  11         80.13         79.31         2.91 o                         
  -2   6  11         74.48         72.68         2.63 o                         
  -1   6  11          9.32         10.01         0.94 o                         
   0   6  11         50.60         51.39         1.45 o                         
   1   6  11          9.34         10.55         0.94 o                         
   2   6  11         74.58         75.21         2.34 o                         
   3   6  11         80.18         77.83         2.59 o                         
   4   6  11         43.05         51.30         2.28 o                         
   5   6  11          5.89          5.46         1.15 o                         
   6   6  11          4.74          6.00         1.76 o                         
   7   6  11          1.69         -0.72         1.60 o                         
  -6   7  11          2.25          1.43         1.87 o                         
  -5   7  11          4.24          4.23         1.76 o                         
  -4   7  11          3.75          2.57         1.13 o                         
  -3   7  11         17.29         19.07         1.61 o                         
  -2   7  11         42.63         38.26         2.31 o                         
  -1   7  11          7.87          6.75         0.92 o                         
   0   7  11         14.24         13.65         1.08 o                         
   1   7  11          7.82          7.47         0.97 o                         
   2   7  11         42.74         40.46         1.85 o                         
   3   7  11         17.27         17.75         1.38 o                         
   4   7  11          3.74          3.98         0.90 o                         
   5   7  11          4.27          6.15         1.21 o                         
   6   7  11          2.25          2.15         1.45 o                         
  -6   8  11         10.03          8.91         2.53 o                         
  -5   8  11          5.06          5.52         1.61 o                         
  -4   8  11         10.66         12.00         1.95 o                         
  -3   8  11          4.61          5.16         1.20 o                         
  -2   8  11         52.45         53.37         2.82 o                         
  -1   8  11          5.32          3.28         0.76 o                         
   0   8  11         39.26         35.98         1.77 o                         
   1   8  11          5.32          4.67         0.93 o                         
   2   8  11         52.54         51.72         2.27 o                         
   3   8  11          4.60          4.19         0.90 o                         
   4   8  11         10.58          9.62         1.25 o                         
   5   8  11          5.07          5.14         1.26 o                         
   6   8  11         10.06          9.65         1.82 o                         
  -6   9  11          1.08          3.56         2.06 o                         
  -5   9  11          6.87          6.84         1.65 o                         
  -4   9  11          7.56          7.62         1.84 o                         
  -3   9  11          1.65          1.04         0.91 o                         
  -2   9  11          8.99          8.95         1.37 o                         
  -1   9  11         26.75         32.74         1.94 o                         
   0   9  11         92.79         89.53         2.88 o                         
   1   9  11         26.74         34.80         2.21 o                         
   2   9  11          9.01         12.00         1.37 o                         
   3   9  11          1.64          3.08         0.87 o                         
   4   9  11          7.56          8.60         1.42 o                         
   5   9  11          6.90          7.02         1.65 o                         
   6   9  11          1.09          4.12         2.05 o                         
  -6  10  11          9.91         15.69         2.80 o                         
  -5  10  11          2.61          2.37         1.22 o                         
  -4  10  11          3.68          3.19         1.44 o                         
  -3  10  11         11.94         14.59         1.75 o                         
  -2  10  11         60.12         63.82         3.36 o                         
  -1  10  11         20.04         20.12         1.66 o                         
   0  10  11         55.43         60.27         2.51 o                         
   1  10  11         20.04         22.41         1.76 o                         
   2  10  11         60.11         62.09         2.89 o                         
   3  10  11         11.95         13.66         1.44 o                         
   4  10  11          3.68          5.33         1.33 o                         
   5  10  11          2.62          3.70         1.50 o                         
   6  10  11          9.92         12.39         2.40 o                         
  -5  11  11          1.06          0.70         1.56 o                         
  -4  11  11          6.21          6.55         1.71 o                         
  -3  11  11          0.59          1.25         1.09 o                         
  -2  11  11         15.95         15.23         1.88 o                         
  -1  11  11          1.79          1.27         1.18 o                         
   0  11  11          7.16          8.13         1.14 o                         
   1  11  11          1.79          2.17         1.20 o                         
   2  11  11         15.96         16.36         1.73 o                         
   3  11  11          0.59          0.07         0.96 o                         
   4  11  11          6.22          7.74         1.69 o                         
   5  11  11          1.05          1.36         1.56 o                         
  -5  12  11          1.80          1.87         1.47 o                         
  -4  12  11          1.06          2.42         1.70 o                         
  -3  12  11          1.91          1.82         1.23 o                         
  -2  12  11         30.98         33.88         2.67 o                         
  -1  12  11          2.20          3.51         1.34 o                         
   0  12  11          0.02          0.80         0.99 o                         
   1  12  11          2.20          4.71         1.21 o                         
   2  12  11         30.94         30.36         2.25 o                         
   3  12  11          1.90          3.93         1.80 o                         
   4  12  11          1.07          3.26         1.71 o                         
   5  12  11          1.79          4.00         1.73 o                         
  -4  13  11          0.19          3.58         1.81 o                         
  -3  13  11          0.96          1.90         1.19 o                         
  -2  13  11          2.93          3.29         1.36 o                         
  -1  13  11          0.21         -0.93         1.32 o                         
   0  13  11         15.61         18.53         1.81 o                         
   1  13  11          0.21          0.71         0.94 o                         
   2  13  11          2.94          3.88         1.26 o                         
   3  13  11          0.97          0.11         1.19 o                         
   4  13  11          0.19         -0.52         1.32 o                         
  -4  14  11          1.37          3.57         1.65 o                         
  -3  14  11          4.50          3.88         1.32 o                         
  -2  14  11          6.76          9.21         1.77 o                         
  -1  14  11          4.59          1.54         1.46 o                         
   0  14  11          9.95         11.52         1.59 o                         
   1  14  11          4.60          4.95         1.56 o                         
   2  14  11          6.72          6.39         1.88 o                         
   3  14  11          4.48          7.64         1.72 o                         
   4  14  11          1.37          2.78         1.54 o                         
  -3  15  11          2.69          1.61         1.16 o                         
  -2  15  11          0.19          1.29         1.42 o                         
  -1  15  11          4.08          5.03         1.51 o                         
   0  15  11          0.11          0.53         1.50 o                         
   1  15  11          4.08          2.23         1.34 o                         
   2  15  11          0.19          2.24         1.75 o                         
   3  15  11          2.68          2.92         1.82 o                         
  -2  16  11          0.95         -0.07         1.39 o                         
  -1  16  11          2.17          1.87         1.41 o                         
   0  16  11          0.59          0.15         1.33 o                         
   1  16  11          2.17          8.33         2.10 o                         
   2  16  11          0.95          0.65         1.41 o                         
   0   0  12         22.72         19.39         1.45 o                         
   1   0  12         28.86         31.49         1.28 o                         
   2   0  12         81.10         76.58         2.38 o                         
   3   0  12          1.02          0.03         0.49 o                         
   4   0  12          3.67          1.84         1.01 o                         
   5   0  12         16.52         19.66         2.21 o                         
   6   0  12          1.21          0.78         2.48 o                         
   7   0  12          4.95          6.03         1.51 o                         
  -7   1  12          0.05          0.02         1.33 o                         
  -6   1  12          0.85          0.02         1.49 o                         
  -5   1  12         10.78         10.40         1.36 o                         
  -4   1  12          8.86         11.92         1.34 o                         
  -3   1  12          0.87          1.96         0.55 o                         
  -2   1  12        319.40        318.55         4.30 o                         
  -1   1  12         11.40         10.68         0.82 o                         
   0   1  12         21.93         21.54         1.05 o                         
   1   1  12         11.42          9.76         1.23 o                         
   2   1  12        319.47        318.83         4.22 o                         
   3   1  12          0.88          1.76         0.56 o                         
   4   1  12          8.88          6.65         1.09 o                         
   5   1  12         10.78          9.25         1.60 o                         
   6   1  12          0.85          1.13         1.15 o                         
   7   1  12          0.05          1.28         1.14 o                         
  -7   2  12          2.88          4.50         2.31 o                         
  -6   2  12         10.77          9.31         1.71 o                         
  -5   2  12         17.68         16.90         1.87 o                         
  -4   2  12         56.01         59.56         2.81 o                         
  -3   2  12          5.32          5.02         0.75 o                         
  -2   2  12         19.41         17.03         1.16 o                         
  -1   2  12         24.26         26.78         1.26 o                         
   0   2  12         12.26          7.65         0.75 o                         
   1   2  12         24.33         25.97         1.00 o                         
   2   2  12         19.36         16.52         1.13 o                         
   3   2  12          5.30          5.57         0.77 o                         
   4   2  12         56.02         57.94         2.55 o                         
   5   2  12         17.68         14.66         1.75 o                         
   6   2  12         10.80         10.80         1.69 o                         
   7   2  12          2.88          5.93         1.69 o                         
  -7   3  12          3.20          8.55         1.83 o                         
  -6   3  12          5.08          8.48         1.86 o                         
  -5   3  12          0.40          1.98         1.54 o                         
  -4   3  12         39.64         38.27         2.16 o                         
  -3   3  12         38.06         40.54         1.82 o                         
  -2   3  12         60.36         56.06         2.35 o                         
  -1   3  12         53.67         59.07         1.73 o                         
   0   3  12          8.49          5.74         0.78 o                         
   1   3  12         53.53         59.70         1.70 o                         
   2   3  12         60.47         55.56         2.08 o                         
   3   3  12         38.03         38.09         1.58 o                         
   4   3  12         39.58         36.28         2.17 o                         
   5   3  12          0.40          0.67         1.01 o                         
   6   3  12          5.08          7.31         1.42 o                         
   7   3  12          3.21          4.85         1.57 o                         
  -7   4  12          2.65          4.39         1.61 o                         
  -6   4  12          5.26          4.83         1.64 o                         
  -5   4  12          0.63          1.77         1.27 o                         
  -4   4  12         59.39         63.85         2.87 o                         
  -3   4  12          8.67         11.30         1.08 o                         
  -2   4  12          6.77          6.27         1.03 o                         
  -1   4  12        124.96        128.12         2.49 o                         
   0   4  12          0.34          1.21         0.46 o                         
   1   4  12        124.85        125.03         2.51 o                         
   2   4  12          6.81          5.46         0.79 o                         
   3   4  12          8.65         11.48         1.15 o                         
   4   4  12         59.34         63.05         2.81 o                         
   5   4  12          0.63         -0.32         1.14 o                         
   6   4  12          5.28          6.47         1.48 o                         
   7   4  12          2.65          5.12         1.93 o                         
  -6   5  12          1.06          0.68         1.45 o                         
  -5   5  12          1.77          2.77         1.22 o                         
  -4   5  12         46.82         53.59         2.76 o                         
  -3   5  12         43.24         43.39         2.00 o                         
  -2   5  12         31.49         27.85         1.86 o                         
  -1   5  12         12.62         12.37         1.16 o                         
   0   5  12        165.47        156.72         3.41 o                         
   1   5  12         12.60         13.61         1.45 o                         
   2   5  12         31.57         26.57         1.52 o                         
   3   5  12         43.26         41.90         1.93 o                         
   4   5  12         46.75         49.54         2.49 o                         
   5   5  12          1.78          4.72         1.10 o                         
   6   5  12          1.05          0.08         2.09 o                         
  -6   6  12          2.53          6.28         1.81 o                         
  -5   6  12          4.71          4.02         1.67 o                         
  -4   6  12          5.63          4.04         1.07 o                         
  -3   6  12          3.00          3.00         0.85 o                         
  -2   6  12         12.66         11.76         1.18 o                         
  -1   6  12         39.57         39.41         1.79 o                         
   0   6  12         12.20         19.40         1.53 o                         
   1   6  12         39.51         38.78         2.31 o                         
   2   6  12         12.62         10.80         1.31 o                         
   3   6  12          3.00          3.52         1.02 o                         
   4   6  12          5.61          5.60         1.15 o                         
   5   6  12          4.74          5.90         1.34 o                         
   6   6  12          2.54          0.09         2.71 o                         
  -6   7  12          0.90         -0.52         1.18 o                         
  -5   7  12          0.85          1.15         1.00 o                         
  -4   7  12          9.34         10.49         1.60 o                         
  -3   7  12         27.43         28.39         1.83 o                         
  -2   7  12          2.77          2.30         0.98 o                         
  -1   7  12         60.50         67.88         2.55 o                         
   0   7  12         24.03         26.77         1.36 o                         
   1   7  12         60.38         64.37         3.21 o                         
   2   7  12          2.78          1.99         0.91 o                         
   3   7  12         27.42         28.01         1.98 o                         
   4   7  12          9.33          8.34         1.33 o                         
   5   7  12          0.86          1.55         1.15 o                         
   6   7  12          0.90          2.25         1.66 o                         
  -6   8  12          4.35          9.14         2.20 o                         
  -5   8  12          2.92          7.70         1.75 o                         
  -4   8  12          4.85          5.89         1.58 o                         
  -3   8  12         11.27         10.68         1.43 o                         
  -2   8  12          2.36          2.74         0.89 o                         
  -1   8  12         25.34         25.69         1.81 o                         
   0   8  12         13.56         15.14         1.16 o                         
   1   8  12         25.35         21.35         2.05 o                         
   2   8  12          2.35          2.18         0.99 o                         
   3   8  12         11.27          9.38         1.29 o                         
   4   8  12          4.85          3.60         1.20 o                         
   5   8  12          2.92          4.99         1.59 o                         
   6   8  12          4.36          3.98         1.63 o                         
  -6   9  12          1.28          2.66         2.31 o                         
  -5   9  12         15.89         17.91         2.48 o                         
  -4   9  12          5.49          2.57         2.33 o                         
  -3   9  12         12.52         12.38         1.66 o                         
  -2   9  12          0.86         -0.32         1.04 o                         
  -1   9  12          9.17         12.11         1.61 o                         
   0   9  12          4.70          5.98         0.99 o                         
   1   9  12          9.15         13.07         1.74 o                         
   2   9  12          0.85         -0.32         0.90 o                         
   3   9  12         12.46         14.27         1.76 o                         
   4   9  12          5.49          4.86         1.50 o                         
   5   9  12         15.93         17.36         2.33 o                         
   6   9  12          1.28          5.61         1.71 o                         
  -5  10  12          6.07          1.92         1.42 o                         
  -4  10  12          0.39          0.52         2.00 o                         
  -3  10  12         18.93         20.04         2.04 o                         
  -2  10  12         11.84         11.76         1.74 o                         
  -1  10  12          6.56          6.67         1.29 o                         
   0  10  12          8.06          6.02         1.17 o                         
   1  10  12          6.57          7.56         1.48 o                         
   2  10  12         11.88          9.63         1.61 o                         
   3  10  12         18.90         22.73         2.08 o                         
   4  10  12          0.39          2.12         1.97 o                         
   5  10  12          6.07          8.42         1.89 o                         
  -5  11  12          6.29          3.72         1.84 o                         
  -4  11  12          0.67         -1.34         1.71 o                         
  -3  11  12          8.32          7.61         1.65 o                         
  -2  11  12          0.77          0.84         1.09 o                         
  -1  11  12         17.32         12.46         1.75 o                         
   0  11  12          0.75         -0.59         1.02 o                         
   1  11  12         17.32         17.47         1.99 o                         
   2  11  12          0.76          0.10         1.13 o                         
   3  11  12          8.29         10.26         2.02 o                         
   4  11  12          0.67          0.74         1.60 o                         
   5  11  12          6.29          4.95         2.09 o                         
  -4  12  12          6.49          4.31         2.68 o                         
  -3  12  12          6.27          4.20         1.22 o                         
  -2  12  12          0.35          1.02         1.27 o                         
  -1  12  12         11.31         14.50         1.97 o                         
   0  12  12          0.82         -0.13         0.86 o                         
   1  12  12         11.31         13.37         1.87 o                         
   2  12  12          0.35          1.54         1.28 o                         
   3  12  12          6.25          7.23         1.58 o                         
   4  12  12          6.50          8.67         1.90 o                         
  -4  13  12          0.87         -0.05         1.44 o                         
  -3  13  12          1.54          2.47         1.35 o                         
  -2  13  12          2.11          1.59         1.24 o                         
  -1  13  12         14.95         17.44         2.19 o                         
   0  13  12          1.05          3.58         1.44 o                         
   1  13  12         14.95         20.30         2.22 o                         
   2  13  12          2.12          3.96         1.39 o                         
   3  13  12          1.53          4.11         1.58 o                         
   4  13  12          0.88          4.95         1.62 o                         
  -3  14  12          0.09         -2.12         3.34 o                         
  -2  14  12          1.61          0.17         1.33 o                         
  -1  14  12          7.04          8.94         1.74 o                         
   0  14  12          7.97          9.82         1.93 o                         
   1  14  12          7.04          7.61         1.63 o                         
   2  14  12          1.61          1.65         1.55 o                         
   3  14  12          0.09          0.41         1.32 o                         
  -2  15  12          4.06          4.22         1.37 o                         
  -1  15  12          1.86          0.74         1.34 o                         
   0  15  12          1.01          2.25         1.45 o                         
   1  15  12          1.86          3.38         1.67 o                         
   2  15  12          4.05          5.22         1.77 o                         
  -1  16  12          2.08          0.21         1.78 o                         
   0  16  12          3.70          5.14         1.85 o                         
   1  16  12          2.08          2.44         1.76 o                         
   1   0  13        211.29        192.76         3.01 o                         
   2   0  13          0.13          0.61         0.60 o                         
   3   0  13          1.61          1.26         0.57 o                         
   4   0  13         40.88         48.35         2.71 o                         
   5   0  13          1.18          1.98         1.17 o                         
   6   0  13          0.38          1.24         1.32 o                         
  -6   1  13          0.64          1.49         1.54 o                         
  -5   1  13         14.43         11.84         1.76 o                         
  -4   1  13          4.41          5.47         1.06 o                         
  -3   1  13          0.47          0.62         0.54 o                         
  -2   1  13         17.56         16.77         1.12 o                         
  -1   1  13         13.93         14.63         1.18 o                         
   0   1  13         20.78         24.66         1.15 o                         
   1   1  13         13.97         11.02         1.04 o                         
   2   1  13         17.56         16.34         1.10 o                         
   3   1  13          0.47         -0.03         0.57 o                         
   4   1  13          4.40          3.56         1.02 o                         
   5   1  13         14.39         13.28         1.84 o                         
   6   1  13          0.64         -1.21         1.21 o                         
  -6   2  13          2.89          5.44         1.53 o                         
  -5   2  13          3.57          4.33         1.30 o                         
  -4   2  13         10.20         10.33         1.38 o                         
  -3   2  13         38.38         41.92         1.73 o                         
  -2   2  13          4.59          4.94         0.72 o                         
  -1   2  13         70.26         67.29         2.19 o                         
   0   2  13        251.20        230.38         4.30 o                         
   1   2  13         70.41         66.11         2.41 o                         
   2   2  13          4.60          3.50         0.64 o                         
   3   2  13         38.33         40.66         1.76 o                         
   4   2  13         10.21          9.72         1.25 o                         
   5   2  13          3.55          3.46         1.92 o                         
   6   2  13          2.90          4.75         1.38 o                         
  -6   3  13          0.14          1.55         1.81 o                         
  -5   3  13          8.91          8.65         1.49 o                         
  -4   3  13          6.94          6.14         1.55 o                         
  -3   3  13          7.11          7.43         0.96 o                         
  -2   3  13         13.35         14.08         1.31 o                         
  -1   3  13         28.30         30.06         1.45 o                         
   0   3  13          1.05          1.50         0.62 o                         
   1   3  13         28.32         28.20         1.17 o                         
   2   3  13         13.37         14.38         1.12 o                         
   3   3  13          7.10          7.62         0.89 o                         
   4   3  13          6.94          7.00         1.20 o                         
   5   3  13          8.89         10.41         1.52 o                         
   6   3  13          0.14          0.58         1.05 o                         
  -6   4  13          1.95          4.70         1.82 o                         
  -5   4  13          0.15          0.77         1.03 o                         
  -4   4  13         18.44         21.60         2.13 o                         
  -3   4  13         25.53         25.42         1.69 o                         
  -2   4  13         53.48         54.46         2.49 o                         
  -1   4  13          9.04          9.83         0.93 o                         
   0   4  13          0.26         -0.25         0.56 o                         
   1   4  13          9.00          9.68         0.74 o                         
   2   4  13         53.33         57.62         2.14 o                         
   3   4  13         25.48         23.63         1.58 o                         
   4   4  13         18.46         21.41         1.77 o                         
   5   4  13          0.15         -1.17         1.17 o                         
   6   4  13          1.96          1.61         1.34 o                         
  -6   5  13          1.64          2.03         1.54 o                         
  -5   5  13         21.89         23.14         2.33 o                         
  -4   5  13          4.01          3.51         1.05 o                         
  -3   5  13          4.20          3.50         1.31 o                         
  -2   5  13          2.37          1.80         0.78 o                         
  -1   5  13         61.46         61.22         2.18 o                         
   0   5  13          7.40          7.41         0.93 o                         
   1   5  13         61.57         61.96         2.32 o                         
   2   5  13          2.34          2.41         0.94 o                         
   3   5  13          4.23          4.67         1.01 o                         
   4   5  13          3.99          3.39         1.31 o                         
   5   5  13         21.90         21.77         2.21 o                         
   6   5  13          1.63          2.08         1.62 o                         
  -6   6  13          7.83          5.65         1.79 o                         
  -5   6  13          4.82          3.20         1.39 o                         
  -4   6  13          4.98          5.67         1.18 o                         
  -3   6  13          7.49          5.28         0.95 o                         
  -2   6  13         13.34         12.67         1.41 o                         
  -1   6  13         23.14         22.14         1.81 o                         
   0   6  13         94.47        102.18         3.33 o                         
   1   6  13         23.19         22.60         1.93 o                         
   2   6  13         13.31         12.58         1.42 o                         
   3   6  13          7.45          5.62         1.15 o                         
   4   6  13          5.00          6.05         1.14 o                         
   5   6  13          4.83          5.23         1.39 o                         
   6   6  13          7.85          7.15         2.09 o                         
  -6   7  13          6.22          7.55         3.50 o                         
  -5   7  13          2.50          3.53         1.49 o                         
  -4   7  13         16.17         14.00         1.71 o                         
  -3   7  13          1.13          0.68         0.78 o                         
  -2   7  13         14.62         13.82         1.63 o                         
  -1   7  13         47.05         52.80         2.90 o                         
   0   7  13          4.50          5.73         1.10 o                         
   1   7  13         47.18         52.94         3.04 o                         
   2   7  13         14.65         15.33         1.55 o                         
   3   7  13          1.12          1.53         1.03 o                         
   4   7  13         16.16         16.89         1.71 o                         
   5   7  13          2.50          0.24         1.22 o                         
   6   7  13          6.23          5.60         1.76 o                         
  -5   8  13          6.57          4.09         1.76 o                         
  -4   8  13          2.99          4.00         1.98 o                         
  -3   8  13          0.49          1.35         1.12 o                         
  -2   8  13          3.87          4.17         1.11 o                         
  -1   8  13         41.62         37.87         2.58 o                         
   0   8  13         12.01         12.50         1.39 o                         
   1   8  13         41.61         36.66         2.65 o                         
   2   8  13          3.89          4.95         1.13 o                         
   3   8  13          0.49          1.56         1.07 o                         
   4   8  13          2.99          3.08         1.20 o                         
   5   8  13          6.58          9.55         1.98 o                         
  -5   9  13          0.66          2.68         1.87 o                         
  -4   9  13          3.40          2.75         1.15 o                         
  -3   9  13          2.83          3.82         1.02 o                         
  -2   9  13          6.37          6.09         1.25 o                         
  -1   9  13         32.58         32.35         2.53 o                         
   0   9  13          0.58          1.44         0.91 o                         
   1   9  13         32.56         33.89         2.59 o                         
   2   9  13          6.37          6.31         1.33 o                         
   3   9  13          2.83          2.65         1.25 o                         
   4   9  13          3.39          2.43         1.61 o                         
   5   9  13          0.66          1.87         1.42 o                         
  -5  10  13          0.40          1.07         1.64 o                         
  -4  10  13          0.18          1.79         1.25 o                         
  -3  10  13          2.71          2.95         1.24 o                         
  -2  10  13          4.03          4.20         1.42 o                         
  -1  10  13          0.25          1.59         1.16 o                         
   0  10  13         29.21         34.77         2.26 o                         
   1  10  13          0.26          1.34         1.17 o                         
   2  10  13          4.03          2.01         0.99 o                         
   3  10  13          2.71          2.90         1.22 o                         
   4  10  13          0.18          0.95         1.41 o                         
   5  10  13          0.40          0.68         1.47 o                         
  -4  11  13          1.24          0.59         1.54 o                         
  -3  11  13          2.88          3.19         1.16 o                         
  -2  11  13          2.61          3.34         1.07 o                         
  -1  11  13         18.59         22.93         2.28 o                         
   0  11  13          0.66          1.57         1.26 o                         
   1  11  13         18.65         20.82         2.21 o                         
   2  11  13          2.61          4.46         1.28 o                         
   3  11  13          2.89         -0.02         1.60 o                         
   4  11  13          1.23         -0.83         1.73 o                         
  -4  12  13          0.69          1.92         1.63 o                         
  -3  12  13          3.62          4.08         1.37 o                         
  -2  12  13          1.02          0.95         1.17 o                         
  -1  12  13          1.18          4.32         1.35 o                         
   0  12  13         36.13         43.80         3.21 o                         
   1  12  13          1.19          3.36         1.26 o                         
   2  12  13          1.01         -0.78         1.13 o                         
   3  12  13          3.61          7.25         1.80 o                         
   4  12  13          0.69          1.27         1.40 o                         
  -3  13  13          2.28          2.86         1.20 o                         
  -2  13  13          3.07          2.03         1.25 o                         
  -1  13  13          1.18          2.82         1.28 o                         
   0  13  13          0.56          3.89         1.49 o                         
   1  13  13          1.18          1.63         1.13 o                         
   2  13  13          3.07          1.49         1.40 o                         
   3  13  13          2.27          1.70         1.58 o                         
  -3  14  13          0.20          3.26         1.97 o                         
  -2  14  13          2.05          2.32         1.41 o                         
  -1  14  13          2.44          1.79         1.26 o                         
   0  14  13         16.46         17.29         2.34 o                         
   1  14  13          2.44          5.05         1.54 o                         
   2  14  13          2.04          0.47         1.49 o                         
   3  14  13          0.20          1.22         1.23 o                         
  -1  15  13          2.79          2.82         1.29 o                         
   0  15  13          0.27          2.05         1.66 o                         
   1  15  13          2.79          2.16         1.36 o                         
   0   0  14         29.27         29.86         1.83 o                         
   1   0  14         40.56         38.76         1.78 o                         
   2   0  14          0.04          0.95         0.60 o                         
   3   0  14          5.37          5.09         0.88 o                         
   4   0  14          1.01          1.81         0.98 o                         
   5   0  14          5.01          4.81         1.42 o                         
   6   0  14          3.01          2.74         1.35 o                         
  -6   1  14          1.93          1.21         1.75 o                         
  -5   1  14          4.68          5.68         1.43 o                         
  -4   1  14          2.27          2.59         1.01 o                         
  -3   1  14         33.17         34.88         1.78 o                         
  -2   1  14         10.05          8.99         1.01 o                         
  -1   1  14         10.84          9.76         0.86 o                         
   0   1  14         35.54         31.47         1.58 o                         
   1   1  14         10.82          6.84         0.90 o                         
   2   1  14         10.01          8.77         0.90 o                         
   3   1  14         33.15         36.11         1.99 o                         
   4   1  14          2.29          2.56         1.00 o                         
   5   1  14          4.70          5.76         1.45 o                         
   6   1  14          1.93          3.30         1.40 o                         
  -6   2  14          5.36          4.83         1.68 o                         
  -5   2  14          1.89         -0.74         1.21 o                         
  -4   2  14          1.70          2.88         1.13 o                         
  -3   2  14          6.92          6.14         0.84 o                         
  -2   2  14          3.86          2.27         0.69 o                         
  -1   2  14         61.99         59.09         2.27 o                         
   0   2  14         28.95         27.00         1.66 o                         
   1   2  14         61.92         63.71         2.47 o                         
   2   2  14          3.88          3.99         0.73 o                         
   3   2  14          6.88          6.48         1.00 o                         
   4   2  14          1.71          1.81         0.95 o                         
   5   2  14          1.88          2.25         1.07 o                         
   6   2  14          5.38          6.15         1.67 o                         
  -6   3  14          5.88          6.57         1.71 o                         
  -5   3  14          4.47          6.22         1.36 o                         
  -4   3  14         23.89         27.26         2.41 o                         
  -3   3  14          2.60          3.40         0.90 o                         
  -2   3  14          8.24          7.87         1.10 o                         
  -1   3  14         12.87         10.90         0.96 o                         
   0   3  14         44.83         45.26         2.00 o                         
   1   3  14         12.83         10.37         0.93 o                         
   2   3  14          8.24          7.92         0.95 o                         
   3   3  14          2.60          1.54         0.86 o                         
   4   3  14         23.87         24.76         1.92 o                         
   5   3  14          4.45          3.04         1.85 o                         
   6   3  14          5.88          7.98         2.07 o                         
  -6   4  14          3.20          5.12         2.36 o                         
  -5   4  14          1.30          1.03         1.06 o                         
  -4   4  14         11.16         15.80         1.95 o                         
  -3   4  14          6.40          6.91         1.24 o                         
  -2   4  14          2.16          2.25         0.82 o                         
  -1   4  14         15.52         14.81         1.30 o                         
   0   4  14          0.19          0.92         0.89 o                         
   1   4  14         15.52         12.93         1.30 o                         
   2   4  14          2.16          1.02         1.00 o                         
   3   4  14          6.37          8.10         1.37 o                         
   4   4  14         11.16         13.24         1.79 o                         
   5   4  14          1.30          1.73         1.32 o                         
   6   4  14          3.22          3.01         1.38 o                         
  -6   5  14          0.40          2.93         1.62 o                         
  -5   5  14         10.32         11.31         1.76 o                         
  -4   5  14          3.05          3.38         1.39 o                         
  -3   5  14          7.42          9.25         1.20 o                         
  -2   5  14         16.44         17.91         1.91 o                         
  -1   5  14         14.08         11.82         1.38 o                         
   0   5  14         54.29         45.64         2.01 o                         
   1   5  14         14.08         12.58         1.19 o                         
   2   5  14         16.40         20.46         1.76 o                         
   3   5  14          7.38          8.34         1.28 o                         
   4   5  14          3.08          4.02         1.33 o                         
   5   5  14         10.29         10.42         1.77 o                         
   6   5  14          0.40         -0.45         1.86 o                         
  -6   6  14          0.15          1.43         1.63 o                         
  -5   6  14          2.29          4.25         1.35 o                         
  -4   6  14          5.55          8.62         1.63 o                         
  -3   6  14         16.33         13.29         1.45 o                         
  -2   6  14          6.47          7.21         1.18 o                         
  -1   6  14          1.60          0.59         0.92 o                         
   0   6  14         29.74         36.71         2.10 o                         
   1   6  14          1.61          1.28         0.76 o                         
   2   6  14          6.46          5.80         1.16 o                         
   3   6  14         16.28         18.56         1.75 o                         
   4   6  14          5.54          8.41         1.29 o                         
   5   6  14          2.29          1.62         1.22 o                         
   6   6  14          0.15          1.36         1.57 o                         
  -5   7  14          0.73          0.71         1.24 o                         
  -4   7  14          6.28          7.26         1.42 o                         
  -3   7  14          1.46          1.98         0.86 o                         
  -2   7  14          4.61          4.89         1.32 o                         
  -1   7  14          4.05          5.41         1.22 o                         
   0   7  14         62.02         58.37         2.69 o                         
   1   7  14          4.05          5.30         1.13 o                         
   2   7  14          4.61          3.82         1.09 o                         
   3   7  14          1.46          1.33         0.98 o                         
   4   7  14          6.28          6.41         1.24 o                         
   5   7  14          0.73          1.51         1.21 o                         
  -5   8  14          1.14          2.71         2.17 o                         
  -4   8  14          6.28          8.56         1.71 o                         
  -3   8  14          7.79          8.77         1.25 o                         
  -2   8  14          2.49          3.76         1.20 o                         
  -1   8  14          1.67          0.56         0.96 o                         
   0   8  14          2.42          4.40         1.24 o                         
   1   8  14          1.69          2.33         0.91 o                         
   2   8  14          2.50          2.70         1.12 o                         
   3   8  14          7.76          8.00         1.27 o                         
   4   8  14          6.30          8.92         1.64 o                         
   5   8  14          1.14          2.26         1.62 o                         
  -5   9  14         15.08         19.68         2.79 o                         
  -4   9  14          2.41          1.51         1.23 o                         
  -3   9  14          3.03          1.96         1.55 o                         
  -2   9  14          5.73          5.41         1.32 o                         
  -1   9  14         11.72         15.55         2.11 o                         
   0   9  14         14.18         14.98         1.88 o                         
   1   9  14         11.75         15.59         1.65 o                         
   2   9  14          5.72          7.25         1.36 o                         
   3   9  14          3.04          2.16         1.08 o                         
   4   9  14          2.41          3.12         1.35 o                         
   5   9  14         15.09         21.47         2.72 o                         
  -4  10  14          1.12          1.85         1.33 o                         
  -3  10  14          2.32          1.63         1.51 o                         
  -2  10  14          0.18          1.75         1.16 o                         
  -1  10  14          2.99          0.98         1.07 o                         
   0  10  14          0.01          0.58         1.38 o                         
   1  10  14          2.98          3.21         1.07 o                         
   2  10  14          0.18         -0.23         1.01 o                         
   3  10  14          2.31          3.12         1.15 o                         
   4  10  14          1.12          3.08         1.55 o                         
  -4  11  14          3.49          3.66         1.43 o                         
  -3  11  14          0.98          2.79         1.82 o                         
  -2  11  14          6.84          4.87         1.67 o                         
  -1  11  14          1.50          1.94         1.07 o                         
   0  11  14          9.28         11.84         1.80 o                         
   1  11  14          1.49          0.04         0.94 o                         
   2  11  14          6.86          9.02         1.59 o                         
   3  11  14          0.97          2.73         1.32 o                         
   4  11  14          3.47          3.21         1.94 o                         
  -3  12  14          0.66          3.33         1.46 o                         
  -2  12  14          3.54          5.34         1.84 o                         
  -1  12  14          1.50         -0.91         1.30 o                         
   0  12  14          3.23          3.46         1.45 o                         
   1  12  14          1.49          1.38         1.30 o                         
   2  12  14          3.53          3.85         1.28 o                         
   3  12  14          0.65          2.57         1.31 o                         
  -3  13  14          0.91          1.79         1.95 o                         
  -2  13  14          1.45          2.36         1.16 o                         
  -1  13  14          1.22          0.28         2.18 o                         
   0  13  14          0.23          2.41         1.40 o                         
   1  13  14          1.22          2.32         1.66 o                         
   2  13  14          1.44          2.67         1.92 o                         
   3  13  14          0.91          1.79         1.52 o                         
  -2  14  14          1.02          0.24         1.34 o                         
  -1  14  14          2.83          3.33         1.41 o                         
   0  14  14          2.53          4.26         1.43 o                         
   1  14  14          2.83          3.30         1.36 o                         
   2  14  14          1.02         -0.36         1.65 o                         
   1   0  15         70.22         68.57         2.39 o                         
   2   0  15          7.79          8.08         0.92 o                         
   3   0  15          1.74          2.15         1.07 o                         
   4   0  15          0.01         -0.25         0.89 o                         
   5   0  15          0.14          0.14         1.29 o                         
   6   0  15          2.45          2.80         1.57 o                         
  -6   1  15          0.35          0.12         2.35 o                         
  -5   1  15          1.14          1.02         1.14 o                         
  -4   1  15         11.82         11.54         1.56 o                         
  -3   1  15          0.25          2.15         0.98 o                         
  -2   1  15         20.25         19.65         1.41 o                         
  -1   1  15          3.33          2.57         0.88 o                         
   0   1  15          4.17          4.01         0.77 o                         
   1   1  15          3.31          2.54         0.82 o                         
   2   1  15         20.20         18.52         1.25 o                         
   3   1  15          0.25          1.26         0.79 o                         
   4   1  15         11.82          9.75         1.49 o                         
   5   1  15          1.15         -1.12         1.13 o                         
   6   1  15          0.36          3.01         1.47 o                         
  -6   2  15          2.23          4.63         2.06 o                         
  -5   2  15          0.54          2.32         1.43 o                         
  -4   2  15          5.08          7.22         1.62 o                         
  -3   2  15          0.95          0.46         1.21 o                         
  -2   2  15         23.60         25.47         1.96 o                         
  -1   2  15          7.85          3.47         0.98 o                         
   0   2  15          0.37          0.05         0.69 o                         
   1   2  15          7.84          6.14         0.95 o                         
   2   2  15         23.51         24.42         1.39 o                         
   3   2  15          0.93          0.76         0.74 o                         
   4   2  15          5.08          4.73         1.33 o                         
   5   2  15          0.53          2.49         1.30 o                         
   6   2  15          2.23          5.39         1.66 o                         
  -6   3  15          0.73          0.89         1.64 o                         
  -5   3  15          0.43          1.15         1.74 o                         
  -4   3  15          0.24          2.58         1.42 o                         
  -3   3  15          2.13          2.92         1.90 o                         
  -2   3  15         18.75         19.10         1.89 o                         
  -1   3  15         53.32         46.98         2.66 o                         
   0   3  15         19.71         15.25         1.29 o                         
   1   3  15         53.41         48.72         2.25 o                         
   2   3  15         18.73         18.64         1.52 o                         
   3   3  15          2.13          4.06         1.06 o                         
   4   3  15          0.24          0.84         1.14 o                         
   5   3  15          0.43          1.08         1.36 o                         
   6   3  15          0.73          2.25         1.28 o                         
  -5   4  15          3.81          5.18         1.60 o                         
  -4   4  15          7.06          6.76         1.70 o                         
  -3   4  15          4.87          4.91         2.11 o                         
  -2   4  15         21.60         23.50         2.09 o                         
  -1   4  15          8.87          7.42         1.33 o                         
   0   4  15          1.42          1.98         0.78 o                         
   1   4  15          8.81          7.69         1.10 o                         
   2   4  15         21.56         26.91         2.02 o                         
   3   4  15          4.86          8.94         1.37 o                         
   4   4  15          7.05          8.62         1.54 o                         
   5   4  15          3.80          3.75         1.36 o                         
  -5   5  15          0.33          1.07         1.16 o                         
  -4   5  15          5.57          6.08         1.58 o                         
  -3   5  15          4.01          2.11         1.56 o                         
  -2   5  15          6.59          9.10         1.51 o                         
  -1   5  15         18.73         17.21         1.94 o                         
   0   5  15         33.63         29.83         1.98 o                         
   1   5  15         18.75         19.37         1.72 o                         
   2   5  15          6.58          9.27         1.35 o                         
   3   5  15          4.01          4.80         1.19 o                         
   4   5  15          5.60          6.97         1.46 o                         
   5   5  15          0.33         -0.23         1.73 o                         
  -5   6  15          1.60          0.19         1.32 o                         
  -4   6  15          2.56          4.26         1.45 o                         
  -3   6  15          3.73          3.73         1.53 o                         
  -2   6  15          0.24          0.23         0.81 o                         
  -1   6  15         40.71         47.40         3.08 o                         
   0   6  15          3.78          3.39         1.45 o                         
   1   6  15         40.68         43.98         2.45 o                         
   2   6  15          0.24          0.37         1.00 o                         
   3   6  15          3.74          4.84         1.56 o                         
   4   6  15          2.58          2.78         1.07 o                         
   5   6  15          1.60         -1.37         1.37 o                         
  -5   7  15          0.89          0.76         1.82 o                         
  -4   7  15          1.42          3.03         1.33 o                         
  -3   7  15          4.10          6.11         1.71 o                         
  -2   7  15         10.74         13.26         1.67 o                         
  -1   7  15         10.34         12.16         1.60 o                         
   0   7  15         22.58         26.12         2.78 o                         
   1   7  15         10.31         11.55         1.49 o                         
   2   7  15         10.73         10.08         1.40 o                         
   3   7  15          4.10          5.43         1.24 o                         
   4   7  15          1.41         -0.63         1.70 o                         
   5   7  15          0.90          1.78         1.14 o                         
  -5   8  15          0.87          4.14         1.65 o                         
  -4   8  15          0.11          0.57         1.55 o                         
  -3   8  15          0.01          0.96         1.50 o                         
  -2   8  15          9.23          7.96         1.35 o                         
  -1   8  15          8.10          9.45         1.47 o                         
   0   8  15          1.02          1.01         1.26 o                         
   1   8  15          8.07          7.03         1.31 o                         
   2   8  15          9.23          8.10         1.42 o                         
   3   8  15          0.01         -1.14         1.18 o                         
   4   8  15          0.11         -0.71         1.22 o                         
   5   8  15          0.87          2.68         1.52 o                         
  -4   9  15          1.83          3.57         1.69 o                         
  -3   9  15          1.93          3.95         1.97 o                         
  -2   9  15          7.21          4.15         1.10 o                         
  -1   9  15          5.20          7.06         1.45 o                         
   0   9  15          5.95          2.62         1.15 o                         
   1   9  15          5.19          5.49         1.35 o                         
   2   9  15          7.19          5.56         1.28 o                         
   3   9  15          1.92          3.85         1.39 o                         
   4   9  15          1.82          1.40         1.58 o                         
  -4  10  15          2.02          0.59         1.41 o                         
  -3  10  15          1.49          1.65         1.68 o                         
  -2  10  15          1.72          3.76         1.67 o                         
  -1  10  15          0.63         -0.41         1.20 o                         
   0  10  15          0.01          1.42         1.31 o                         
   1  10  15          0.62          0.84         2.85 o                         
   2  10  15          1.71          0.35         1.05 o                         
   3  10  15          1.49          1.75         1.32 o                         
   4  10  15          2.02          3.30         1.40 o                         
  -3  11  15          0.69          0.51         1.56 o                         
  -2  11  15          0.55          1.35         1.22 o                         
  -1  11  15          0.65          0.63         1.08 o                         
   0  11  15          0.03         -1.26         1.26 o                         
   1  11  15          0.65          1.33         1.30 o                         
   2  11  15          0.54         -0.32         1.19 o                         
   3  11  15          0.68          6.78         1.73 o                         
  -3  12  15          0.39          4.23         3.55 o                         
  -2  12  15          5.07          3.76         1.32 o                         
  -1  12  15          3.70          4.17         1.54 o                         
   0  12  15          9.93          8.40         1.64 o                         
   1  12  15          3.69          3.67         1.42 o                         
   2  12  15          5.08          8.29         1.87 o                         
   3  12  15          0.39          1.48         1.46 o                         
  -2  13  15          0.02          1.66         1.24 o                         
  -1  13  15          0.40          0.13         1.12 o                         
   0  13  15          6.56          6.70         1.71 o                         
   1  13  15          0.41         -1.38         2.64 o                         
   2  13  15          0.02         -0.05         1.56 o                         
   0   0  16          4.50          0.38         1.30 o                         
   1   0  16         13.43         13.38         1.42 o                         
   2   0  16         12.41         12.07         1.21 o                         
   3   0  16          0.52          1.33         0.90 o                         
   4   0  16          0.00          0.78         0.97 o                         
   5   0  16          0.64          0.89         1.53 o                         
  -5   1  16          3.16          1.22         1.50 o                         
  -4   1  16          0.68          1.17         1.00 o                         
  -3   1  16          1.12         -0.65         1.37 o                         
  -2   1  16          2.98          2.86         0.97 o                         
  -1   1  16          2.52          2.41         0.99 o                         
   0   1  16         15.73         12.33         1.38 o                         
   1   1  16          2.48          2.03         0.95 o                         
   2   1  16          2.98          2.61         0.62 o                         
   3   1  16          1.11          1.41         1.04 o                         
   4   1  16          0.68          0.85         1.37 o                         
   5   1  16          3.16          0.91         1.33 o                         
  -5   2  16          6.26          5.41         1.81 o                         
  -4   2  16         11.59         14.22         1.93 o                         
  -3   2  16          1.76          0.28         1.13 o                         
  -2   2  16          3.92          6.09         1.16 o                         
  -1   2  16          0.20          1.29         1.08 o                         
   0   2  16          8.43          9.70         1.25 o                         
   1   2  16          0.20          0.87         0.68 o                         
   2   2  16          3.92          4.93         0.90 o                         
   3   2  16          1.74          1.76         0.98 o                         
   4   2  16         11.60         11.29         1.73 o                         
   5   2  16          6.26          6.28         1.61 o                         
  -5   3  16          6.86          8.81         2.22 o                         
  -4   3  16          0.23          2.49         1.75 o                         
  -3   3  16          8.36          6.67         1.63 o                         
  -2   3  16          1.69          2.74         1.68 o                         
  -1   3  16          8.61          7.89         1.40 o                         
   0   3  16          4.38          4.55         1.07 o                         
   1   3  16          8.59          8.26         1.07 o                         
   2   3  16          1.70          3.35         0.93 o                         
   3   3  16          8.35         12.03         1.54 o                         
   4   3  16          0.23          0.88         1.05 o                         
   5   3  16          6.86          6.82         2.04 o                         
  -5   4  16          1.32          2.74         2.01 o                         
  -4   4  16         30.57         30.68         3.16 o                         
  -3   4  16         10.29         12.84         2.13 o                         
  -2   4  16          0.84          2.21         0.97 o                         
  -1   4  16          7.26          6.31         1.37 o                         
   0   4  16          1.92          0.78         0.82 o                         
   1   4  16          7.23          7.62         1.11 o                         
   2   4  16          0.84          0.73         0.94 o                         
   3   4  16         10.27         13.78         1.63 o                         
   4   4  16         30.58         33.49         2.67 o                         
   5   4  16          1.32          3.10         1.63 o                         
  -5   5  16          1.11         -0.60         2.06 o                         
  -4   5  16          0.70          2.75         1.43 o                         
  -3   5  16          7.89          8.30         2.20 o                         
  -2   5  16          1.64          1.70         1.09 o                         
  -1   5  16         12.84         16.65         1.93 o                         
   0   5  16          0.99          0.10         0.88 o                         
   1   5  16         12.83         18.38         1.69 o                         
   2   5  16          1.64          1.23         0.94 o                         
   3   5  16          7.91          8.85         1.52 o                         
   4   5  16          0.69          4.15         1.32 o                         
   5   5  16          1.11          1.78         1.26 o                         
  -5   6  16          1.66          2.76         1.31 o                         
  -4   6  16          0.39          0.32         1.45 o                         
  -3   6  16         18.13         17.62         3.83 o                         
  -2   6  16          0.13          0.10         1.00 o                         
  -1   6  16          1.59          2.52         1.21 o                         
   0   6  16          5.12          7.73         1.94 o                         
   1   6  16          1.59          3.96         1.16 o                         
   2   6  16          0.13          1.49         1.37 o                         
   3   6  16         18.12         17.77         1.83 o                         
   4   6  16          0.40          0.66         1.09 o                         
   5   6  16          1.67          0.55         1.62 o                         
  -4   7  16          3.68          0.20         1.66 o                         
  -3   7  16          1.22          0.24         1.95 o                         
  -2   7  16          4.27          1.90         1.20 o                         
  -1   7  16          2.78          4.21         1.34 o                         
   0   7  16          5.23          4.80         1.45 o                         
   1   7  16          2.78          5.07         1.24 o                         
   2   7  16          4.27          3.93         1.05 o                         
   3   7  16          1.23          0.77         1.08 o                         
   4   7  16          3.68          3.67         1.40 o                         
  -4   8  16          3.37          6.48         2.14 o                         
  -3   8  16          0.81          0.68         7.38 o                         
  -2   8  16          1.67          2.71         1.53 o                         
  -1   8  16          1.92          1.51         1.88 o                         
   0   8  16          1.56          1.34         1.34 o                         
   1   8  16          1.92          3.44         1.25 o                         
   2   8  16          1.66          1.36         1.17 o                         
   3   8  16          0.81          2.15         1.11 o                         
   4   8  16          3.38          4.41         1.26 o                         
  -4   9  16          1.92          4.70         1.95 o                         
  -3   9  16          0.95          0.78         2.34 o                         
  -2   9  16          0.81          2.35         1.21 o                         
  -1   9  16          0.18          0.85         1.32 o                         
   0   9  16          1.16          1.12         1.61 o                         
   1   9  16          0.18         -0.92         1.34 o                         
   2   9  16          0.82          1.29         1.17 o                         
   3   9  16          0.95          1.41         1.09 o                         
   4   9  16          1.93          3.01         1.42 o                         
  -3  10  16          0.75          2.48         2.22 o                         
  -2  10  16          9.46          7.41         2.01 o                         
  -1  10  16          0.18         -0.05         1.43 o                         
   0  10  16          2.82          5.55         1.93 o                         
   1  10  16          0.18          0.09         1.31 o                         
   2  10  16          9.48         11.60         1.74 o                         
   3  10  16          0.75          0.21         1.33 o                         
  -2  11  16          1.67          2.02         1.67 o                         
  -1  11  16          0.93          1.43         1.57 o                         
   0  11  16          0.07         -1.40         1.40 o                         
   1  11  16          0.92          0.05         1.43 o                         
   2  11  16          1.66         -0.18         2.46 o                         
  -1  12  16          1.57          4.50         1.87 o                         
   0  12  16          0.39          2.59         1.55 o                         
   1  12  16          1.57          3.44         1.56 o                         
   1   0  17          9.99          9.21         1.27 o                         
   2   0  17          1.09          2.53         0.82 o                         
   3   0  17          1.01          1.26         1.66 o                         
   4   0  17          0.91         -1.32         2.09 o                         
   5   0  17          0.04          1.33         1.85 o                         
  -5   1  17          2.34          0.61         2.66 o                         
  -4   1  17          0.20          1.64         1.25 o                         
  -3   1  17          0.83          0.74         1.17 o                         
  -2   1  17          5.63          5.23         0.91 o                         
  -1   1  17          1.19          0.84         1.24 o                         
   0   1  17          3.66          3.55         1.00 o                         
   1   1  17          1.19          0.66         0.96 o                         
   2   1  17          5.64          4.52         1.00 o                         
   3   1  17          0.83          2.07         1.47 o                         
   4   1  17          0.20         -0.17         1.93 o                         
   5   1  17          2.34          1.36         1.79 o                         
  -5   2  17          3.43          0.95         1.71 o                         
  -4   2  17          1.37          2.94         1.34 o                         
  -3   2  17          0.70          0.77         1.33 o                         
  -2   2  17         10.81          7.74         1.31 o                         
  -1   2  17          1.05          1.90         0.99 o                         
   0   2  17          7.77          1.26         1.24 o                         
   1   2  17          1.05          1.70         0.95 o                         
   2   2  17         10.86         10.20         1.26 o                         
   3   2  17          0.70          1.86         1.09 o                         
   4   2  17          1.37         -0.46         1.44 o                         
   5   2  17          3.42          3.54         1.35 o                         
  -5   3  17          2.77          1.94         1.36 o                         
  -4   3  17          1.14          0.06         1.31 o                         
  -3   3  17          1.86          2.96         1.31 o                         
  -2   3  17          4.69          4.76         1.21 o                         
  -1   3  17          7.26          6.30         1.29 o                         
   0   3  17          1.88          4.75         1.30 o                         
   1   3  17          7.24          7.81         1.16 o                         
   2   3  17          4.71          7.99         1.48 o                         
   3   3  17          1.87          1.96         0.98 o                         
   4   3  17          1.14          3.50         1.30 o                         
   5   3  17          2.77          4.11         1.53 o                         
  -4   4  17          2.22          4.78         1.55 o                         
  -3   4  17          0.07          1.39         1.44 o                         
  -2   4  17          5.67          3.36         1.23 o                         
  -1   4  17          6.69          4.25         1.27 o                         
   0   4  17          4.52          4.34         1.25 o                         
   1   4  17          6.67          6.78         1.34 o                         
   2   4  17          5.67          5.62         1.29 o                         
   3   4  17          0.07          1.03         1.00 o                         
   4   4  17          2.21          4.11         1.42 o                         
  -4   5  17          1.27         -0.24         1.52 o                         
  -3   5  17          2.22          1.52         2.01 o                         
  -2   5  17          0.39          1.39         1.05 o                         
  -1   5  17         10.18         13.08         1.88 o                         
   0   5  17         18.78         21.73         2.20 o                         
   1   5  17         10.17          9.89         1.64 o                         
   2   5  17          0.39          1.31         1.44 o                         
   3   5  17          2.23          2.71         1.13 o                         
   4   5  17          1.27          2.25         1.56 o                         
  -4   6  17          0.75          0.15         1.38 o                         
  -3   6  17          3.87          1.29         1.86 o                         
  -2   6  17          0.35         -0.29         1.33 o                         
  -1   6  17          2.70          3.98         1.41 o                         
   0   6  17         27.35         36.49         2.83 o                         
   1   6  17          2.70          4.75         1.38 o                         
   2   6  17          0.35          2.53         1.41 o                         
   3   6  17          3.86          3.83         1.23 o                         
   4   6  17          0.75          0.52         1.23 o                         
  -4   7  17          0.22          1.62         2.98 o                         
  -3   7  17          4.01          2.99         2.15 o                         
  -2   7  17          3.39          5.53         1.69 o                         
  -1   7  17         15.39         17.55         2.45 o                         
   0   7  17          0.76          2.15         1.11 o                         
   1   7  17         15.42         21.00         2.30 o                         
   2   7  17          3.41          4.23         1.15 o                         
   3   7  17          4.02          5.57         1.30 o                         
   4   7  17          0.22          2.95         2.25 o                         
  -3   8  17          0.61          4.22         3.14 o                         
  -2   8  17          2.62          2.07         2.44 o                         
  -1   8  17          3.11          3.91         1.53 o                         
   0   8  17          0.34          1.77         1.46 o                         
   1   8  17          3.11          1.81         1.38 o                         
   2   8  17          2.63          3.49         1.22 o                         
   3   8  17          0.61          2.49         1.32 o                         
  -3   9  17          1.97          2.95         2.09 o                         
  -2   9  17          1.55          1.27         1.43 o                         
  -1   9  17          0.10          0.35         1.25 o                         
   0   9  17          0.08         -1.19         1.42 o                         
   1   9  17          0.10         -1.22         1.22 o                         
   2   9  17          1.56          1.70         1.46 o                         
   3   9  17          1.99          4.42         1.56 o                         
  -2  10  17          0.45         -0.07         2.61 o                         
  -1  10  17          1.38          2.44         1.52 o                         
   0  10  17          1.98          2.07         2.67 o                         
   1  10  17          1.39          1.76         1.28 o                         
   2  10  17          0.45          0.19         1.36 o                         
  -1  11  17          2.42          1.63         1.41 o                         
   0  11  17          0.00          1.01         2.29 o                         
   1  11  17          2.43          0.00         1.51 o                         
   0   0  18         28.06         28.73         2.94 o                         
   1   0  18          3.55          5.51         1.17 o                         
   2   0  18          0.17          2.47         1.34 o                         
   3   0  18          2.88          2.19         1.36 o                         
   4   0  18          2.29          1.67         2.08 o                         
  -4   1  18          0.47          2.53         2.23 o                         
  -3   1  18          3.48          0.85         1.73 o                         
  -2   1  18          1.01          0.80         1.18 o                         
  -1   1  18          4.38          4.58         1.09 o                         
   0   1  18          1.07          0.56         1.02 o                         
   1   1  18          4.38          4.31         1.31 o                         
   2   1  18          1.01          1.25         1.18 o                         
   3   1  18          3.48          2.50         1.38 o                         
   4   1  18          0.46         -0.49         1.58 o                         
  -4   2  18          1.93          4.79         1.79 o                         
  -3   2  18          0.34          3.10         1.59 o                         
  -2   2  18          0.74          1.25         1.69 o                         
  -1   2  18          2.53          2.95         1.05 o                         
   0   2  18          2.10          0.47         1.10 o                         
   1   2  18          2.54          1.77         0.91 o                         
   2   2  18          0.75         -0.51         1.04 o                         
   3   2  18          0.34          1.21         1.26 o                         
   4   2  18          1.93          1.75         2.26 o                         
  -4   3  18          4.19          5.39         1.91 o                         
  -3   3  18          1.79          1.53         1.39 o                         
  -2   3  18          0.71          3.94         1.91 o                         
  -1   3  18          1.41          1.85         1.17 o                         
   0   3  18          1.10          2.38         1.10 o                         
   1   3  18          1.40          1.51         1.08 o                         
   2   3  18          0.71          0.69         1.34 o                         
   3   3  18          1.79          3.32         1.82 o                         
   4   3  18          4.16          5.85         3.79 o                         
  -4   4  18          6.36          7.04         1.89 o                         
  -3   4  18          0.33         -0.03         1.49 o                         
  -2   4  18          2.95          3.67         2.15 o                         
  -1   4  18          0.08          0.10         1.17 o                         
   0   4  18          7.87         10.54         1.72 o                         
   1   4  18          0.08          0.40         1.15 o                         
   2   4  18          2.94          7.59         1.73 o                         
   3   4  18          0.33          1.34         1.31 o                         
   4   4  18          6.36          9.39         2.01 o                         
  -3   5  18          5.56          4.72         2.30 o                         
  -2   5  18          2.94          6.23         2.17 o                         
  -1   5  18          1.59          1.49         1.34 o                         
   0   5  18          0.16          0.94         1.35 o                         
   1   5  18          1.59          0.47         1.66 o                         
   2   5  18          2.93          4.15         1.32 o                         
   3   5  18          5.55          6.17         1.47 o                         
  -3   6  18          1.00          6.95         2.48 o                         
  -2   6  18         10.94         11.86         2.69 o                         
  -1   6  18          2.74          1.48         1.37 o                         
   0   6  18          0.30          1.62         1.34 o                         
   1   6  18          2.74          4.35         1.53 o                         
   2   6  18         10.92         12.29         2.21 o                         
   3   6  18          1.00          4.62         1.36 o                         
  -3   7  18          3.06          7.11         2.91 o                         
  -2   7  18          1.29          3.55         2.75 o                         
  -1   7  18          4.92          8.42         1.97 o                         
   0   7  18          4.31          2.61         1.46 o                         
   1   7  18          4.93          7.55         2.04 o                         
   2   7  18          1.29          1.39         1.25 o                         
   3   7  18          3.07          3.10         1.20 o                         
  -2   8  18          0.78          0.09         3.61 o                         
  -1   8  18          0.55          1.79         1.54 o                         
   0   8  18          0.50          1.55         1.36 o                         
   1   8  18          0.56          0.92         1.60 o                         
   2   8  18          0.77          2.60         1.51 o                         
  -2   9  18          0.69         -2.56         2.56 o                         
  -1   9  18          3.28          2.62         1.62 o                         
   0   9  18          1.43         -0.93         1.66 o                         
   1   9  18          3.29          6.23         1.57 o                         
   2   9  18          0.69         -0.12         1.34 o                         
   0  10  18          0.01         -1.58         1.58 o                         
   1   0  19          5.71          4.57         1.06 o                         
   2   0  19          0.46          0.99         1.61 o                         
   3   0  19          3.09          3.85         1.86 o                         
  -3   1  19          2.28          0.85         1.63 o                         
  -2   1  19          2.10          2.57         1.65 o                         
  -1   1  19          0.51          0.93         1.04 o                         
   0   1  19          1.71          1.30         1.02 o                         
   1   1  19          0.52          2.65         1.05 o                         
   2   1  19          2.09          2.78         1.31 o                         
   3   1  19          2.29          0.46         1.78 o                         
  -3   2  19          2.28         -1.55         1.55 o                         
  -2   2  19          1.26          1.74         1.47 o                         
  -1   2  19          0.89          1.14         1.05 o                         
   0   2  19          2.58          1.39         1.11 o                         
   1   2  19          0.89          1.21         1.15 o                         
   2   2  19          1.26          0.30         1.23 o                         
   3   2  19          2.27          5.86         1.84 o                         
  -3   3  19          4.17          5.82         2.00 o                         
  -2   3  19          0.71          1.40         1.49 o                         
  -1   3  19         11.25         13.28         1.72 o                         
   0   3  19          6.47          4.49         1.14 o                         
   1   3  19         11.26         14.22         1.73 o                         
   2   3  19          0.71          1.34         1.19 o                         
   3   3  19          4.16          6.50         1.58 o                         
  -3   4  19          0.17         -0.94         1.58 o                         
  -2   4  19          2.54          5.18         2.10 o                         
  -1   4  19          4.49          3.58         1.22 o                         
   0   4  19          0.01         -0.33         1.07 o                         
   1   4  19          4.48          2.55         1.36 o                         
   2   4  19          2.54          2.70         1.49 o                         
   3   4  19          0.17         -1.61         1.61 o                         
  -2   5  19          2.22          1.43         1.86 o                         
  -1   5  19          9.10         12.88         1.99 o                         
   0   5  19          0.13          2.28         1.48 o                         
   1   5  19          9.09         12.74         1.87 o                         
   2   5  19          2.21          5.58         1.65 o                         
  -2   6  19          0.21         -1.66         2.53 o                         
  -1   6  19          6.43          8.77         1.94 o                         
   0   6  19          5.82          2.53         1.55 o                         
   1   6  19          6.43          9.88         1.97 o                         
   2   6  19          0.21          2.18         1.53 o                         
  -1   7  19          1.57          1.82         1.43 o                         
   0   7  19          2.28          2.61         1.49 o                         
   1   7  19          1.56          2.14         1.72 o                         
   0   8  19          0.36          1.70         2.54 o                         
   0   0  20          7.47          5.18         2.21 o                         
   1   0  20          1.33          2.17         1.60 o                         
   2   0  20          8.23          8.56         2.05 o                         
  -2   1  20          4.74          1.30         1.56 o                         
  -1   1  20          2.13          2.57         1.21 o                         
   0   1  20          0.61          0.79         1.06 o                         
   1   1  20          2.12          2.93         1.45 o                         
   2   1  20          4.73          6.02         1.66 o                         
  -2   2  20          2.33          2.18         1.50 o                         
  -1   2  20          0.27          0.76         1.27 o                         
   0   2  20         10.52         13.16         1.78 o                         
   1   2  20          0.27          1.05         1.15 o                         
   2   2  20          2.33          2.83         1.60 o                         
  -2   3  20          1.12          2.50         1.61 o                         
  -1   3  20          2.16          2.75         1.41 o                         
   0   3  20          3.51          3.26         1.17 o                         
   1   3  20          2.16          3.65         1.89 o                         
   2   3  20          1.12          1.68         1.77 o                         
  -1   4  20          2.78          7.19         1.81 o                         
   0   4  20          6.30          9.17         2.52 o                         
   1   4  20          2.78          3.90         1.94 o                         
  -1   5  20          3.76          2.03         1.66 o                         
   0   5  20          0.71          1.27         1.25 o                         
   1   5  20          3.77          5.32         1.86 o                         
                                                                                
